# Supplementary material for: 3p Arm Loss and Survival in Head and Neck Cancer: An Analysis of TCGA Dataset
Source: Cancers (Basel). 2021 Oct 22;13(21):5313. doi: 10.3390/cancers13215313 (PMC8582539; doi:10.3390/cancers13215313)
Supplement: Supplementary file 1 [file cancers-13-05313-s001.zip]

Archive with 2 entries (2 files):
- 3p Supplementary Tables.xlsx
- Supplementary Material 3pdel.pdf
