# Supplementary material for: 3p Arm Loss and Survival in Head and Neck Cancer: An Analysis of TCGA Dataset
Source: Cancers (Basel). 2021 Oct 22;13(21):5313. doi: 10.3390/cancers13215313 (PMC8582539; doi:10.3390/cancers13215313)
Supplement: Supplementary file 1 [file cancers-13-05313-s001.zip › 3p Supplementary Tables.xlsx]

## Sheet: Supplementary Table S5
Supplementary Table S5. Significantly different shallow deletions and gains between tumors with and without 3p arm loss.
Genes on the 3p arm are excluded from this table. Fisher's exact test was used to compare frequencies of CNAs. FDR correction was done using Benjamini-Hochberg method.
		Shallow deletions							Gains
Gene	Arm	% in 3p arm lost	% in 3p arm preserved	OR	Lower 95%CI	Upper 95%CI	P value	FDR	% in 3p arm lost	% in 3p arm preserved	OR	Lower 95%CI	Upper 95%CI	P value	FDR
ACAP3	1p36.33	23.2082	3.65854	7.93133	2.48601	40.5251	1.17201e-05	3.08825e-05	14.3345	4.87805	3.25509	1.12808	12.8882	0.0214344	0.0392308
ACTRT2	1p36.32	23.2082	3.65854	7.93133	2.48601	40.5251	1.17201e-05	3.08825e-05	14.3345	4.87805	3.25509	1.12808	12.8882	0.0214344	0.0392308
AGRN	1p36.33	23.2082	3.65854	7.93133	2.48601	40.5251	1.17201e-05	3.08825e-05	14.3345	4.87805	3.25509	1.12808	12.8882	0.0214344	0.0392308
ANKRD65	1p36.33	23.2082	3.65854	7.93133	2.48601	40.5251	1.17201e-05	3.08825e-05	14.3345	4.87805	3.25509	1.12808	12.8882	0.0214344	0.0392308
ATAD3A	1p36.33	23.2082	3.65854	7.93133	2.48601	40.5251	1.17201e-05	3.08825e-05	14.3345	4.87805	3.25509	1.12808	12.8882	0.0214344	0.0392308
ATAD3B	1p36.33	23.2082	3.65854	7.93133	2.48601	40.5251	1.17201e-05	3.08825e-05	14.3345	4.87805	3.25509	1.12808	12.8882	0.0214344	0.0392308
ATAD3C	1p36.33	23.2082	3.65854	7.93133	2.48601	40.5251	1.17201e-05	3.08825e-05	14.3345	4.87805	3.25509	1.12808	12.8882	0.0214344	0.0392308
AURKAIP1	1p36.33	23.2082	3.65854	7.93133	2.48601	40.5251	1.17201e-05	3.08825e-05	14.3345	4.87805	3.25509	1.12808	12.8882	0.0214344	0.0392308
B3GALT6	1p36.33	23.2082	3.65854	7.93133	2.48601	40.5251	1.17201e-05	3.08825e-05	14.3345	4.87805	3.25509	1.12808	12.8882	0.0214344	0.0392308
C1orf159	1p36.33	23.2082	3.65854	7.93133	2.48601	40.5251	1.17201e-05	3.08825e-05	14.3345	4.87805	3.25509	1.12808	12.8882	0.0214344	0.0392308
C1orf170	1p36.33	23.2082	3.65854	7.93133	2.48601	40.5251	1.17201e-05	3.08825e-05	14.3345	4.87805	3.25509	1.12808	12.8882	0.0214344	0.0392308
C1orf222	1p36.33	23.2082	3.65854	7.93133	2.48601	40.5251	1.17201e-05	3.08825e-05	14.3345	4.87805	3.25509	1.12808	12.8882	0.0214344	0.0392308
C1orf233	1p36.33	23.2082	3.65854	7.93133	2.48601	40.5251	1.17201e-05	3.08825e-05	14.3345	4.87805	3.25509	1.12808	12.8882	0.0214344	0.0392308
C1orf86	1p36.33	23.2082	3.65854	7.93133	2.48601	40.5251	1.17201e-05	3.08825e-05	14.3345	4.87805	3.25509	1.12808	12.8882	0.0214344	0.0392308
CALML6	1p36.33	23.2082	3.65854	7.93133	2.48601	40.5251	1.17201e-05	3.08825e-05	14.3345	4.87805	3.25509	1.12808	12.8882	0.0214344	0.0392308
CCNL2	1p36.33	23.2082	3.65854	7.93133	2.48601	40.5251	1.17201e-05	3.08825e-05	14.3345	4.87805	3.25509	1.12808	12.8882	0.0214344	0.0392308
CDK11A	1p36.33	23.2082	3.65854	7.93133	2.48601	40.5251	1.17201e-05	3.08825e-05	14.3345	4.87805	3.25509	1.12808	12.8882	0.0214344	0.0392308
CDK11B	1p36.33	23.2082	3.65854	7.93133	2.48601	40.5251	1.17201e-05	3.08825e-05	14.3345	4.87805	3.25509	1.12808	12.8882	0.0214344	0.0392308
CPSF3L	1p36.33	23.2082	3.65854	7.93133	2.48601	40.5251	1.17201e-05	3.08825e-05	14.3345	4.87805	3.25509	1.12808	12.8882	0.0214344	0.0392308
DDX11L1	1p36.33	23.2082	3.65854	7.93133	2.48601	40.5251	1.17201e-05	3.08825e-05	14.3345	4.87805	3.25509	1.12808	12.8882	0.0214344	0.0392308
DVL1	1p36.33	23.2082	3.65854	7.93133	2.48601	40.5251	1.17201e-05	3.08825e-05	14.3345	4.87805	3.25509	1.12808	12.8882	0.0214344	0.0392308
FAM132A	1p36.33	23.2082	3.65854	7.93133	2.48601	40.5251	1.17201e-05	3.08825e-05	14.3345	4.87805	3.25509	1.12808	12.8882	0.0214344	0.0392308
FAM138A	1p36.33	23.2082	3.65854	7.93133	2.48601	40.5251	1.17201e-05	3.08825e-05	14.3345	4.87805	3.25509	1.12808	12.8882	0.0214344	0.0392308
FAM213B	1p36.32	23.2082	3.65854	7.93133	2.48601	40.5251	1.17201e-05	3.08825e-05	14.3345	4.87805	3.25509	1.12808	12.8882	0.0214344	0.0392308
FAM41C	1p36.33	23.2082	3.65854	7.93133	2.48601	40.5251	1.17201e-05	3.08825e-05	14.3345	4.87805	3.25509	1.12808	12.8882	0.0214344	0.0392308
FAM87B	1p36.33	23.2082	3.65854	7.93133	2.48601	40.5251	1.17201e-05	3.08825e-05	14.3345	4.87805	3.25509	1.12808	12.8882	0.0214344	0.0392308
GABRD	1p36.33	23.2082	3.65854	7.93133	2.48601	40.5251	1.17201e-05	3.08825e-05	14.3345	4.87805	3.25509	1.12808	12.8882	0.0214344	0.0392308
GLTPD1	1p36.33	23.2082	3.65854	7.93133	2.48601	40.5251	1.17201e-05	3.08825e-05	14.3345	4.87805	3.25509	1.12808	12.8882	0.0214344	0.0392308
GNB1	1p36.33	23.2082	3.65854	7.93133	2.48601	40.5251	1.17201e-05	3.08825e-05	14.3345	4.87805	3.25509	1.12808	12.8882	0.0214344	0.0392308
HES4	1p36.33	23.2082	3.65854	7.93133	2.48601	40.5251	1.17201e-05	3.08825e-05	14.3345	4.87805	3.25509	1.12808	12.8882	0.0214344	0.0392308
HES5	1p36.32	23.2082	3.65854	7.93133	2.48601	40.5251	1.17201e-05	3.08825e-05	14.3345	4.87805	3.25509	1.12808	12.8882	0.0214344	0.0392308
ISG15	1p36.33	23.2082	3.65854	7.93133	2.48601	40.5251	1.17201e-05	3.08825e-05	14.3345	4.87805	3.25509	1.12808	12.8882	0.0214344	0.0392308
KLHL17	1p36.33	23.2082	3.65854	7.93133	2.48601	40.5251	1.17201e-05	3.08825e-05	14.3345	4.87805	3.25509	1.12808	12.8882	0.0214344	0.0392308
LINC00115	1p36.33	23.2082	3.65854	7.93133	2.48601	40.5251	1.17201e-05	3.08825e-05	14.3345	4.87805	3.25509	1.12808	12.8882	0.0214344	0.0392308
LINC00982	1p36.32	23.2082	3.65854	7.93133	2.48601	40.5251	1.17201e-05	3.08825e-05	14.3345	4.87805	3.25509	1.12808	12.8882	0.0214344	0.0392308
MIB2	1p36.33	23.2082	3.65854	7.93133	2.48601	40.5251	1.17201e-05	3.08825e-05	14.3345	4.87805	3.25509	1.12808	12.8882	0.0214344	0.0392308
MIR200A	1p36.33	23.2082	3.65854	7.93133	2.48601	40.5251	1.17201e-05	3.08825e-05	14.3345	4.87805	3.25509	1.12808	12.8882	0.0214344	0.0392308
MIR200B	1p36.33	23.2082	3.65854	7.93133	2.48601	40.5251	1.17201e-05	3.08825e-05	14.3345	4.87805	3.25509	1.12808	12.8882	0.0214344	0.0392308
MIR429	1p36.33	23.2082	3.65854	7.93133	2.48601	40.5251	1.17201e-05	3.08825e-05	14.3345	4.87805	3.25509	1.12808	12.8882	0.0214344	0.0392308
MMEL1	1p36.32	23.2082	3.65854	7.93133	2.48601	40.5251	1.17201e-05	3.08825e-05	14.3345	4.87805	3.25509	1.12808	12.8882	0.0214344	0.0392308
MMP23B	1p36.33	23.2082	3.65854	7.93133	2.48601	40.5251	1.17201e-05	3.08825e-05	14.3345	4.87805	3.25509	1.12808	12.8882	0.0214344	0.0392308
MORN1	1p36.33	23.2082	3.65854	7.93133	2.48601	40.5251	1.17201e-05	3.08825e-05	14.3345	4.87805	3.25509	1.12808	12.8882	0.0214344	0.0392308
MRPL20	1p36.33	23.2082	3.65854	7.93133	2.48601	40.5251	1.17201e-05	3.08825e-05	14.3345	4.87805	3.25509	1.12808	12.8882	0.0214344	0.0392308
MXRA8	1p36.33	23.2082	3.65854	7.93133	2.48601	40.5251	1.17201e-05	3.08825e-05	14.3345	4.87805	3.25509	1.12808	12.8882	0.0214344	0.0392308
NADK	1p36.33	23.2082	3.65854	7.93133	2.48601	40.5251	1.17201e-05	3.08825e-05	14.3345	4.87805	3.25509	1.12808	12.8882	0.0214344	0.0392308
NOC2L	1p36.33	23.2082	3.65854	7.93133	2.48601	40.5251	1.17201e-05	3.08825e-05	14.3345	4.87805	3.25509	1.12808	12.8882	0.0214344	0.0392308
OR4F16	1p36.33	23.2082	3.65854	7.93133	2.48601	40.5251	1.17201e-05	3.08825e-05	14.3345	4.87805	3.25509	1.12808	12.8882	0.0214344	0.0392308
OR4F29	1p36.33	23.2082	3.65854	7.93133	2.48601	40.5251	1.17201e-05	3.08825e-05	14.3345	4.87805	3.25509	1.12808	12.8882	0.0214344	0.0392308
OR4F5	1p36.33	23.2082	3.65854	7.93133	2.48601	40.5251	1.17201e-05	3.08825e-05	14.3345	4.87805	3.25509	1.12808	12.8882	0.0214344	0.0392308
PANK4	1p36.32	23.2082	3.65854	7.93133	2.48601	40.5251	1.17201e-05	3.08825e-05	14.3345	4.87805	3.25509	1.12808	12.8882	0.0214344	0.0392308
PEX10	1p36.32	23.2082	3.65854	7.93133	2.48601	40.5251	1.17201e-05	3.08825e-05	14.3345	4.87805	3.25509	1.12808	12.8882	0.0214344	0.0392308
PLCH2	1p36.32	23.2082	3.65854	7.93133	2.48601	40.5251	1.17201e-05	3.08825e-05	14.3345	4.87805	3.25509	1.12808	12.8882	0.0214344	0.0392308
PLEKHN1	1p36.33	23.2082	3.65854	7.93133	2.48601	40.5251	1.17201e-05	3.08825e-05	14.3345	4.87805	3.25509	1.12808	12.8882	0.0214344	0.0392308
PRDM16	1p36.32	23.2082	3.65854	7.93133	2.48601	40.5251	1.17201e-05	3.08825e-05	14.3345	4.87805	3.25509	1.12808	12.8882	0.0214344	0.0392308
PRKCZ	1p36.33	23.2082	3.65854	7.93133	2.48601	40.5251	1.17201e-05	3.08825e-05	14.3345	4.87805	3.25509	1.12808	12.8882	0.0214344	0.0392308
PUSL1	1p36.33	23.2082	3.65854	7.93133	2.48601	40.5251	1.17201e-05	3.08825e-05	14.3345	4.87805	3.25509	1.12808	12.8882	0.0214344	0.0392308
RER1	1p36.32	23.2082	3.65854	7.93133	2.48601	40.5251	1.17201e-05	3.08825e-05	14.3345	4.87805	3.25509	1.12808	12.8882	0.0214344	0.0392308
RN7SL657P	1p36.33	23.2082	3.65854	7.93133	2.48601	40.5251	1.17201e-05	3.08825e-05	14.3345	4.87805	3.25509	1.12808	12.8882	0.0214344	0.0392308
RNF223	1p36.33	23.2082	3.65854	7.93133	2.48601	40.5251	1.17201e-05	3.08825e-05	14.3345	4.87805	3.25509	1.12808	12.8882	0.0214344	0.0392308
SAMD11	1p36.33	23.2082	3.65854	7.93133	2.48601	40.5251	1.17201e-05	3.08825e-05	14.3345	4.87805	3.25509	1.12808	12.8882	0.0214344	0.0392308
SCNN1D	1p36.33	23.2082	3.65854	7.93133	2.48601	40.5251	1.17201e-05	3.08825e-05	14.3345	4.87805	3.25509	1.12808	12.8882	0.0214344	0.0392308
SDF4	1p36.33	23.2082	3.65854	7.93133	2.48601	40.5251	1.17201e-05	3.08825e-05	14.3345	4.87805	3.25509	1.12808	12.8882	0.0214344	0.0392308
SKI	1p36.33	23.2082	3.65854	7.93133	2.48601	40.5251	1.17201e-05	3.08825e-05	14.3345	4.87805	3.25509	1.12808	12.8882	0.0214344	0.0392308
SLC35E2B	1p36.33	23.2082	3.65854	7.93133	2.48601	40.5251	1.17201e-05	3.08825e-05	14.3345	4.87805	3.25509	1.12808	12.8882	0.0214344	0.0392308
SLC35E2	1p36.33	23.2082	3.65854	7.93133	2.48601	40.5251	1.17201e-05	3.08825e-05	14.3345	4.87805	3.25509	1.12808	12.8882	0.0214344	0.0392308
SSU72	1p36.33	23.2082	3.65854	7.93133	2.48601	40.5251	1.17201e-05	3.08825e-05	14.3345	4.87805	3.25509	1.12808	12.8882	0.0214344	0.0392308
TAS1R3	1p36.33	23.2082	3.65854	7.93133	2.48601	40.5251	1.17201e-05	3.08825e-05	14.3345	4.87805	3.25509	1.12808	12.8882	0.0214344	0.0392308
TMEM240	1p36.33	23.2082	3.65854	7.93133	2.48601	40.5251	1.17201e-05	3.08825e-05	14.3345	4.87805	3.25509	1.12808	12.8882	0.0214344	0.0392308
TMEM52	1p36.33	23.2082	3.65854	7.93133	2.48601	40.5251	1.17201e-05	3.08825e-05	14.3345	4.87805	3.25509	1.12808	12.8882	0.0214344	0.0392308
TMEM88B	1p36.33	23.2082	3.65854	7.93133	2.48601	40.5251	1.17201e-05	3.08825e-05	14.3345	4.87805	3.25509	1.12808	12.8882	0.0214344	0.0392308
TNFRSF14	1p36.32	23.2082	3.65854	7.93133	2.48601	40.5251	1.17201e-05	3.08825e-05	14.3345	4.87805	3.25509	1.12808	12.8882	0.0214344	0.0392308
TNFRSF18	1p36.33	23.2082	3.65854	7.93133	2.48601	40.5251	1.17201e-05	3.08825e-05	14.3345	4.87805	3.25509	1.12808	12.8882	0.0214344	0.0392308
TNFRSF4	1p36.33	23.2082	3.65854	7.93133	2.48601	40.5251	1.17201e-05	3.08825e-05	14.3345	4.87805	3.25509	1.12808	12.8882	0.0214344	0.0392308
TTC34	1p36.32	23.2082	3.65854	7.93133	2.48601	40.5251	1.17201e-05	3.08825e-05	14.3345	4.87805	3.25509	1.12808	12.8882	0.0214344	0.0392308
TTLL10	1p36.33	23.2082	3.65854	7.93133	2.48601	40.5251	1.17201e-05	3.08825e-05	14.3345	4.87805	3.25509	1.12808	12.8882	0.0214344	0.0392308
UBE2J2	1p36.33	23.2082	3.65854	7.93133	2.48601	40.5251	1.17201e-05	3.08825e-05	14.3345	4.87805	3.25509	1.12808	12.8882	0.0214344	0.0392308
VWA1	1p36.33	23.2082	3.65854	7.93133	2.48601	40.5251	1.17201e-05	3.08825e-05	14.3345	4.87805	3.25509	1.12808	12.8882	0.0214344	0.0392308
ARHGEF16	1p36.32	23.2082	3.65854	7.93133	2.48601	40.5251	1.17201e-05	3.08825e-05	14.3345	4.87805	3.25509	1.12808	12.8882	0.0214344	0.0392308
MEGF6	1p36.32	23.2082	3.65854	7.93133	2.48601	40.5251	1.17201e-05	3.08825e-05	14.3345	4.87805	3.25509	1.12808	12.8882	0.0214344	0.0392308
MIR551A	1p36.32	23.2082	3.65854	7.93133	2.48601	40.5251	1.17201e-05	3.08825e-05	14.3345	4.87805	3.25509	1.12808	12.8882	0.0214344	0.0392308
TPRG1L	1p36.32	23.2082	3.65854	7.93133	2.48601	40.5251	1.17201e-05	3.08825e-05	14.3345	4.87805	3.25509	1.12808	12.8882	0.0214344	0.0392308
WRAP73	1p36.32	23.2082	3.65854	7.93133	2.48601	40.5251	1.17201e-05	3.08825e-05	14.3345	4.87805	3.25509	1.12808	12.8882	0.0214344	0.0392308
TP73	1p36.32	23.2082	3.65854	7.93133	2.48601	40.5251	1.17201e-05	3.08825e-05	14.3345	4.87805	3.25509	1.12808	12.8882	0.0214344	0.0392308
CCDC27	1p36.32	23.2082	3.65854	7.93133	2.48601	40.5251	1.17201e-05	3.08825e-05	14.3345	4.87805	3.25509	1.12808	12.8882	0.0214344	0.0392308
SMIM1	1p36.32	23.2082	3.65854	7.93133	2.48601	40.5251	1.17201e-05	3.08825e-05	14.3345	4.87805	3.25509	1.12808	12.8882	0.0214344	0.0392308
LRRC47	1p36.32	23.2082	3.65854	7.93133	2.48601	40.5251	1.17201e-05	3.08825e-05	14.3345	4.87805	3.25509	1.12808	12.8882	0.0214344	0.0392308
RN7SL574P	1p36.32	23.2082	3.65854	7.93133	2.48601	40.5251	1.17201e-05	3.08825e-05	14.3345	4.87805	3.25509	1.12808	12.8882	0.0214344	0.0392308
CEP104	1p36.32	23.2082	3.65854	7.93133	2.48601	40.5251	1.17201e-05	3.08825e-05	14.3345	4.87805	3.25509	1.12808	12.8882	0.0214344	0.0392308
DFFB	1p36.32	23.2082	3.65854	7.93133	2.48601	40.5251	1.17201e-05	3.08825e-05	14.3345	4.87805	3.25509	1.12808	12.8882	0.0214344	0.0392308
C1orf174	1p36.32	23.2082	3.65854	7.93133	2.48601	40.5251	1.17201e-05	3.08825e-05	14.3345	4.87805	3.25509	1.12808	12.8882	0.0214344	0.0392308
AJAP1	1p36.32	23.5495	3.65854	8.08369	2.535	41.3261	1.12351e-05	3.03739e-05	14.3345	4.87805	3.25509	1.12808	12.8882	0.0214344	0.0392308
MIR4417	1p36.31	23.2082	3.65854	7.93133	2.48601	40.5251	1.17201e-05	3.08825e-05	14.3345	4.87805	3.25509	1.12808	12.8882	0.0214344	0.0392308
MIR4689	1p36.31	22.5256	3.65854	7.63064	2.3891	39.0328	1.99524e-05	4.85658e-05	14.3345	4.87805	3.25509	1.12808	12.8882	0.0214344	0.0392308
NPHP4	1p36.31	22.5256	3.65854	7.63064	2.3891	39.0328	1.99524e-05	4.85658e-05	14.3345	4.87805	3.25509	1.12808	12.8882	0.0214344	0.0392308
KCNAB2	1p36.31	22.8669	3.65854	7.78032	2.43726	39.761	1.92788e-05	4.83753e-05	13.9932	4.87805	3.16513	1.09512	12.545	0.0217877	0.039649
CHD5	1p36.31	22.8669	3.65854	7.78032	2.43726	39.761	1.92788e-05	4.83753e-05	13.9932	4.87805	3.16513	1.09512	12.545	0.0217877	0.039649
RPL22	1p36.31	22.8669	3.65854	7.78032	2.43726	39.761	1.92788e-05	4.83753e-05	13.9932	4.87805	3.16513	1.09512	12.545	0.0217877	0.039649
RNF207	1p36.31	22.8669	3.65854	7.78032	2.43726	39.761	1.92788e-05	4.83753e-05	13.9932	4.87805	3.16513	1.09512	12.545	0.0217877	0.039649
ICMT	1p36.31	22.8669	3.65854	7.78032	2.43726	39.761	1.92788e-05	4.83753e-05	13.9932	4.87805	3.16513	1.09512	12.545	0.0217877	0.039649
LINC00337	1p36.31	22.8669	3.65854	7.78032	2.43726	39.761	1.92788e-05	4.83753e-05	13.9932	4.87805	3.16513	1.09512	12.545	0.0217877	0.039649
GPR153	1p36.31	22.8669	3.65854	7.78032	2.43726	39.761	1.92788e-05	4.83753e-05	13.9932	4.87805	3.16513	1.09512	12.545	0.0217877	0.039649
HES3	1p36.31	22.8669	3.65854	7.78032	2.43726	39.761	1.92788e-05	4.83753e-05	13.9932	4.87805	3.16513	1.09512	12.545	0.0217877	0.039649
ACOT7	1p36.31	22.8669	3.65854	7.78032	2.43726	39.761	1.92788e-05	4.83753e-05	13.9932	4.87805	3.16513	1.09512	12.545	0.0217877	0.039649
HES2	1p36.31	22.5256	3.65854	7.63064	2.3891	39.0328	1.99524e-05	4.85658e-05	13.9932	4.87805	3.16513	1.09512	12.545	0.0217877	0.039649
ESPN	1p36.31	22.5256	3.65854	7.63064	2.3891	39.0328	1.99524e-05	4.85658e-05	13.9932	4.87805	3.16513	1.09512	12.545	0.0217877	0.039649
MIR4252	1p36.31	22.5256	3.65854	7.63064	2.3891	39.0328	1.99524e-05	4.85658e-05	13.9932	4.87805	3.16513	1.09512	12.545	0.0217877	0.039649
PLEKHG5	1p36.31	22.5256	3.65854	7.63064	2.3891	39.0328	1.99524e-05	4.85658e-05	13.9932	4.87805	3.16513	1.09512	12.545	0.0217877	0.039649
TNFRSF25	1p36.31	22.5256	3.65854	7.63064	2.3891	39.0328	1.99524e-05	4.85658e-05	13.9932	4.87805	3.16513	1.09512	12.545	0.0217877	0.039649
NOL9	1p36.31	22.5256	3.65854	7.63064	2.3891	39.0328	1.99524e-05	4.85658e-05	14.3345	4.87805	3.25509	1.12808	12.8882	0.0214344	0.0392308
TAS1R1	1p36.31	22.5256	3.65854	7.63064	2.3891	39.0328	1.99524e-05	4.85658e-05	14.3345	4.87805	3.25509	1.12808	12.8882	0.0214344	0.0392308
ZBTB48	1p36.31	22.5256	3.65854	7.63064	2.3891	39.0328	1.99524e-05	4.85658e-05	14.3345	4.87805	3.25509	1.12808	12.8882	0.0214344	0.0392308
KLHL21	1p36.31	22.5256	3.65854	7.63064	2.3891	39.0328	1.99524e-05	4.85658e-05	14.3345	4.87805	3.25509	1.12808	12.8882	0.0214344	0.0392308
PHF13	1p36.31	22.5256	3.65854	7.63064	2.3891	39.0328	1.99524e-05	4.85658e-05	14.3345	4.87805	3.25509	1.12808	12.8882	0.0214344	0.0392308
THAP3	1p36.31	22.5256	3.65854	7.63064	2.3891	39.0328	1.99524e-05	4.85658e-05	14.3345	4.87805	3.25509	1.12808	12.8882	0.0214344	0.0392308
DNAJC11	1p36.31	22.5256	3.65854	7.63064	2.3891	39.0328	1.99524e-05	4.85658e-05	14.3345	4.87805	3.25509	1.12808	12.8882	0.0214344	0.0392308
snoU13.ENSG00000239166.1	1p36.31	22.5256	3.65854	7.63064	2.3891	39.0328	1.99524e-05	4.85658e-05	13.9932	4.87805	3.16513	1.09512	12.545	0.0217877	0.039649
CAMTA1	1p36.31	22.8669	3.65854	7.78032	2.43726	39.761	1.92788e-05	4.83753e-05	14.3345	4.87805	3.25509	1.12808	12.8882	0.0214344	0.0392308
VAMP3	1p36.23	22.8669	3.65854	7.78032	2.43726	39.761	1.92788e-05	4.83753e-05	14.3345	4.87805	3.25509	1.12808	12.8882	0.0214344	0.0392308
PER3	1p36.23	22.8669	3.65854	7.78032	2.43726	39.761	1.92788e-05	4.83753e-05	14.3345	4.87805	3.25509	1.12808	12.8882	0.0214344	0.0392308
UTS2	1p36.23	22.5256	3.65854	7.63064	2.3891	39.0328	1.99524e-05	4.85658e-05	13.9932	4.87805	3.16513	1.09512	12.545	0.0217877	0.039649
TNFRSF9	1p36.23	22.5256	3.65854	7.63064	2.3891	39.0328	1.99524e-05	4.85658e-05	13.9932	4.87805	3.16513	1.09512	12.545	0.0217877	0.039649
PARK7	1p36.23	22.5256	3.65854	7.63064	2.3891	39.0328	1.99524e-05	4.85658e-05	13.9932	4.87805	3.16513	1.09512	12.545	0.0217877	0.039649
ERRFI1	1p36.23	22.1843	3.65854	7.48226	2.34132	38.25	3.28244e-05	7.6606e-05	14.3345	4.87805	3.25509	1.12808	12.8882	0.0214344	0.0392308
RN7SL729P	1p36.23	22.5256	3.65854	7.63064	2.3891	39.0328	1.99524e-05	4.85658e-05	13.6519	4.87805	3.07587	1.06242	12.2029	0.0317043	0.0545136
SLC45A1	1p36.23	22.5256	3.65854	7.63064	2.3891	39.0328	1.99524e-05	4.85658e-05	13.6519	4.87805	3.07587	1.06242	12.2029	0.0317043	0.0545136
RERE	1p36.23	23.5495	3.65854	8.08369	2.535	41.3261	1.12351e-05	3.03739e-05	13.6519	4.87805	3.07587	1.06242	12.2029	0.0317043	0.0545136
SNORA77.ENSG00000221083.1	1p36.23	23.2082	3.65854	7.93133	2.48601	40.5251	1.17201e-05	3.08825e-05	13.3106	4.87805	2.98732	1.03	11.8643	0.032082	0.0549203
ENO1	1p36.23	22.1843	3.65854	7.48226	2.34132	38.25	3.28244e-05	7.6606e-05	13.6519	4.87805	3.07587	1.06242	12.2029	0.0317043	0.0545136
CA6	1p36.23	22.1843	3.65854	7.48226	2.34132	38.25	3.28244e-05	7.6606e-05	13.6519	4.87805	3.07587	1.06242	12.2029	0.0317043	0.0545136
RN7SL451P	1p36.23	22.1843	3.65854	7.48226	2.34132	38.25	3.28244e-05	7.6606e-05	13.6519	4.87805	3.07587	1.06242	12.2029	0.0317043	0.0545136
SLC2A7	1p36.23	22.1843	3.65854	7.48226	2.34132	38.25	3.28244e-05	7.6606e-05	13.6519	4.87805	3.07587	1.06242	12.2029	0.0317043	0.0545136
SLC2A5	1p36.23	22.5256	3.65854	7.63064	2.3891	39.0328	1.99524e-05	4.85658e-05	13.3106	4.87805	2.98732	1.03	11.8643	0.032082	0.0549203
SCARNA16.ENSG00000252404.1	1p36.23	22.1843	3.65854	7.48226	2.34132	38.25	3.28244e-05	7.6606e-05	13.6519	4.87805	3.07587	1.06242	12.2029	0.0317043	0.0545136
GPR157	1p36.23	22.1843	2.43902	11.3613	2.90013	98.0075	5.50753e-06	1.58482e-05	13.6519	4.87805	3.07587	1.06242	12.2029	0.0317043	0.0545136
MIR34A	1p36.22	22.1843	2.43902	11.3613	2.90013	98.0075	5.50753e-06	1.58482e-05	13.6519	4.87805	3.07587	1.06242	12.2029	0.0317043	0.0545136
H6PD	1p36.22	22.1843	2.43902	11.3613	2.90013	98.0075	5.50753e-06	1.58482e-05	13.6519	4.87805	3.07587	1.06242	12.2029	0.0317043	0.0545136
SPSB1	1p36.22	22.1843	2.43902	11.3613	2.90013	98.0075	5.50753e-06	1.58482e-05	13.6519	4.87805	3.07587	1.06242	12.2029	0.0317043	0.0545136
RNA5SP40	1p36.22	22.1843	2.43902	11.3613	2.90013	98.0075	5.50753e-06	1.58482e-05	13.6519	4.87805	3.07587	1.06242	12.2029	0.0317043	0.0545136
SLC25A33	1p36.22	22.1843	2.43902	11.3613	2.90013	98.0075	5.50753e-06	1.58482e-05	13.6519	4.87805	3.07587	1.06242	12.2029	0.0317043	0.0545136
TMEM201	1p36.22	22.1843	2.43902	11.3613	2.90013	98.0075	5.50753e-06	1.58482e-05	13.6519	4.87805	3.07587	1.06242	12.2029	0.0317043	0.0545136
C1orf200	1p36.22	22.1843	2.43902	11.3613	2.90013	98.0075	5.50753e-06	1.58482e-05	13.6519	4.87805	3.07587	1.06242	12.2029	0.0317043	0.0545136
PIK3CD	1p36.22	22.5256	2.43902	11.5866	2.95917	99.9279	3.20477e-06	9.85649e-06	13.6519	4.87805	3.07587	1.06242	12.2029	0.0317043	0.0545136
CLSTN1	1p36.22	22.5256	2.43902	11.5866	2.95917	99.9279	3.20477e-06	9.85649e-06	13.6519	4.87805	3.07587	1.06242	12.2029	0.0317043	0.0545136
CTNNBIP1	1p36.22	22.1843	2.43902	11.3613	2.90013	98.0075	5.50753e-06	1.58482e-05	13.6519	4.87805	3.07587	1.06242	12.2029	0.0317043	0.0545136
LZIC	1p36.22	22.1843	2.43902	11.3613	2.90013	98.0075	5.50753e-06	1.58482e-05	13.6519	4.87805	3.07587	1.06242	12.2029	0.0317043	0.0545136
NMNAT1	1p36.22	22.1843	2.43902	11.3613	2.90013	98.0075	5.50753e-06	1.58482e-05	13.6519	4.87805	3.07587	1.06242	12.2029	0.0317043	0.0545136
RN7SKP269	1p36.22	22.1843	2.43902	11.3613	2.90013	98.0075	5.50753e-06	1.58482e-05	13.6519	4.87805	3.07587	1.06242	12.2029	0.0317043	0.0545136
MIR5697	1p36.22	22.1843	2.43902	11.3613	2.90013	98.0075	5.50753e-06	1.58482e-05	13.6519	4.87805	3.07587	1.06242	12.2029	0.0317043	0.0545136
RBP7	1p36.22	22.1843	2.43902	11.3613	2.90013	98.0075	5.50753e-06	1.58482e-05	13.6519	4.87805	3.07587	1.06242	12.2029	0.0317043	0.0545136
UBE4B	1p36.22	22.1843	3.65854	7.48226	2.34132	38.25	3.28244e-05	7.6606e-05	13.6519	4.87805	3.07587	1.06242	12.2029	0.0317043	0.0545136
KIF1B	1p36.22	22.1843	3.65854	7.48226	2.34132	38.25	3.28244e-05	7.6606e-05	13.6519	4.87805	3.07587	1.06242	12.2029	0.0317043	0.0545136
MIR1273D	1p36.22	22.1843	3.65854	7.48226	2.34132	38.25	3.28244e-05	7.6606e-05	13.6519	4.87805	3.07587	1.06242	12.2029	0.0317043	0.0545136
RN7SL731P	1p36.22	22.1843	3.65854	7.48226	2.34132	38.25	3.28244e-05	7.6606e-05	13.6519	4.87805	3.07587	1.06242	12.2029	0.0317043	0.0545136
RN7SL721P	1p36.22	22.1843	3.65854	7.48226	2.34132	38.25	3.28244e-05	7.6606e-05	13.6519	4.87805	3.07587	1.06242	12.2029	0.0317043	0.0545136
PGD	1p36.22	22.1843	3.65854	7.48226	2.34132	38.25	3.28244e-05	7.6606e-05	13.6519	4.87805	3.07587	1.06242	12.2029	0.0317043	0.0545136
APITD1	1p36.22	22.1843	3.65854	7.48226	2.34132	38.25	3.28244e-05	7.6606e-05	13.6519	4.87805	3.07587	1.06242	12.2029	0.0317043	0.0545136
CORT	1p36.22	22.1843	3.65854	7.48226	2.34132	38.25	3.28244e-05	7.6606e-05	13.6519	4.87805	3.07587	1.06242	12.2029	0.0317043	0.0545136
DFFA	1p36.22	22.1843	3.65854	7.48226	2.34132	38.25	3.28244e-05	7.6606e-05	13.6519	4.87805	3.07587	1.06242	12.2029	0.0317043	0.0545136
PEX14	1p36.22	22.5256	4.87805	5.65074	2.00555	22.0492	9.75755e-05	0.000209733	13.6519	4.87805	3.07587	1.06242	12.2029	0.0317043	0.0545136
RN7SL614P	1p36.22	22.5256	2.43902	11.5866	2.95917	99.9279	3.20477e-06	9.85649e-06	13.3106	4.87805	2.98732	1.03	11.8643	0.032082	0.0549203
CASZ1	1p36.22	22.8669	2.43902	11.8139	3.01897	101.866	3.13472e-06	9.70536e-06	13.6519	4.87805	3.07587	1.06242	12.2029	0.0317043	0.0545136
C1orf127	1p36.22	22.5256	2.43902	11.5866	2.95917	99.9279	3.20477e-06	9.85649e-06	13.9932	4.87805	3.16513	1.09512	12.545	0.0217877	0.039649
TARDBP	1p36.22	22.5256	2.43902	11.5866	2.95917	99.9279	3.20477e-06	9.85649e-06	13.9932	4.87805	3.16513	1.09512	12.545	0.0217877	0.039649
MASP2	1p36.22	22.5256	2.43902	11.5866	2.95917	99.9279	3.20477e-06	9.85649e-06	13.9932	4.87805	3.16513	1.09512	12.545	0.0217877	0.039649
SRM	1p36.22	22.8669	2.43902	11.8139	3.01897	101.866	3.13472e-06	9.70536e-06	13.9932	4.87805	3.16513	1.09512	12.545	0.0217877	0.039649
EXOSC10	1p36.22	22.8669	2.43902	11.8139	3.01897	101.866	3.13472e-06	9.70536e-06	13.9932	4.87805	3.16513	1.09512	12.545	0.0217877	0.039649
MTOR	1p36.22	22.8669	2.43902	11.8139	3.01897	101.866	3.13472e-06	9.70536e-06	13.9932	4.87805	3.16513	1.09512	12.545	0.0217877	0.039649
snoU13.ENSG00000271794.1	1p36.22	22.8669	2.43902	11.8139	3.01897	101.866	3.13472e-06	9.70536e-06	13.9932	4.87805	3.16513	1.09512	12.545	0.0217877	0.039649
ANGPTL7	1p36.22	22.8669	2.43902	11.8139	3.01897	101.866	3.13472e-06	9.70536e-06	13.9932	4.87805	3.16513	1.09512	12.545	0.0217877	0.039649
UBIAD1	1p36.22	22.8669	2.43902	11.8139	3.01897	101.866	3.13472e-06	9.70536e-06	13.9932	4.87805	3.16513	1.09512	12.545	0.0217877	0.039649
PTCHD2	1p36.22	22.8669	2.43902	11.8139	3.01897	101.866	3.13472e-06	9.70536e-06	13.9932	4.87805	3.16513	1.09512	12.545	0.0217877	0.039649
FBXO2	1p36.22	22.5256	2.43902	11.5866	2.95917	99.9279	3.20477e-06	9.85649e-06	13.9932	4.87805	3.16513	1.09512	12.545	0.0217877	0.039649
FBXO44	1p36.22	22.5256	2.43902	11.5866	2.95917	99.9279	3.20477e-06	9.85649e-06	13.9932	4.87805	3.16513	1.09512	12.545	0.0217877	0.039649
FBXO6	1p36.22	22.5256	2.43902	11.5866	2.95917	99.9279	3.20477e-06	9.85649e-06	13.9932	4.87805	3.16513	1.09512	12.545	0.0217877	0.039649
MAD2L2	1p36.22	22.5256	2.43902	11.5866	2.95917	99.9279	3.20477e-06	9.85649e-06	13.9932	4.87805	3.16513	1.09512	12.545	0.0217877	0.039649
DRAXIN	1p36.22	22.5256	2.43902	11.5866	2.95917	99.9279	3.20477e-06	9.85649e-06	13.9932	4.87805	3.16513	1.09512	12.545	0.0217877	0.039649
AGTRAP	1p36.22	22.5256	2.43902	11.5866	2.95917	99.9279	3.20477e-06	9.85649e-06	13.9932	4.87805	3.16513	1.09512	12.545	0.0217877	0.039649
C1orf167	1p36.22	22.5256	2.43902	11.5866	2.95917	99.9279	3.20477e-06	9.85649e-06	13.9932	4.87805	3.16513	1.09512	12.545	0.0217877	0.039649
MTHFR	1p36.22	22.5256	2.43902	11.5866	2.95917	99.9279	3.20477e-06	9.85649e-06	13.9932	4.87805	3.16513	1.09512	12.545	0.0217877	0.039649
CLCN6	1p36.22	22.5256	2.43902	11.5866	2.95917	99.9279	3.20477e-06	9.85649e-06	13.9932	4.87805	3.16513	1.09512	12.545	0.0217877	0.039649
NPPA	1p36.22	22.5256	2.43902	11.5866	2.95917	99.9279	3.20477e-06	9.85649e-06	13.9932	4.87805	3.16513	1.09512	12.545	0.0217877	0.039649
NPPB	1p36.22	22.5256	2.43902	11.5866	2.95917	99.9279	3.20477e-06	9.85649e-06	13.9932	4.87805	3.16513	1.09512	12.545	0.0217877	0.039649
KIAA2013	1p36.22	22.5256	2.43902	11.5866	2.95917	99.9279	3.20477e-06	9.85649e-06	13.9932	4.87805	3.16513	1.09512	12.545	0.0217877	0.039649
PLOD1	1p36.22	22.5256	2.43902	11.5866	2.95917	99.9279	3.20477e-06	9.85649e-06	13.9932	4.87805	3.16513	1.09512	12.545	0.0217877	0.039649
MFN2	1p36.22	22.5256	2.43902	11.5866	2.95917	99.9279	3.20477e-06	9.85649e-06	13.9932	4.87805	3.16513	1.09512	12.545	0.0217877	0.039649
MIIP	1p36.22	22.5256	2.43902	11.5866	2.95917	99.9279	3.20477e-06	9.85649e-06	13.9932	4.87805	3.16513	1.09512	12.545	0.0217877	0.039649
RN7SL649P	1p36.22	22.5256	2.43902	11.5866	2.95917	99.9279	3.20477e-06	9.85649e-06	13.9932	4.87805	3.16513	1.09512	12.545	0.0217877	0.039649
TNFRSF8	1p36.22	22.5256	2.43902	11.5866	2.95917	99.9279	3.20477e-06	9.85649e-06	13.9932	4.87805	3.16513	1.09512	12.545	0.0217877	0.039649
TNFRSF1B	1p36.22	22.5256	2.43902	11.5866	2.95917	99.9279	3.20477e-06	9.85649e-06	13.9932	4.87805	3.16513	1.09512	12.545	0.0217877	0.039649
MIR4632	1p36.22	22.5256	2.43902	11.5866	2.95917	99.9279	3.20477e-06	9.85649e-06	13.9932	4.87805	3.16513	1.09512	12.545	0.0217877	0.039649
SNORA70.ENSG00000252969.1	1p36.22	22.5256	2.43902	11.5866	2.95917	99.9279	3.20477e-06	9.85649e-06	13.9932	4.87805	3.16513	1.09512	12.545	0.0217877	0.039649
VPS13D	1p36.22	22.5256	2.43902	11.5866	2.95917	99.9279	3.20477e-06	9.85649e-06	13.9932	4.87805	3.16513	1.09512	12.545	0.0217877	0.039649
SNORA59A	1p36.22	22.5256	2.43902	11.5866	2.95917	99.9279	3.20477e-06	9.85649e-06	13.6519	4.87805	3.07587	1.06242	12.2029	0.0317043	0.0545136
DHRS3	1p36.22	22.5256	2.43902	11.5866	2.95917	99.9279	3.20477e-06	9.85649e-06	13.6519	4.87805	3.07587	1.06242	12.2029	0.0317043	0.0545136
RNU6ATAC18P	1p36.22	22.5256	2.43902	11.5866	2.95917	99.9279	3.20477e-06	9.85649e-06	13.6519	4.87805	3.07587	1.06242	12.2029	0.0317043	0.0545136
AADACL4	1p36.21	22.5256	2.43902	11.5866	2.95917	99.9279	3.20477e-06	9.85649e-06	13.6519	4.87805	3.07587	1.06242	12.2029	0.0317043	0.0545136
AADACL3	1p36.21	22.8669	2.43902	11.8139	3.01897	101.866	3.13472e-06	9.70536e-06	13.6519	4.87805	3.07587	1.06242	12.2029	0.0317043	0.0545136
snoU13.ENSG00000238771.1	1p36.21	22.8669	2.43902	11.8139	3.01897	101.866	3.13472e-06	9.70536e-06	13.6519	4.87805	3.07587	1.06242	12.2029	0.0317043	0.0545136
C1orf158	1p36.21	22.8669	2.43902	11.8139	3.01897	101.866	3.13472e-06	9.70536e-06	13.6519	4.87805	3.07587	1.06242	12.2029	0.0317043	0.0545136
HNRNPCL1	1p36.21	22.8669	2.43902	11.8139	3.01897	101.866	3.13472e-06	9.70536e-06	13.6519	4.87805	3.07587	1.06242	12.2029	0.0317043	0.0545136
PRAMEF10	1p36.21	22.8669	2.43902	11.8139	3.01897	101.866	3.13472e-06	9.70536e-06	13.6519	4.87805	3.07587	1.06242	12.2029	0.0317043	0.0545136
PRAMEF11	1p36.21	22.8669	2.43902	11.8139	3.01897	101.866	3.13472e-06	9.70536e-06	13.6519	4.87805	3.07587	1.06242	12.2029	0.0317043	0.0545136
PRAMEF12	1p36.21	22.8669	2.43902	11.8139	3.01897	101.866	3.13472e-06	9.70536e-06	13.6519	4.87805	3.07587	1.06242	12.2029	0.0317043	0.0545136
PRAMEF13	1p36.21	22.8669	2.43902	11.8139	3.01897	101.866	3.13472e-06	9.70536e-06	13.6519	4.87805	3.07587	1.06242	12.2029	0.0317043	0.0545136
PRAMEF14	1p36.21	22.8669	2.43902	11.8139	3.01897	101.866	3.13472e-06	9.70536e-06	13.6519	4.87805	3.07587	1.06242	12.2029	0.0317043	0.0545136
PRAMEF15	1p36.21	22.8669	2.43902	11.8139	3.01897	101.866	3.13472e-06	9.70536e-06	13.6519	4.87805	3.07587	1.06242	12.2029	0.0317043	0.0545136
PRAMEF16	1p36.21	22.8669	2.43902	11.8139	3.01897	101.866	3.13472e-06	9.70536e-06	13.6519	4.87805	3.07587	1.06242	12.2029	0.0317043	0.0545136
PRAMEF17	1p36.21	22.8669	2.43902	11.8139	3.01897	101.866	3.13472e-06	9.70536e-06	13.6519	4.87805	3.07587	1.06242	12.2029	0.0317043	0.0545136
PRAMEF18	1p36.21	22.8669	2.43902	11.8139	3.01897	101.866	3.13472e-06	9.70536e-06	13.6519	4.87805	3.07587	1.06242	12.2029	0.0317043	0.0545136
PRAMEF19	1p36.21	22.8669	2.43902	11.8139	3.01897	101.866	3.13472e-06	9.70536e-06	13.6519	4.87805	3.07587	1.06242	12.2029	0.0317043	0.0545136
PRAMEF1	1p36.21	22.8669	2.43902	11.8139	3.01897	101.866	3.13472e-06	9.70536e-06	13.6519	4.87805	3.07587	1.06242	12.2029	0.0317043	0.0545136
PRAMEF21	1p36.21	22.8669	2.43902	11.8139	3.01897	101.866	3.13472e-06	9.70536e-06	13.6519	4.87805	3.07587	1.06242	12.2029	0.0317043	0.0545136
PRAMEF22	1p36.21	22.8669	2.43902	11.8139	3.01897	101.866	3.13472e-06	9.70536e-06	13.6519	4.87805	3.07587	1.06242	12.2029	0.0317043	0.0545136
PRAMEF2	1p36.21	22.8669	2.43902	11.8139	3.01897	101.866	3.13472e-06	9.70536e-06	13.6519	4.87805	3.07587	1.06242	12.2029	0.0317043	0.0545136
PRAMEF3	1p36.21	22.8669	2.43902	11.8139	3.01897	101.866	3.13472e-06	9.70536e-06	13.6519	4.87805	3.07587	1.06242	12.2029	0.0317043	0.0545136
PRAMEF4	1p36.21	22.8669	2.43902	11.8139	3.01897	101.866	3.13472e-06	9.70536e-06	13.6519	4.87805	3.07587	1.06242	12.2029	0.0317043	0.0545136
PRAMEF5	1p36.21	22.8669	2.43902	11.8139	3.01897	101.866	3.13472e-06	9.70536e-06	13.6519	4.87805	3.07587	1.06242	12.2029	0.0317043	0.0545136
PRAMEF6	1p36.21	22.8669	2.43902	11.8139	3.01897	101.866	3.13472e-06	9.70536e-06	13.6519	4.87805	3.07587	1.06242	12.2029	0.0317043	0.0545136
PRAMEF7	1p36.21	22.8669	2.43902	11.8139	3.01897	101.866	3.13472e-06	9.70536e-06	13.6519	4.87805	3.07587	1.06242	12.2029	0.0317043	0.0545136
PRAMEF8	1p36.21	22.8669	2.43902	11.8139	3.01897	101.866	3.13472e-06	9.70536e-06	13.6519	4.87805	3.07587	1.06242	12.2029	0.0317043	0.0545136
PRAMEF9	1p36.21	22.8669	2.43902	11.8139	3.01897	101.866	3.13472e-06	9.70536e-06	13.6519	4.87805	3.07587	1.06242	12.2029	0.0317043	0.0545136
PRAMEF20	1p36.21	22.8669	2.43902	11.8139	3.01897	101.866	3.13472e-06	9.70536e-06	13.6519	4.87805	3.07587	1.06242	12.2029	0.0317043	0.0545136
LRRC38	1p36.21	22.8669	2.43902	11.8139	3.01897	101.866	3.13472e-06	9.70536e-06	13.6519	4.87805	3.07587	1.06242	12.2029	0.0317043	0.0545136
PDPN	1p36.21	22.8669	2.43902	11.8139	3.01897	101.866	3.13472e-06	9.70536e-06	13.6519	4.87805	3.07587	1.06242	12.2029	0.0317043	0.0545136
RNA5SP41	1p36.21	22.8669	2.43902	11.8139	3.01897	101.866	3.13472e-06	9.70536e-06	13.6519	4.87805	3.07587	1.06242	12.2029	0.0317043	0.0545136
SCARNA11.ENSG00000253085.1	1p36.21	22.8669	2.43902	11.8139	3.01897	101.866	3.13472e-06	9.70536e-06	13.6519	4.87805	3.07587	1.06242	12.2029	0.0317043	0.0545136
PRDM2	1p36.21	23.2082	2.43902	12.0432	3.07887	103.822	1.82401e-06	6.09281e-06	13.3106	4.87805	2.98732	1.03	11.8643	0.032082	0.0549203
KAZN	1p36.21	23.8908	2.43902	12.508	3.20088	107.79	1.03111e-06	3.67954e-06	13.6519	4.87805	3.07587	1.06242	12.2029	0.0317043	0.0545136
TMEM51	1p36.21	23.2082	2.43902	12.0432	3.07887	103.822	1.82401e-06	6.09281e-06	13.6519	4.87805	3.07587	1.06242	12.2029	0.0317043	0.0545136
C1orf195	1p36.21	23.2082	2.43902	12.0432	3.07887	103.822	1.82401e-06	6.09281e-06	13.6519	4.87805	3.07587	1.06242	12.2029	0.0317043	0.0545136
FHAD1	1p36.21	23.2082	2.43902	12.0432	3.07887	103.822	1.82401e-06	6.09281e-06	13.3106	4.87805	2.98732	1.03	11.8643	0.032082	0.0549203
EFHD2	1p36.21	23.2082	2.43902	12.0432	3.07887	103.822	1.82401e-06	6.09281e-06	13.3106	4.87805	2.98732	1.03	11.8643	0.032082	0.0549203
CTRC	1p36.21	23.2082	2.43902	12.0432	3.07887	103.822	1.82401e-06	6.09281e-06	13.3106	4.87805	2.98732	1.03	11.8643	0.032082	0.0549203
CELA2A	1p36.21	23.2082	2.43902	12.0432	3.07887	103.822	1.82401e-06	6.09281e-06	13.3106	4.87805	2.98732	1.03	11.8643	0.032082	0.0549203
CELA2B	1p36.21	23.2082	2.43902	12.0432	3.07887	103.822	1.82401e-06	6.09281e-06	13.3106	4.87805	2.98732	1.03	11.8643	0.032082	0.0549203
CASP9	1p36.21	23.2082	2.43902	12.0432	3.07887	103.822	1.82401e-06	6.09281e-06	13.3106	4.87805	2.98732	1.03	11.8643	0.032082	0.0549203
DNAJC16	1p36.21	23.2082	2.43902	12.0432	3.07887	103.822	1.82401e-06	6.09281e-06	13.3106	4.87805	2.98732	1.03	11.8643	0.032082	0.0549203
SCARNA21.ENSG00000251866.1	1p36.21	23.2082	2.43902	12.0432	3.07887	103.822	1.82401e-06	6.09281e-06	13.3106	4.87805	2.98732	1.03	11.8643	0.032082	0.0549203
AGMAT	1p36.21	23.2082	2.43902	12.0432	3.07887	103.822	1.82401e-06	6.09281e-06	13.3106	4.87805	2.98732	1.03	11.8643	0.032082	0.0549203
DDI2	1p36.21	23.2082	2.43902	12.0432	3.07887	103.822	1.82401e-06	6.09281e-06	13.3106	4.87805	2.98732	1.03	11.8643	0.032082	0.0549203
RSC1A1	1p36.21	23.2082	2.43902	12.0432	3.07887	103.822	1.82401e-06	6.09281e-06	13.3106	4.87805	2.98732	1.03	11.8643	0.032082	0.0549203
PLEKHM2	1p36.21	23.2082	2.43902	12.0432	3.07887	103.822	1.82401e-06	6.09281e-06	13.3106	4.87805	2.98732	1.03	11.8643	0.032082	0.0549203
FBLIM1	1p36.21	23.2082	2.43902	12.0432	3.07887	103.822	1.82401e-06	6.09281e-06	13.3106	4.87805	2.98732	1.03	11.8643	0.032082	0.0549203
SLC25A34	1p36.21	23.2082	2.43902	12.0432	3.07887	103.822	1.82401e-06	6.09281e-06	13.3106	4.87805	2.98732	1.03	11.8643	0.032082	0.0549203
TMEM82	1p36.21	23.2082	2.43902	12.0432	3.07887	103.822	1.82401e-06	6.09281e-06	13.3106	4.87805	2.98732	1.03	11.8643	0.032082	0.0549203
SPEN	1p36.21	23.5495	2.43902	12.2746	3.13936	105.796	1.77067e-06	5.9385e-06	12.9693	4.87805	2.89945	0.997799	11.5283	0.0464169	0.0753092
snoU13.ENSG00000238818.1	1p36.13	23.5495	2.43902	12.2746	3.13936	105.796	1.77067e-06	5.9385e-06	12.9693	4.87805	2.89945	0.997799	11.5283	0.0464169	0.0753092
ZBTB17	1p36.13	23.5495	2.43902	12.2746	3.13936	105.796	1.77067e-06	5.9385e-06	12.9693	4.87805	2.89945	0.997799	11.5283	0.0464169	0.0753092
C1orf64	1p36.13	23.5495	2.43902	12.2746	3.13936	105.796	1.77067e-06	5.9385e-06	12.9693	4.87805	2.89945	0.997799	11.5283	0.0464169	0.0753092
HSPB7	1p36.13	23.5495	2.43902	12.2746	3.13936	105.796	1.77067e-06	5.9385e-06	12.9693	4.87805	2.89945	0.997799	11.5283	0.0464169	0.0753092
CLCNKA	1p36.13	23.5495	2.43902	12.2746	3.13936	105.796	1.77067e-06	5.9385e-06	12.9693	4.87805	2.89945	0.997799	11.5283	0.0464169	0.0753092
CLCNKB	1p36.13	23.5495	2.43902	12.2746	3.13936	105.796	1.77067e-06	5.9385e-06	12.9693	4.87805	2.89945	0.997799	11.5283	0.0464169	0.0753092
FAM131C	1p36.13	23.5495	2.43902	12.2746	3.13936	105.796	1.77067e-06	5.9385e-06	12.9693	4.87805	2.89945	0.997799	11.5283	0.0464169	0.0753092
EPHA2	1p36.13	23.5495	2.43902	12.2746	3.13936	105.796	1.77067e-06	5.9385e-06	12.9693	4.87805	2.89945	0.997799	11.5283	0.0464169	0.0753092
ARHGEF19	1p36.13	23.5495	1.21951	24.8478	4.16107	1007.21	2.12249e-07	9.00408e-07	12.9693	4.87805	2.89945	0.997799	11.5283	0.0464169	0.0753092
ANO7P1	1p36.13	23.5495	1.21951	24.8478	4.16107	1007.21	2.12249e-07	9.00408e-07	12.9693	4.87805	2.89945	0.997799	11.5283	0.0464169	0.0753092
C1orf134	1p36.13	23.5495	1.21951	24.8478	4.16107	1007.21	2.12249e-07	9.00408e-07	12.9693	4.87805	2.89945	0.997799	11.5283	0.0464169	0.0753092
RSG1	1p36.13	23.5495	1.21951	24.8478	4.16107	1007.21	2.12249e-07	9.00408e-07	12.9693	4.87805	2.89945	0.997799	11.5283	0.0464169	0.0753092
FBXO42	1p36.13	23.5495	1.21951	24.8478	4.16107	1007.21	2.12249e-07	9.00408e-07	12.9693	4.87805	2.89945	0.997799	11.5283	0.0464169	0.0753092
SZRD1	1p36.13	23.5495	1.21951	24.8478	4.16107	1007.21	2.12249e-07	9.00408e-07	12.9693	4.87805	2.89945	0.997799	11.5283	0.0464169	0.0753092
SPATA21	1p36.13	23.5495	1.21951	24.8478	4.16107	1007.21	2.12249e-07	9.00408e-07	12.9693	4.87805	2.89945	0.997799	11.5283	0.0464169	0.0753092
NECAP2	1p36.13	23.5495	1.21951	24.8478	4.16107	1007.21	2.12249e-07	9.00408e-07	12.9693	4.87805	2.89945	0.997799	11.5283	0.0464169	0.0753092
CROCCP3	1p36.13	23.5495	1.21951	24.8478	4.16107	1007.21	2.12249e-07	9.00408e-07	12.9693	4.87805	2.89945	0.997799	11.5283	0.0464169	0.0753092
ATP13A2	1p36.13	23.5495	1.21951	24.8478	4.16107	1007.21	2.12249e-07	9.00408e-07	12.9693	4.87805	2.89945	0.997799	11.5283	0.0464169	0.0753092
CROCCP2	1p36.13	23.5495	1.21951	24.8478	4.16107	1007.21	2.12249e-07	9.00408e-07	12.9693	4.87805	2.89945	0.997799	11.5283	0.0464169	0.0753092
CROCC	1p36.13	23.5495	1.21951	24.8478	4.16107	1007.21	2.12249e-07	9.00408e-07	12.9693	4.87805	2.89945	0.997799	11.5283	0.0464169	0.0753092
ESPNP	1p36.13	23.5495	1.21951	24.8478	4.16107	1007.21	2.12249e-07	9.00408e-07	12.9693	4.87805	2.89945	0.997799	11.5283	0.0464169	0.0753092
MFAP2	1p36.13	23.5495	1.21951	24.8478	4.16107	1007.21	2.12249e-07	9.00408e-07	12.9693	4.87805	2.89945	0.997799	11.5283	0.0464169	0.0753092
MIR3675	1p36.13	23.5495	1.21951	24.8478	4.16107	1007.21	2.12249e-07	9.00408e-07	12.9693	4.87805	2.89945	0.997799	11.5283	0.0464169	0.0753092
MST1L	1p36.13	23.5495	1.21951	24.8478	4.16107	1007.21	2.12249e-07	9.00408e-07	12.9693	4.87805	2.89945	0.997799	11.5283	0.0464169	0.0753092
NBPF1	1p36.13	23.5495	1.21951	24.8478	4.16107	1007.21	2.12249e-07	9.00408e-07	12.9693	4.87805	2.89945	0.997799	11.5283	0.0464169	0.0753092
U1.ENSG00000228549.2	1p36.13	23.5495	1.21951	24.8478	4.16107	1007.21	2.12249e-07	9.00408e-07	12.9693	4.87805	2.89945	0.997799	11.5283	0.0464169	0.0753092
U1.ENSG00000233421.3	1p36.13	23.5495	1.21951	24.8478	4.16107	1007.21	2.12249e-07	9.00408e-07	12.9693	4.87805	2.89945	0.997799	11.5283	0.0464169	0.0753092
SDHB	1p36.13	23.5495	1.21951	24.8478	4.16107	1007.21	2.12249e-07	9.00408e-07	12.628	4.87805	2.81227	0.965837	11.2027	0.046775	0.0753533
PADI2	1p36.13	23.5495	1.21951	24.8478	4.16107	1007.21	2.12249e-07	9.00408e-07	12.628	4.87805	2.81227	0.965837	11.2027	0.046775	0.0753533
PADI1	1p36.13	23.5495	1.21951	24.8478	4.16107	1007.21	2.12249e-07	9.00408e-07	12.628	4.87805	2.81227	0.965837	11.2027	0.046775	0.0753533
PADI3	1p36.13	23.5495	1.21951	24.8478	4.16107	1007.21	2.12249e-07	9.00408e-07	12.628	4.87805	2.81227	0.965837	11.2027	0.046775	0.0753533
MIR3972	1p36.13	23.5495	1.21951	24.8478	4.16107	1007.21	2.12249e-07	9.00408e-07	12.628	4.87805	2.81227	0.965837	11.2027	0.046775	0.0753533
PADI4	1p36.13	23.5495	1.21951	24.8478	4.16107	1007.21	2.12249e-07	9.00408e-07	12.628	4.87805	2.81227	0.965837	11.2027	0.046775	0.0753533
PADI6	1p36.13	23.5495	1.21951	24.8478	4.16107	1007.21	2.12249e-07	9.00408e-07	12.628	4.87805	2.81227	0.965837	11.2027	0.046775	0.0753533
RCC2	1p36.13	23.5495	1.21951	24.8478	4.16107	1007.21	2.12249e-07	9.00408e-07	12.628	4.87805	2.81227	0.965837	11.2027	0.046775	0.0753533
snoU13.ENSG00000239020.1	1p36.13	23.5495	1.21951	24.8478	4.16107	1007.21	2.12249e-07	9.00408e-07	12.628	4.87805	2.81227	0.965837	11.2027	0.046775	0.0753533
ARHGEF10L	1p36.13	23.5495	1.21951	24.8478	4.16107	1007.21	2.12249e-07	9.00408e-07	12.628	4.87805	2.81227	0.965837	11.2027	0.046775	0.0753533
ACTL8	1p36.13	23.5495	1.21951	24.8478	4.16107	1007.21	2.12249e-07	9.00408e-07	12.628	4.87805	2.81227	0.965837	11.2027	0.046775	0.0753533
IGSF21	1p36.13	23.8908	2.43902	12.508	3.20088	107.79	1.03111e-06	3.67954e-06	12.2867	4.87805	2.72576	0.934144	10.8717	0.0672312	0.102961
KLHDC7A	1p36.13	23.5495	1.21951	24.8478	4.16107	1007.21	2.12249e-07	9.00408e-07	12.628	4.87805	2.81227	0.965837	11.2027	0.046775	0.0753533
PAX7	1p36.13	23.5495	1.21951	24.8478	4.16107	1007.21	2.12249e-07	9.00408e-07	12.628	4.87805	2.81227	0.965837	11.2027	0.046775	0.0753533
TAS1R2	1p36.13	23.5495	1.21951	24.8478	4.16107	1007.21	2.12249e-07	9.00408e-07	12.628	4.87805	2.81227	0.965837	11.2027	0.046775	0.0753533
ALDH4A1	1p36.13	23.5495	1.21951	24.8478	4.16107	1007.21	2.12249e-07	9.00408e-07	12.628	4.87805	2.81227	0.965837	11.2027	0.046775	0.0753533
MIR4695	1p36.13	23.5495	1.21951	24.8478	4.16107	1007.21	2.12249e-07	9.00408e-07	12.628	4.87805	2.81227	0.965837	11.2027	0.046775	0.0753533
MIR1290	1p36.13	23.5495	1.21951	24.8478	4.16107	1007.21	2.12249e-07	9.00408e-07	12.628	4.87805	2.81227	0.965837	11.2027	0.046775	0.0753533
IFFO2	1p36.13	23.5495	1.21951	24.8478	4.16107	1007.21	2.12249e-07	9.00408e-07	12.628	4.87805	2.81227	0.965837	11.2027	0.046775	0.0753533
UBR4	1p36.13	23.5495	1.21951	24.8478	4.16107	1007.21	2.12249e-07	9.00408e-07	12.628	4.87805	2.81227	0.965837	11.2027	0.046775	0.0753533
EMC1	1p36.13	23.5495	1.21951	24.8478	4.16107	1007.21	2.12249e-07	9.00408e-07	12.628	4.87805	2.81227	0.965837	11.2027	0.046775	0.0753533
MRTO4	1p36.13	23.5495	1.21951	24.8478	4.16107	1007.21	2.12249e-07	9.00408e-07	12.628	4.87805	2.81227	0.965837	11.2027	0.046775	0.0753533
AKR7A3	1p36.13	23.5495	1.21951	24.8478	4.16107	1007.21	2.12249e-07	9.00408e-07	12.628	4.87805	2.81227	0.965837	11.2027	0.046775	0.0753533
AKR7L	1p36.13	23.5495	1.21951	24.8478	4.16107	1007.21	2.12249e-07	9.00408e-07	12.628	4.87805	2.81227	0.965837	11.2027	0.046775	0.0753533
AKR7A2	1p36.13	23.5495	1.21951	24.8478	4.16107	1007.21	2.12249e-07	9.00408e-07	12.628	4.87805	2.81227	0.965837	11.2027	0.046775	0.0753533
PQLC2	1p36.13	23.5495	1.21951	24.8478	4.16107	1007.21	2.12249e-07	9.00408e-07	12.628	4.87805	2.81227	0.965837	11.2027	0.046775	0.0753533
RN7SL85P	1p36.13	23.5495	1.21951	24.8478	4.16107	1007.21	2.12249e-07	9.00408e-07	12.628	4.87805	2.81227	0.965837	11.2027	0.046775	0.0753533
CAPZB	1p36.13	23.8908	1.21951	25.3204	4.24178	1026.08	1.12576e-07	5.09271e-07	12.628	4.87805	2.81227	0.965837	11.2027	0.046775	0.0753533
RN7SL277P	1p36.13	23.8908	1.21951	25.3204	4.24178	1026.08	1.12576e-07	5.09271e-07	12.628	4.87805	2.81227	0.965837	11.2027	0.046775	0.0753533
snoU13.ENSG00000239027.1	1p36.13	23.8908	2.43902	12.508	3.20088	107.79	1.03111e-06	3.67954e-06	12.628	4.87805	2.81227	0.965837	11.2027	0.046775	0.0753533
MINOS1	1p36.13	23.5495	1.21951	24.8478	4.16107	1007.21	2.12249e-07	9.00408e-07	12.628	4.87805	2.81227	0.965837	11.2027	0.046775	0.0753533
NBL1	1p36.13	23.5495	1.21951	24.8478	4.16107	1007.21	2.12249e-07	9.00408e-07	12.628	4.87805	2.81227	0.965837	11.2027	0.046775	0.0753533
HTR6	1p36.13	23.5495	1.21951	24.8478	4.16107	1007.21	2.12249e-07	9.00408e-07	12.628	4.87805	2.81227	0.965837	11.2027	0.046775	0.0753533
TMCO4	1p36.13	23.5495	1.21951	24.8478	4.16107	1007.21	2.12249e-07	9.00408e-07	12.628	4.87805	2.81227	0.965837	11.2027	0.046775	0.0753533
RNF186	1p36.13	23.8908	1.21951	25.3204	4.24178	1026.08	1.12576e-07	5.09271e-07	12.628	4.87805	2.81227	0.965837	11.2027	0.046775	0.0753533
OTUD3	1p36.13	23.8908	1.21951	25.3204	4.24178	1026.08	1.12576e-07	5.09271e-07	12.628	4.87805	2.81227	0.965837	11.2027	0.046775	0.0753533
PLA2G2E	1p36.13	23.8908	1.21951	25.3204	4.24178	1026.08	1.12576e-07	5.09271e-07	12.628	4.87805	2.81227	0.965837	11.2027	0.046775	0.0753533
PLA2G2A	1p36.13	23.8908	1.21951	25.3204	4.24178	1026.08	1.12576e-07	5.09271e-07	12.628	4.87805	2.81227	0.965837	11.2027	0.046775	0.0753533
RN7SL304P	1p36.13	23.8908	1.21951	25.3204	4.24178	1026.08	1.12576e-07	5.09271e-07	12.628	4.87805	2.81227	0.965837	11.2027	0.046775	0.0753533
PLA2G5	1p36.13	24.2321	1.21951	25.7972	4.32379	1045.12	1.15191e-07	5.16159e-07	12.2867	4.87805	2.72576	0.934144	10.8717	0.0672312	0.102961
PLA2G2D	1p36.12	23.8908	1.21951	25.3204	4.24178	1026.08	1.12576e-07	5.09271e-07	12.2867	4.87805	2.72576	0.934144	10.8717	0.0672312	0.102961
PLA2G2F	1p36.12	23.8908	1.21951	25.3204	4.24178	1026.08	1.12576e-07	5.09271e-07	12.2867	4.87805	2.72576	0.934144	10.8717	0.0672312	0.102961
PLA2G2C	1p36.12	23.8908	1.21951	25.3204	4.24178	1026.08	1.12576e-07	5.09271e-07	12.2867	4.87805	2.72576	0.934144	10.8717	0.0672312	0.102961
UBXN10	1p36.12	23.8908	1.21951	25.3204	4.24178	1026.08	1.12576e-07	5.09271e-07	12.2867	4.87805	2.72576	0.934144	10.8717	0.0672312	0.102961
VWA5B1	1p36.12	23.8908	1.21951	25.3204	4.24178	1026.08	1.12576e-07	5.09271e-07	12.2867	4.87805	2.72576	0.934144	10.8717	0.0672312	0.102961
CAMK2N1	1p36.12	23.8908	1.21951	25.3204	4.24178	1026.08	1.12576e-07	5.09271e-07	12.2867	4.87805	2.72576	0.934144	10.8717	0.0672312	0.102961
MUL1	1p36.12	23.8908	1.21951	25.3204	4.24178	1026.08	1.12576e-07	5.09271e-07	12.2867	4.87805	2.72576	0.934144	10.8717	0.0672312	0.102961
FAM43B	1p36.12	23.8908	1.21951	25.3204	4.24178	1026.08	1.12576e-07	5.09271e-07	12.2867	4.87805	2.72576	0.934144	10.8717	0.0672312	0.102961
CDA	1p36.12	23.8908	1.21951	25.3204	4.24178	1026.08	1.12576e-07	5.09271e-07	12.2867	4.87805	2.72576	0.934144	10.8717	0.0672312	0.102961
PINK1	1p36.12	23.8908	1.21951	25.3204	4.24178	1026.08	1.12576e-07	5.09271e-07	12.2867	4.87805	2.72576	0.934144	10.8717	0.0672312	0.102961
DDOST	1p36.12	23.8908	1.21951	25.3204	4.24178	1026.08	1.12576e-07	5.09271e-07	12.2867	4.87805	2.72576	0.934144	10.8717	0.0672312	0.102961
KIF17	1p36.12	24.2321	1.21951	25.7972	4.32379	1045.12	1.15191e-07	5.16159e-07	12.2867	4.87805	2.72576	0.934144	10.8717	0.0672312	0.102961
SH2D5	1p36.12	24.2321	1.21951	25.7972	4.32379	1045.12	1.15191e-07	5.16159e-07	12.2867	4.87805	2.72576	0.934144	10.8717	0.0672312	0.102961
HP1BP3	1p36.12	24.2321	1.21951	25.7972	4.32379	1045.12	1.15191e-07	5.16159e-07	12.2867	4.87805	2.72576	0.934144	10.8717	0.0672312	0.102961
EIF4G3	1p36.12	24.9147	1.21951	26.7638	4.48917	1083.71	6.20221e-08	3.02759e-07	12.2867	4.87805	2.72576	0.934144	10.8717	0.0672312	0.102961
MIR1256	1p36.12	24.2321	1.21951	25.7972	4.32379	1045.12	1.15191e-07	5.16159e-07	12.628	4.87805	2.81227	0.965837	11.2027	0.046775	0.0753533
ECE1	1p36.12	23.8908	1.21951	25.3204	4.24178	1026.08	1.12576e-07	5.09271e-07	12.628	4.87805	2.81227	0.965837	11.2027	0.046775	0.0753533
NBPF3	1p36.12	24.2321	1.21951	25.7972	4.32379	1045.12	1.15191e-07	5.16159e-07	12.2867	4.87805	2.72576	0.934144	10.8717	0.0672312	0.102961
ALPL	1p36.12	23.5495	1.21951	24.8478	4.16107	1007.21	2.12249e-07	9.00408e-07	12.9693	4.87805	2.89945	0.997799	11.5283	0.0464169	0.0753092
RAP1GAP	1p36.12	23.5495	1.21951	24.8478	4.16107	1007.21	2.12249e-07	9.00408e-07	12.9693	4.87805	2.89945	0.997799	11.5283	0.0464169	0.0753092
USP48	1p36.12	23.8908	1.21951	25.3204	4.24178	1026.08	1.12576e-07	5.09271e-07	12.628	4.87805	2.81227	0.965837	11.2027	0.046775	0.0753533
LDLRAD2	1p36.12	23.8908	1.21951	25.3204	4.24178	1026.08	1.12576e-07	5.09271e-07	12.628	4.87805	2.81227	0.965837	11.2027	0.046775	0.0753533
HSPG2	1p36.12	23.8908	1.21951	25.3204	4.24178	1026.08	1.12576e-07	5.09271e-07	12.628	4.87805	2.81227	0.965837	11.2027	0.046775	0.0753533
CDC42	1p36.12	24.2321	1.21951	25.7972	4.32379	1045.12	1.15191e-07	5.16159e-07	12.2867	4.87805	2.72576	0.934144	10.8717	0.0672312	0.102961
CELA3A	1p36.12	24.2321	1.21951	25.7972	4.32379	1045.12	1.15191e-07	5.16159e-07	12.2867	4.87805	2.72576	0.934144	10.8717	0.0672312	0.102961
CELA3B	1p36.12	24.2321	1.21951	25.7972	4.32379	1045.12	1.15191e-07	5.16159e-07	12.2867	4.87805	2.72576	0.934144	10.8717	0.0672312	0.102961
LINC00339	1p36.12	24.2321	1.21951	25.7972	4.32379	1045.12	1.15191e-07	5.16159e-07	12.2867	4.87805	2.72576	0.934144	10.8717	0.0672312	0.102961
RN7SL186P	1p36.12	24.2321	1.21951	25.7972	4.32379	1045.12	1.15191e-07	5.16159e-07	12.2867	4.87805	2.72576	0.934144	10.8717	0.0672312	0.102961
RN7SL386P	1p36.12	24.2321	1.21951	25.7972	4.32379	1045.12	1.15191e-07	5.16159e-07	12.2867	4.87805	2.72576	0.934144	10.8717	0.0672312	0.102961
RN7SL421P	1p36.12	24.2321	1.21951	25.7972	4.32379	1045.12	1.15191e-07	5.16159e-07	12.2867	4.87805	2.72576	0.934144	10.8717	0.0672312	0.102961
RN7SL768P	1p36.12	24.2321	1.21951	25.7972	4.32379	1045.12	1.15191e-07	5.16159e-07	12.2867	4.87805	2.72576	0.934144	10.8717	0.0672312	0.102961
WNT4	1p36.12	24.2321	1.21951	25.7972	4.32379	1045.12	1.15191e-07	5.16159e-07	12.2867	4.87805	2.72576	0.934144	10.8717	0.0672312	0.102961
MIR4418	1p36.12	24.2321	1.21951	25.7972	4.32379	1045.12	1.15191e-07	5.16159e-07	12.2867	4.87805	2.72576	0.934144	10.8717	0.0672312	0.102961
ZBTB40	1p36.12	24.5734	2.43902	12.9812	3.32479	111.833	5.78963e-07	2.27605e-06	12.2867	3.65854	3.67987	1.11513	19.1725	0.0235064	0.0422132
EPHA8	1p36.12	24.5734	2.43902	12.9812	3.32479	111.833	5.78963e-07	2.27605e-06	12.2867	3.65854	3.67987	1.11513	19.1725	0.0235064	0.0422132
C1QA	1p36.12	24.5734	2.43902	12.9812	3.32479	111.833	5.78963e-07	2.27605e-06	12.2867	3.65854	3.67987	1.11513	19.1725	0.0235064	0.0422132
C1QC	1p36.12	24.5734	2.43902	12.9812	3.32479	111.833	5.78963e-07	2.27605e-06	12.2867	3.65854	3.67987	1.11513	19.1725	0.0235064	0.0422132
C1QB	1p36.12	24.5734	2.43902	12.9812	3.32479	111.833	5.78963e-07	2.27605e-06	12.2867	3.65854	3.67987	1.11513	19.1725	0.0235064	0.0422132
EPHB2	1p36.12	24.5734	2.43902	12.9812	3.32479	111.833	5.78963e-07	2.27605e-06	12.2867	3.65854	3.67987	1.11513	19.1725	0.0235064	0.0422132
MIR4684	1p36.12	24.5734	2.43902	12.9812	3.32479	111.833	5.78963e-07	2.27605e-06	12.2867	3.65854	3.67987	1.11513	19.1725	0.0235064	0.0422132
MIR4253	1p36.12	24.9147	2.43902	13.221	3.38763	113.883	5.52249e-07	2.17884e-06	11.9454	3.65854	3.56394	1.07773	18.5911	0.0361138	0.0608299
LACTBL1	1p36.12	24.9147	2.43902	13.221	3.38763	113.883	5.52249e-07	2.17884e-06	11.9454	3.65854	3.56394	1.07773	18.5911	0.0361138	0.0608299
C1orf234	1p36.12	24.9147	2.43902	13.221	3.38763	113.883	5.52249e-07	2.17884e-06	11.9454	3.65854	3.56394	1.07773	18.5911	0.0361138	0.0608299
KDM1A	1p36.12	24.9147	2.43902	13.221	3.38763	113.883	5.52249e-07	2.17884e-06	11.9454	3.65854	3.56394	1.07773	18.5911	0.0361138	0.0608299
MIR3115	1p36.12	24.9147	2.43902	13.221	3.38763	113.883	5.52249e-07	2.17884e-06	11.9454	3.65854	3.56394	1.07773	18.5911	0.0361138	0.0608299
MIR4419A	1p36.12	24.9147	2.43902	13.221	3.38763	113.883	5.52249e-07	2.17884e-06	11.9454	3.65854	3.56394	1.07773	18.5911	0.0361138	0.0608299
LUZP1	1p36.12	24.9147	2.43902	13.221	3.38763	113.883	5.52249e-07	2.17884e-06	11.9454	3.65854	3.56394	1.07773	18.5911	0.0361138	0.0608299
HTR1D	1p36.12	24.9147	2.43902	13.221	3.38763	113.883	5.52249e-07	2.17884e-06	11.9454	3.65854	3.56394	1.07773	18.5911	0.0361138	0.0608299
HNRNPR	1p36.12	24.9147	2.43902	13.221	3.38763	113.883	5.52249e-07	2.17884e-06	11.9454	3.65854	3.56394	1.07773	18.5911	0.0361138	0.0608299
ZNF436	1p36.12	24.9147	2.43902	13.221	3.38763	113.883	5.52249e-07	2.17884e-06	11.9454	3.65854	3.56394	1.07773	18.5911	0.0361138	0.0608299
C1orf213	1p36.12	24.9147	2.43902	13.221	3.38763	113.883	5.52249e-07	2.17884e-06	11.9454	3.65854	3.56394	1.07773	18.5911	0.0361138	0.0608299
TCEA3	1p36.12	24.9147	2.43902	13.221	3.38763	113.883	5.52249e-07	2.17884e-06	11.9454	3.65854	3.56394	1.07773	18.5911	0.0361138	0.0608299
ASAP3	1p36.12	24.9147	2.43902	13.221	3.38763	113.883	5.52249e-07	2.17884e-06	11.9454	3.65854	3.56394	1.07773	18.5911	0.0361138	0.0608299
E2F2	1p36.12	24.9147	2.43902	13.221	3.38763	113.883	5.52249e-07	2.17884e-06	11.9454	3.65854	3.56394	1.07773	18.5911	0.0361138	0.0608299
ID3	1p36.12	24.9147	2.43902	13.221	3.38763	113.883	5.52249e-07	2.17884e-06	11.9454	3.65854	3.56394	1.07773	18.5911	0.0361138	0.0608299
MDS2	1p36.11	24.9147	2.43902	13.221	3.38763	113.883	5.52249e-07	2.17884e-06	11.9454	3.65854	3.56394	1.07773	18.5911	0.0361138	0.0608299
RPL11	1p36.11	24.5734	2.43902	12.9812	3.32479	111.833	5.78963e-07	2.27605e-06	12.2867	3.65854	3.67987	1.11513	19.1725	0.0235064	0.0422132
RN7SL532P	1p36.11	24.5734	3.65854	8.549	2.68493	43.6413	3.95911e-06	1.15256e-05	12.2867	3.65854	3.67987	1.11513	19.1725	0.0235064	0.0422132
TCEB3	1p36.11	24.5734	3.65854	8.549	2.68493	43.6413	3.95911e-06	1.15256e-05	12.2867	3.65854	3.67987	1.11513	19.1725	0.0235064	0.0422132
PITHD1	1p36.11	24.5734	3.65854	8.549	2.68493	43.6413	3.95911e-06	1.15256e-05	12.2867	3.65854	3.67987	1.11513	19.1725	0.0235064	0.0422132
GALE	1p36.11	24.5734	3.65854	8.549	2.68493	43.6413	3.95911e-06	1.15256e-05	12.2867	3.65854	3.67987	1.11513	19.1725	0.0235064	0.0422132
HMGCL	1p36.11	24.5734	3.65854	8.549	2.68493	43.6413	3.95911e-06	1.15256e-05	12.2867	3.65854	3.67987	1.11513	19.1725	0.0235064	0.0422132
LYPLA2	1p36.11	24.5734	3.65854	8.549	2.68493	43.6413	3.95911e-06	1.15256e-05	12.2867	3.65854	3.67987	1.11513	19.1725	0.0235064	0.0422132
FUCA1	1p36.11	24.5734	3.65854	8.549	2.68493	43.6413	3.95911e-06	1.15256e-05	12.2867	3.65854	3.67987	1.11513	19.1725	0.0235064	0.0422132
CNR2	1p36.11	24.5734	3.65854	8.549	2.68493	43.6413	3.95911e-06	1.15256e-05	12.2867	3.65854	3.67987	1.11513	19.1725	0.0235064	0.0422132
RN7SL24P	1p36.11	24.5734	3.65854	8.549	2.68493	43.6413	3.95911e-06	1.15256e-05	12.2867	3.65854	3.67987	1.11513	19.1725	0.0235064	0.0422132
snoU13.ENSG00000238538.1	1p36.11	24.5734	3.65854	8.549	2.68493	43.6413	3.95911e-06	1.15256e-05	12.2867	3.65854	3.67987	1.11513	19.1725	0.0235064	0.0422132
MIR378F	1p36.11	24.5734	3.65854	8.549	2.68493	43.6413	3.95911e-06	1.15256e-05	12.2867	3.65854	3.67987	1.11513	19.1725	0.0235064	0.0422132
PNRC2	1p36.11	24.5734	3.65854	8.549	2.68493	43.6413	3.95911e-06	1.15256e-05	12.2867	3.65854	3.67987	1.11513	19.1725	0.0235064	0.0422132
SRSF10	1p36.11	24.5734	3.65854	8.549	2.68493	43.6413	3.95911e-06	1.15256e-05	12.2867	3.65854	3.67987	1.11513	19.1725	0.0235064	0.0422132
MYOM3	1p36.11	24.5734	3.65854	8.549	2.68493	43.6413	3.95911e-06	1.15256e-05	12.2867	3.65854	3.67987	1.11513	19.1725	0.0235064	0.0422132
IL22RA1	1p36.11	24.5734	3.65854	8.549	2.68493	43.6413	3.95911e-06	1.15256e-05	12.2867	3.65854	3.67987	1.11513	19.1725	0.0235064	0.0422132
IFNLR1	1p36.11	24.5734	3.65854	8.549	2.68493	43.6413	3.95911e-06	1.15256e-05	12.2867	3.65854	3.67987	1.11513	19.1725	0.0235064	0.0422132
GRHL3	1p36.11	24.5734	3.65854	8.549	2.68493	43.6413	3.95911e-06	1.15256e-05	12.2867	3.65854	3.67987	1.11513	19.1725	0.0235064	0.0422132
STPG1	1p36.11	24.5734	3.65854	8.549	2.68493	43.6413	3.95911e-06	1.15256e-05	12.2867	3.65854	3.67987	1.11513	19.1725	0.0235064	0.0422132
NIPAL3	1p36.11	24.5734	3.65854	8.549	2.68493	43.6413	3.95911e-06	1.15256e-05	12.2867	3.65854	3.67987	1.11513	19.1725	0.0235064	0.0422132
RCAN3	1p36.11	24.5734	3.65854	8.549	2.68493	43.6413	3.95911e-06	1.15256e-05	12.2867	3.65854	3.67987	1.11513	19.1725	0.0235064	0.0422132
RN7SL857P	1p36.11	24.5734	3.65854	8.549	2.68493	43.6413	3.95911e-06	1.15256e-05	12.2867	3.65854	3.67987	1.11513	19.1725	0.0235064	0.0422132
NCMAP	1p36.11	24.5734	3.65854	8.549	2.68493	43.6413	3.95911e-06	1.15256e-05	12.2867	3.65854	3.67987	1.11513	19.1725	0.0235064	0.0422132
SRRM1	1p36.11	24.5734	3.65854	8.549	2.68493	43.6413	3.95911e-06	1.15256e-05	12.2867	3.65854	3.67987	1.11513	19.1725	0.0235064	0.0422132
snoU13.ENSG00000238986.1	1p36.11	24.5734	3.65854	8.549	2.68493	43.6413	3.95911e-06	1.15256e-05	12.2867	3.65854	3.67987	1.11513	19.1725	0.0235064	0.0422132
CLIC4	1p36.11	24.5734	3.65854	8.549	2.68493	43.6413	3.95911e-06	1.15256e-05	12.2867	3.65854	3.67987	1.11513	19.1725	0.0235064	0.0422132
RUNX3	1p36.11	24.5734	3.65854	8.549	2.68493	43.6413	3.95911e-06	1.15256e-05	12.2867	3.65854	3.67987	1.11513	19.1725	0.0235064	0.0422132
MIR4425	1p36.11	24.5734	3.65854	8.549	2.68493	43.6413	3.95911e-06	1.15256e-05	12.2867	3.65854	3.67987	1.11513	19.1725	0.0235064	0.0422132
C1orf63	1p36.11	24.9147	3.65854	8.70691	2.73599	44.45	3.72823e-06	1.12303e-05	12.2867	3.65854	3.67987	1.11513	19.1725	0.0235064	0.0422132
RHCE	1p36.11	24.9147	3.65854	8.70691	2.73599	44.45	3.72823e-06	1.12303e-05	12.2867	3.65854	3.67987	1.11513	19.1725	0.0235064	0.0422132
RHD	1p36.11	24.9147	3.65854	8.70691	2.73599	44.45	3.72823e-06	1.12303e-05	12.2867	3.65854	3.67987	1.11513	19.1725	0.0235064	0.0422132
SYF2	1p36.11	24.9147	3.65854	8.70691	2.73599	44.45	3.72823e-06	1.12303e-05	12.2867	3.65854	3.67987	1.11513	19.1725	0.0235064	0.0422132
TMEM50A	1p36.11	24.9147	3.65854	8.70691	2.73599	44.45	3.72823e-06	1.12303e-05	12.2867	3.65854	3.67987	1.11513	19.1725	0.0235064	0.0422132
snoU13.ENSG00000238889.1	1p36.11	24.9147	3.65854	8.70691	2.73599	44.45	3.72823e-06	1.12303e-05	12.2867	3.65854	3.67987	1.11513	19.1725	0.0235064	0.0422132
TMEM57	1p36.11	24.5734	3.65854	8.549	2.68493	43.6413	3.95911e-06	1.15256e-05	12.2867	3.65854	3.67987	1.11513	19.1725	0.0235064	0.0422132
LDLRAP1	1p36.11	24.5734	3.65854	8.549	2.68493	43.6413	3.95911e-06	1.15256e-05	12.2867	3.65854	3.67987	1.11513	19.1725	0.0235064	0.0422132
MAN1C1	1p36.11	24.5734	3.65854	8.549	2.68493	43.6413	3.95911e-06	1.15256e-05	12.2867	3.65854	3.67987	1.11513	19.1725	0.0235064	0.0422132
SEPN1	1p36.11	24.5734	3.65854	8.549	2.68493	43.6413	3.95911e-06	1.15256e-05	12.2867	3.65854	3.67987	1.11513	19.1725	0.0235064	0.0422132
MTFR1L	1p36.11	24.5734	3.65854	8.549	2.68493	43.6413	3.95911e-06	1.15256e-05	12.2867	3.65854	3.67987	1.11513	19.1725	0.0235064	0.0422132
AUNIP	1p36.11	24.5734	3.65854	8.549	2.68493	43.6413	3.95911e-06	1.15256e-05	12.2867	3.65854	3.67987	1.11513	19.1725	0.0235064	0.0422132
PAQR7	1p36.11	24.5734	3.65854	8.549	2.68493	43.6413	3.95911e-06	1.15256e-05	12.2867	3.65854	3.67987	1.11513	19.1725	0.0235064	0.0422132
STMN1	1p36.11	24.5734	3.65854	8.549	2.68493	43.6413	3.95911e-06	1.15256e-05	12.2867	3.65854	3.67987	1.11513	19.1725	0.0235064	0.0422132
MIR3917	1p36.11	24.5734	3.65854	8.549	2.68493	43.6413	3.95911e-06	1.15256e-05	12.2867	3.65854	3.67987	1.11513	19.1725	0.0235064	0.0422132
PAFAH2	1p36.11	24.5734	3.65854	8.549	2.68493	43.6413	3.95911e-06	1.15256e-05	12.2867	3.65854	3.67987	1.11513	19.1725	0.0235064	0.0422132
SCARNA17.ENSG00000252190.1	1p36.11	24.5734	3.65854	8.549	2.68493	43.6413	3.95911e-06	1.15256e-05	12.2867	3.65854	3.67987	1.11513	19.1725	0.0235064	0.0422132
SCARNA18.ENSG00000252691.1	1p36.11	24.5734	3.65854	8.549	2.68493	43.6413	3.95911e-06	1.15256e-05	12.2867	3.65854	3.67987	1.11513	19.1725	0.0235064	0.0422132
EXTL1	1p36.11	24.5734	3.65854	8.549	2.68493	43.6413	3.95911e-06	1.15256e-05	12.2867	3.65854	3.67987	1.11513	19.1725	0.0235064	0.0422132
SLC30A2	1p36.11	24.5734	3.65854	8.549	2.68493	43.6413	3.95911e-06	1.15256e-05	12.2867	3.65854	3.67987	1.11513	19.1725	0.0235064	0.0422132
TRIM63	1p36.11	24.5734	3.65854	8.549	2.68493	43.6413	3.95911e-06	1.15256e-05	12.2867	3.65854	3.67987	1.11513	19.1725	0.0235064	0.0422132
PDIK1L	1p36.11	24.5734	3.65854	8.549	2.68493	43.6413	3.95911e-06	1.15256e-05	12.2867	3.65854	3.67987	1.11513	19.1725	0.0235064	0.0422132
FAM110D	1p36.11	24.5734	3.65854	8.549	2.68493	43.6413	3.95911e-06	1.15256e-05	12.2867	3.65854	3.67987	1.11513	19.1725	0.0235064	0.0422132
ZNF593	1p36.11	24.5734	3.65854	8.549	2.68493	43.6413	3.95911e-06	1.15256e-05	12.2867	3.65854	3.67987	1.11513	19.1725	0.0235064	0.0422132
CNKSR1	1p36.11	24.5734	3.65854	8.549	2.68493	43.6413	3.95911e-06	1.15256e-05	12.2867	3.65854	3.67987	1.11513	19.1725	0.0235064	0.0422132
CATSPER4	1p36.11	24.5734	3.65854	8.549	2.68493	43.6413	3.95911e-06	1.15256e-05	12.2867	3.65854	3.67987	1.11513	19.1725	0.0235064	0.0422132
CEP85	1p36.11	24.5734	3.65854	8.549	2.68493	43.6413	3.95911e-06	1.15256e-05	12.2867	3.65854	3.67987	1.11513	19.1725	0.0235064	0.0422132
SH3BGRL3	1p36.11	24.5734	3.65854	8.549	2.68493	43.6413	3.95911e-06	1.15256e-05	12.2867	3.65854	3.67987	1.11513	19.1725	0.0235064	0.0422132
UBXN11	1p36.11	24.5734	3.65854	8.549	2.68493	43.6413	3.95911e-06	1.15256e-05	12.2867	3.65854	3.67987	1.11513	19.1725	0.0235064	0.0422132
AIM1L	1p36.11	24.5734	3.65854	8.549	2.68493	43.6413	3.95911e-06	1.15256e-05	12.2867	3.65854	3.67987	1.11513	19.1725	0.0235064	0.0422132
CD52	1p36.11	24.5734	3.65854	8.549	2.68493	43.6413	3.95911e-06	1.15256e-05	12.2867	3.65854	3.67987	1.11513	19.1725	0.0235064	0.0422132
RN7SL490P	1p36.11	24.5734	3.65854	8.549	2.68493	43.6413	3.95911e-06	1.15256e-05	12.2867	3.65854	3.67987	1.11513	19.1725	0.0235064	0.0422132
ZNF683	1p36.11	24.5734	3.65854	8.549	2.68493	43.6413	3.95911e-06	1.15256e-05	12.2867	3.65854	3.67987	1.11513	19.1725	0.0235064	0.0422132
LIN28A	1p36.11	24.5734	3.65854	8.549	2.68493	43.6413	3.95911e-06	1.15256e-05	12.2867	3.65854	3.67987	1.11513	19.1725	0.0235064	0.0422132
DHDDS	1p36.11	24.5734	3.65854	8.549	2.68493	43.6413	3.95911e-06	1.15256e-05	12.2867	3.65854	3.67987	1.11513	19.1725	0.0235064	0.0422132
HMGN2	1p36.11	24.5734	3.65854	8.549	2.68493	43.6413	3.95911e-06	1.15256e-05	12.2867	3.65854	3.67987	1.11513	19.1725	0.0235064	0.0422132
RPS6KA1	1p36.11	24.5734	3.65854	8.549	2.68493	43.6413	3.95911e-06	1.15256e-05	12.2867	3.65854	3.67987	1.11513	19.1725	0.0235064	0.0422132
MIR1976	1p36.11	24.5734	3.65854	8.549	2.68493	43.6413	3.95911e-06	1.15256e-05	12.2867	3.65854	3.67987	1.11513	19.1725	0.0235064	0.0422132
RN7SL679P	1p36.11	24.5734	3.65854	8.549	2.68493	43.6413	3.95911e-06	1.15256e-05	12.2867	3.65854	3.67987	1.11513	19.1725	0.0235064	0.0422132
snoU13.ENSG00000238316.1	1p36.11	24.5734	3.65854	8.549	2.68493	43.6413	3.95911e-06	1.15256e-05	12.2867	3.65854	3.67987	1.11513	19.1725	0.0235064	0.0422132
ARID1A	1p36.11	24.5734	3.65854	8.549	2.68493	43.6413	3.95911e-06	1.15256e-05	12.628	3.65854	3.79669	1.15281	19.7586	0.0240789	0.0429537
RN7SL501P	1p36.11	24.5734	3.65854	8.549	2.68493	43.6413	3.95911e-06	1.15256e-05	12.628	3.65854	3.79669	1.15281	19.7586	0.0240789	0.0429537
PIGV	1p36.11	24.5734	3.65854	8.549	2.68493	43.6413	3.95911e-06	1.15256e-05	12.628	3.65854	3.79669	1.15281	19.7586	0.0240789	0.0429537
RN7SL165P	1p36.11	24.5734	3.65854	8.549	2.68493	43.6413	3.95911e-06	1.15256e-05	12.628	3.65854	3.79669	1.15281	19.7586	0.0240789	0.0429537
ZDHHC18	1p36.11	24.9147	3.65854	8.70691	2.73599	44.45	3.72823e-06	1.12303e-05	12.628	3.65854	3.79669	1.15281	19.7586	0.0240789	0.0429537
SFN	1p36.11	24.5734	3.65854	8.549	2.68493	43.6413	3.95911e-06	1.15256e-05	12.628	3.65854	3.79669	1.15281	19.7586	0.0240789	0.0429537
GPN2	1p36.11	24.5734	3.65854	8.549	2.68493	43.6413	3.95911e-06	1.15256e-05	12.628	3.65854	3.79669	1.15281	19.7586	0.0240789	0.0429537
GPATCH3	1p36.11	24.5734	3.65854	8.549	2.68493	43.6413	3.95911e-06	1.15256e-05	12.628	3.65854	3.79669	1.15281	19.7586	0.0240789	0.0429537
NUDC	1p36.11	24.5734	3.65854	8.549	2.68493	43.6413	3.95911e-06	1.15256e-05	12.628	3.65854	3.79669	1.15281	19.7586	0.0240789	0.0429537
NR0B2	1p36.11	24.5734	3.65854	8.549	2.68493	43.6413	3.95911e-06	1.15256e-05	12.628	3.65854	3.79669	1.15281	19.7586	0.0240789	0.0429537
C1orf172	1p36.11	24.5734	3.65854	8.549	2.68493	43.6413	3.95911e-06	1.15256e-05	12.2867	3.65854	3.67987	1.11513	19.1725	0.0235064	0.0422132
TRNP1	1p36.11	24.5734	3.65854	8.549	2.68493	43.6413	3.95911e-06	1.15256e-05	12.2867	3.65854	3.67987	1.11513	19.1725	0.0235064	0.0422132
FAM46B	1p36.11	24.5734	3.65854	8.549	2.68493	43.6413	3.95911e-06	1.15256e-05	12.2867	3.65854	3.67987	1.11513	19.1725	0.0235064	0.0422132
SLC9A1	1p36.11	24.5734	3.65854	8.549	2.68493	43.6413	3.95911e-06	1.15256e-05	12.2867	3.65854	3.67987	1.11513	19.1725	0.0235064	0.0422132
WDTC1	1p36.11	24.5734	3.65854	8.549	2.68493	43.6413	3.95911e-06	1.15256e-05	12.2867	3.65854	3.67987	1.11513	19.1725	0.0235064	0.0422132
TMEM222	1p36.11	24.5734	3.65854	8.549	2.68493	43.6413	3.95911e-06	1.15256e-05	12.2867	3.65854	3.67987	1.11513	19.1725	0.0235064	0.0422132
SYTL1	1p36.11	24.5734	3.65854	8.549	2.68493	43.6413	3.95911e-06	1.15256e-05	12.2867	3.65854	3.67987	1.11513	19.1725	0.0235064	0.0422132
MAP3K6	1p36.11	24.5734	3.65854	8.549	2.68493	43.6413	3.95911e-06	1.15256e-05	12.2867	3.65854	3.67987	1.11513	19.1725	0.0235064	0.0422132
FCN3	1p36.11	24.5734	3.65854	8.549	2.68493	43.6413	3.95911e-06	1.15256e-05	12.2867	3.65854	3.67987	1.11513	19.1725	0.0235064	0.0422132
CD164L2	1p36.11	24.2321	3.65854	8.3925	2.63452	42.8449	6.49694e-06	1.86109e-05	12.2867	3.65854	3.67987	1.11513	19.1725	0.0235064	0.0422132
GPR3	1p36.11	24.2321	3.65854	8.3925	2.63452	42.8449	6.49694e-06	1.86109e-05	12.2867	3.65854	3.67987	1.11513	19.1725	0.0235064	0.0422132
WASF2	1p36.11	23.8908	3.65854	8.23741	2.58456	42.0566	6.83578e-06	1.92368e-05	12.9693	3.65854	3.91444	1.1908	20.3492	0.0155389	0.0299676
AHDC1	1p36.11	23.5495	3.65854	8.08369	2.535	41.3261	1.12351e-05	3.03739e-05	12.9693	3.65854	3.91444	1.1908	20.3492	0.0155389	0.0299676
FGR	1p36.11	23.8908	3.65854	8.23741	2.58456	42.0566	6.83578e-06	1.92368e-05	12.628	3.65854	3.79669	1.15281	19.7586	0.0240789	0.0429537
IFI6	1p36.11	23.8908	3.65854	8.23741	2.58456	42.0566	6.83578e-06	1.92368e-05	12.628	3.65854	3.79669	1.15281	19.7586	0.0240789	0.0429537
FAM76A	1p35.3	23.8908	3.65854	8.23741	2.58456	42.0566	6.83578e-06	1.92368e-05	12.628	3.65854	3.79669	1.15281	19.7586	0.0240789	0.0429537
STX12	1p35.3	23.8908	3.65854	8.23741	2.58456	42.0566	6.83578e-06	1.92368e-05	12.2867	3.65854	3.67987	1.11513	19.1725	0.0235064	0.0422132
PPP1R8	1p35.3	23.8908	3.65854	8.23741	2.58456	42.0566	6.83578e-06	1.92368e-05	12.2867	3.65854	3.67987	1.11513	19.1725	0.0235064	0.0422132
SCARNA1	1p35.3	23.8908	3.65854	8.23741	2.58456	42.0566	6.83578e-06	1.92368e-05	12.2867	3.65854	3.67987	1.11513	19.1725	0.0235064	0.0422132
THEMIS2	1p35.3	23.5495	3.65854	8.08369	2.535	41.3261	1.12351e-05	3.03739e-05	12.628	3.65854	3.79669	1.15281	19.7586	0.0240789	0.0429537
RPA2	1p35.3	23.5495	3.65854	8.08369	2.535	41.3261	1.12351e-05	3.03739e-05	12.628	3.65854	3.79669	1.15281	19.7586	0.0240789	0.0429537
SMPDL3B	1p35.3	23.5495	3.65854	8.08369	2.535	41.3261	1.12351e-05	3.03739e-05	12.628	3.65854	3.79669	1.15281	19.7586	0.0240789	0.0429537
XKR8	1p35.3	23.5495	3.65854	8.08369	2.535	41.3261	1.12351e-05	3.03739e-05	12.628	3.65854	3.79669	1.15281	19.7586	0.0240789	0.0429537
EYA3	1p35.3	23.5495	3.65854	8.08369	2.535	41.3261	1.12351e-05	3.03739e-05	12.628	3.65854	3.79669	1.15281	19.7586	0.0240789	0.0429537
RN7SL559P	1p35.3	23.5495	3.65854	8.08369	2.535	41.3261	1.12351e-05	3.03739e-05	12.628	3.65854	3.79669	1.15281	19.7586	0.0240789	0.0429537
PTAFR	1p35.3	23.5495	2.43902	12.2746	3.13936	105.796	1.77067e-06	5.9385e-06	12.628	3.65854	3.79669	1.15281	19.7586	0.0240789	0.0429537
DNAJC8	1p35.3	23.5495	2.43902	12.2746	3.13936	105.796	1.77067e-06	5.9385e-06	12.628	3.65854	3.79669	1.15281	19.7586	0.0240789	0.0429537
ATPIF1	1p35.3	23.5495	2.43902	12.2746	3.13936	105.796	1.77067e-06	5.9385e-06	12.628	3.65854	3.79669	1.15281	19.7586	0.0240789	0.0429537
SESN2	1p35.3	23.5495	2.43902	12.2746	3.13936	105.796	1.77067e-06	5.9385e-06	12.628	3.65854	3.79669	1.15281	19.7586	0.0240789	0.0429537
MED18	1p35.3	23.5495	2.43902	12.2746	3.13936	105.796	1.77067e-06	5.9385e-06	12.628	4.87805	2.81227	0.965837	11.2027	0.046775	0.0753533
PHACTR4	1p35.3	23.5495	2.43902	12.2746	3.13936	105.796	1.77067e-06	5.9385e-06	12.628	4.87805	2.81227	0.965837	11.2027	0.046775	0.0753533
RNU6ATAC27P	1p35.3	23.5495	2.43902	12.2746	3.13936	105.796	1.77067e-06	5.9385e-06	12.628	4.87805	2.81227	0.965837	11.2027	0.046775	0.0753533
RCC1	1p35.3	23.5495	2.43902	12.2746	3.13936	105.796	1.77067e-06	5.9385e-06	12.628	4.87805	2.81227	0.965837	11.2027	0.046775	0.0753533
SNHG3	1p35.3	23.5495	2.43902	12.2746	3.13936	105.796	1.77067e-06	5.9385e-06	12.628	4.87805	2.81227	0.965837	11.2027	0.046775	0.0753533
SNORA73B	1p35.3	23.5495	2.43902	12.2746	3.13936	105.796	1.77067e-06	5.9385e-06	12.628	4.87805	2.81227	0.965837	11.2027	0.046775	0.0753533
snoU13.ENSG00000238821.1	1p35.3	23.5495	2.43902	12.2746	3.13936	105.796	1.77067e-06	5.9385e-06	12.628	4.87805	2.81227	0.965837	11.2027	0.046775	0.0753533
TRNAU1AP	1p35.3	23.5495	2.43902	12.2746	3.13936	105.796	1.77067e-06	5.9385e-06	12.628	3.65854	3.79669	1.15281	19.7586	0.0240789	0.0429537
SNHG12	1p35.3	23.5495	2.43902	12.2746	3.13936	105.796	1.77067e-06	5.9385e-06	12.628	3.65854	3.79669	1.15281	19.7586	0.0240789	0.0429537
SNORD99	1p35.3	23.5495	2.43902	12.2746	3.13936	105.796	1.77067e-06	5.9385e-06	12.628	3.65854	3.79669	1.15281	19.7586	0.0240789	0.0429537
TAF12	1p35.3	23.5495	2.43902	12.2746	3.13936	105.796	1.77067e-06	5.9385e-06	12.628	4.87805	2.81227	0.965837	11.2027	0.046775	0.0753533
RAB42	1p35.3	23.5495	2.43902	12.2746	3.13936	105.796	1.77067e-06	5.9385e-06	12.628	4.87805	2.81227	0.965837	11.2027	0.046775	0.0753533
RNU11	1p35.3	23.5495	2.43902	12.2746	3.13936	105.796	1.77067e-06	5.9385e-06	12.628	4.87805	2.81227	0.965837	11.2027	0.046775	0.0753533
GMEB1	1p35.3	23.5495	2.43902	12.2746	3.13936	105.796	1.77067e-06	5.9385e-06	12.628	4.87805	2.81227	0.965837	11.2027	0.046775	0.0753533
SCARNA24.ENSG00000252777.1	1p35.3	23.5495	2.43902	12.2746	3.13936	105.796	1.77067e-06	5.9385e-06	12.628	4.87805	2.81227	0.965837	11.2027	0.046775	0.0753533
YTHDF2	1p35.3	23.5495	2.43902	12.2746	3.13936	105.796	1.77067e-06	5.9385e-06	12.628	4.87805	2.81227	0.965837	11.2027	0.046775	0.0753533
OPRD1	1p35.3	23.5495	2.43902	12.2746	3.13936	105.796	1.77067e-06	5.9385e-06	12.2867	4.87805	2.72576	0.934144	10.8717	0.0672312	0.102961
EPB41	1p35.3	23.5495	2.43902	12.2746	3.13936	105.796	1.77067e-06	5.9385e-06	12.2867	4.87805	2.72576	0.934144	10.8717	0.0672312	0.102961
TMEM200B	1p35.3	23.2082	1.21951	24.3794	4.08105	988.496	2.05864e-07	8.88633e-07	12.628	4.87805	2.81227	0.965837	11.2027	0.046775	0.0753533
SRSF4	1p35.3	23.2082	1.21951	24.3794	4.08105	988.496	2.05864e-07	8.88633e-07	12.628	4.87805	2.81227	0.965837	11.2027	0.046775	0.0753533
MECR	1p35.3	23.2082	1.21951	24.3794	4.08105	988.496	2.05864e-07	8.88633e-07	12.628	4.87805	2.81227	0.965837	11.2027	0.046775	0.0753533
PTPRU	1p35.3	23.2082	1.21951	24.3794	4.08105	988.496	2.05864e-07	8.88633e-07	12.628	4.87805	2.81227	0.965837	11.2027	0.046775	0.0753533
LAPTM5	1p35.2	23.2082	1.21951	24.3794	4.08105	988.496	2.05864e-07	8.88633e-07	12.9693	3.65854	3.91444	1.1908	20.3492	0.0155389	0.0299676
MATN1	1p35.2	23.2082	1.21951	24.3794	4.08105	988.496	2.05864e-07	8.88633e-07	12.9693	3.65854	3.91444	1.1908	20.3492	0.0155389	0.0299676
MIR4420	1p35.2	23.2082	1.21951	24.3794	4.08105	988.496	2.05864e-07	8.88633e-07	12.9693	3.65854	3.91444	1.1908	20.3492	0.0155389	0.0299676
RN7SKP91	1p35.2	23.2082	1.21951	24.3794	4.08105	988.496	2.05864e-07	8.88633e-07	12.9693	3.65854	3.91444	1.1908	20.3492	0.0155389	0.0299676
SDC3	1p35.2	23.2082	1.21951	24.3794	4.08105	988.496	2.05864e-07	8.88633e-07	12.9693	3.65854	3.91444	1.1908	20.3492	0.0155389	0.0299676
PUM1	1p35.2	22.8669	1.21951	23.9151	4.00148	969.947	3.88011e-07	1.58314e-06	13.3106	3.65854	4.0331	1.22909	20.9445	0.015898	0.0303283
SNORD103A	1p35.2	22.8669	1.21951	23.9151	4.00148	969.947	3.88011e-07	1.58314e-06	13.3106	3.65854	4.0331	1.22909	20.9445	0.015898	0.0303283
SNORD103B	1p35.2	22.8669	1.21951	23.9151	4.00148	969.947	3.88011e-07	1.58314e-06	13.3106	3.65854	4.0331	1.22909	20.9445	0.015898	0.0303283
SNORD85	1p35.2	22.8669	1.21951	23.9151	4.00148	969.947	3.88011e-07	1.58314e-06	13.3106	3.65854	4.0331	1.22909	20.9445	0.015898	0.0303283
NKAIN1	1p35.2	23.2082	1.21951	24.3794	4.08105	988.496	2.05864e-07	8.88633e-07	13.3106	3.65854	4.0331	1.22909	20.9445	0.015898	0.0303283
SNRNP40	1p35.2	23.2082	1.21951	24.3794	4.08105	988.496	2.05864e-07	8.88633e-07	13.3106	3.65854	4.0331	1.22909	20.9445	0.015898	0.0303283
ZCCHC17	1p35.2	23.2082	1.21951	24.3794	4.08105	988.496	2.05864e-07	8.88633e-07	13.3106	3.65854	4.0331	1.22909	20.9445	0.015898	0.0303283
FABP3	1p35.2	22.8669	1.21951	23.9151	4.00148	969.947	3.88011e-07	1.58314e-06	13.6519	3.65854	4.1527	1.26764	21.5446	0.0101789	0.0204327
SERINC2	1p35.2	22.8669	1.21951	23.9151	4.00148	969.947	3.88011e-07	1.58314e-06	13.6519	3.65854	4.1527	1.26764	21.5446	0.0101789	0.0204327
TINAGL1	1p35.2	21.843	1.21951	22.5465	3.76669	915.248	6.74491e-07	2.59008e-06	14.6758	3.65854	4.51721	1.38531	23.3739	0.00673916	0.0140646
HCRTR1	1p35.2	22.1843	1.21951	22.9988	3.84464	933.325	7.03787e-07	2.62009e-06	14.6758	3.65854	4.51721	1.38531	23.3739	0.00673916	0.0140646
PEF1	1p35.2	22.1843	1.21951	22.9988	3.84464	933.325	7.03787e-07	2.62009e-06	14.6758	3.65854	4.51721	1.38531	23.3739	0.00673916	0.0140646
COL16A1	1p35.2	22.1843	1.21951	22.9988	3.84464	933.325	7.03787e-07	2.62009e-06	14.6758	3.65854	4.51721	1.38531	23.3739	0.00673916	0.0140646
BAI2	1p35.2	22.1843	1.21951	22.9988	3.84464	933.325	7.03787e-07	2.62009e-06	14.6758	3.65854	4.51721	1.38531	23.3739	0.00673916	0.0140646
MIR4254	1p35.2	22.1843	1.21951	22.9988	3.84464	933.325	7.03787e-07	2.62009e-06	14.6758	3.65854	4.51721	1.38531	23.3739	0.00673916	0.0140646
SPOCD1	1p35.2	22.1843	1.21951	22.9988	3.84464	933.325	7.03787e-07	2.62009e-06	14.6758	3.65854	4.51721	1.38531	23.3739	0.00673916	0.0140646
PTP4A2	1p35.2	22.1843	1.21951	22.9988	3.84464	933.325	7.03787e-07	2.62009e-06	14.6758	3.65854	4.51721	1.38531	23.3739	0.00673916	0.0140646
KHDRBS1	1p35.1	22.1843	1.21951	22.9988	3.84464	933.325	7.03787e-07	2.62009e-06	14.6758	3.65854	4.51721	1.38531	23.3739	0.00673916	0.0140646
TMEM39B	1p35.1	22.1843	1.21951	22.9988	3.84464	933.325	7.03787e-07	2.62009e-06	14.6758	3.65854	4.51721	1.38531	23.3739	0.00673916	0.0140646
MIR5585	1p35.1	22.1843	1.21951	22.9988	3.84464	933.325	7.03787e-07	2.62009e-06	14.6758	3.65854	4.51721	1.38531	23.3739	0.00673916	0.0140646
KPNA6	1p35.1	22.5256	1.21951	23.4549	3.92264	951.557	3.73902e-07	1.53369e-06	14.6758	3.65854	4.51721	1.38531	23.3739	0.00673916	0.0140646
TXLNA	1p35.1	22.5256	1.21951	23.4549	3.92264	951.557	3.73902e-07	1.53369e-06	14.6758	3.65854	4.51721	1.38531	23.3739	0.00673916	0.0140646
CCDC28B	1p35.1	22.5256	1.21951	23.4549	3.92264	951.557	3.73902e-07	1.53369e-06	14.6758	3.65854	4.51721	1.38531	23.3739	0.00673916	0.0140646
IQCC	1p35.1	22.5256	1.21951	23.4549	3.92264	951.557	3.73902e-07	1.53369e-06	14.6758	3.65854	4.51721	1.38531	23.3739	0.00673916	0.0140646
DCDC2B	1p35.1	22.5256	1.21951	23.4549	3.92264	951.557	3.73902e-07	1.53369e-06	14.6758	3.65854	4.51721	1.38531	23.3739	0.00673916	0.0140646
TMEM234	1p35.1	22.5256	1.21951	23.4549	3.92264	951.557	3.73902e-07	1.53369e-06	14.6758	3.65854	4.51721	1.38531	23.3739	0.00673916	0.0140646
EIF3I	1p35.1	22.5256	1.21951	23.4549	3.92264	951.557	3.73902e-07	1.53369e-06	14.6758	4.87805	3.34577	1.16131	13.2341	0.0219809	0.0398868
MTMR9LP	1p35.1	22.5256	1.21951	23.4549	3.92264	951.557	3.73902e-07	1.53369e-06	14.6758	4.87805	3.34577	1.16131	13.2341	0.0219809	0.0398868
FAM167B	1p35.1	22.1843	1.21951	22.9988	3.84464	933.325	7.03787e-07	2.62009e-06	15.0171	4.87805	3.43717	1.1948	13.5827	0.0143493	0.0280024
LCK	1p35.1	22.1843	1.21951	22.9988	3.84464	933.325	7.03787e-07	2.62009e-06	15.0171	4.87805	3.43717	1.1948	13.5827	0.0143493	0.0280024
HDAC1	1p35.1	21.843	1.21951	22.5465	3.76669	915.248	6.74491e-07	2.59008e-06	15.6997	4.87805	3.62219	1.26263	14.2882	0.00951546	0.0192996
MARCKSL1	1p35.1	21.843	1.21951	22.5465	3.76669	915.248	6.74491e-07	2.59008e-06	15.6997	4.87805	3.62219	1.26263	14.2882	0.00951546	0.0192996
TSSK3	1p35.1	21.843	1.21951	22.5465	3.76669	915.248	6.74491e-07	2.59008e-06	15.6997	4.87805	3.62219	1.26263	14.2882	0.00951546	0.0192996
BSDC1	1p35.1	21.843	1.21951	22.5465	3.76669	915.248	6.74491e-07	2.59008e-06	15.6997	4.87805	3.62219	1.26263	14.2882	0.00951546	0.0192996
FAM229A	1p35.1	21.843	1.21951	22.5465	3.76669	915.248	6.74491e-07	2.59008e-06	15.6997	4.87805	3.62219	1.26263	14.2882	0.00951546	0.0192996
RN7SL122P	1p35.1	21.5017	1.21951	22.0982	3.69032	897.326	1.26671e-06	4.32727e-06	16.041	4.87805	3.71582	1.29689	14.6453	0.00972035	0.0195672
ZBTB8B	1p35.1	21.5017	1.21951	22.0982	3.69032	897.326	1.26671e-06	4.32727e-06	16.041	4.87805	3.71582	1.29689	14.6453	0.00972035	0.0195672
ZBTB8A	1p35.1	21.5017	1.21951	22.0982	3.69032	897.326	1.26671e-06	4.32727e-06	16.041	4.87805	3.71582	1.29689	14.6453	0.00972035	0.0195672
ZBTB8OS	1p35.1	21.5017	1.21951	22.0982	3.69032	897.326	1.26671e-06	4.32727e-06	16.041	4.87805	3.71582	1.29689	14.6453	0.00972035	0.0195672
RBBP4	1p35.1	21.5017	1.21951	22.0982	3.69032	897.326	1.26671e-06	4.32727e-06	16.041	4.87805	3.71582	1.29689	14.6453	0.00972035	0.0195672
SYNC	1p35.1	21.5017	1.21951	22.0982	3.69032	897.326	1.26671e-06	4.32727e-06	16.041	4.87805	3.71582	1.29689	14.6453	0.00972035	0.0195672
KIAA1522	1p35.1	21.5017	1.21951	22.0982	3.69032	897.326	1.26671e-06	4.32727e-06	16.041	4.87805	3.71582	1.29689	14.6453	0.00972035	0.0195672
YARS	1p35.1	21.5017	1.21951	22.0982	3.69032	897.326	1.26671e-06	4.32727e-06	16.041	4.87805	3.71582	1.29689	14.6453	0.00972035	0.0195672
S100PBP	1p35.1	21.5017	1.21951	22.0982	3.69032	897.326	1.26671e-06	4.32727e-06	16.041	4.87805	3.71582	1.29689	14.6453	0.00972035	0.0195672
FNDC5	1p35.1	21.5017	1.21951	22.0982	3.69032	897.326	1.26671e-06	4.32727e-06	16.041	4.87805	3.71582	1.29689	14.6453	0.00972035	0.0195672
HPCA	1p35.1	21.5017	1.21951	22.0982	3.69032	897.326	1.26671e-06	4.32727e-06	16.041	4.87805	3.71582	1.29689	14.6453	0.00972035	0.0195672
TMEM54	1p35.1	21.5017	1.21951	22.0982	3.69032	897.326	1.26671e-06	4.32727e-06	16.041	4.87805	3.71582	1.29689	14.6453	0.00972035	0.0195672
RNF19B	1p35.1	21.1604	1.21951	21.6538	3.614	879.555	1.2085e-06	4.28848e-06	16.3823	4.87805	3.81021	1.33148	15.0053	0.00625225	0.0131519
FKSG48	1p35.1	20.8191	1.21951	21.2132	3.5388	861.934	2.26252e-06	7.09306e-06	16.3823	4.87805	3.81021	1.33148	15.0053	0.00625225	0.0131519
AK2	1p35.1	20.4778	1.21951	20.7763	3.46369	844.461	2.15072e-06	7.06866e-06	16.7235	4.87805	3.90538	1.36634	15.3682	0.00637024	0.0133339
ADC	1p35.1	20.4778	1.21951	20.7763	3.46369	844.461	2.15072e-06	7.06866e-06	16.7235	4.87805	3.90538	1.36634	15.3682	0.00637024	0.0133339
TRIM62	1p35.1	20.4778	1.21951	20.7763	3.46369	844.461	2.15072e-06	7.06866e-06	16.7235	4.87805	3.90538	1.36634	15.3682	0.00637024	0.0133339
ZNF362	1p35.1	20.4778	1.21951	20.7763	3.46369	844.461	2.15072e-06	7.06866e-06	16.7235	4.87805	3.90538	1.36634	15.3682	0.00637024	0.0133339
A3GALT2	1p35.1	20.4778	1.21951	20.7763	3.46369	844.461	2.15072e-06	7.06866e-06	16.7235	4.87805	3.90538	1.36634	15.3682	0.00637024	0.0133339
PHC2	1p35.1	20.4778	1.21951	20.7763	3.46369	844.461	2.15072e-06	7.06866e-06	16.7235	4.87805	3.90538	1.36634	15.3682	0.00637024	0.0133339
MIR3605	1p35.1	20.4778	1.21951	20.7763	3.46369	844.461	2.15072e-06	7.06866e-06	16.7235	4.87805	3.90538	1.36634	15.3682	0.00637024	0.0133339
RN7SKP16	1p35.1	20.4778	1.21951	20.7763	3.46369	844.461	2.15072e-06	7.06866e-06	16.7235	4.87805	3.90538	1.36634	15.3682	0.00637024	0.0133339
ZSCAN20	1p35.1	20.4778	1.21951	20.7763	3.46369	844.461	2.15072e-06	7.06866e-06	16.7235	4.87805	3.90538	1.36634	15.3682	0.00637024	0.0133339
CSMD2	1p35.1	20.8191	1.21951	21.2132	3.5388	861.934	2.26252e-06	7.09306e-06	16.3823	4.87805	3.81021	1.33148	15.0053	0.00625225	0.0131519
HMGB4	1p35.1	20.4778	1.21951	20.7763	3.46369	844.461	2.15072e-06	7.06866e-06	16.041	4.87805	3.71582	1.29689	14.6453	0.00972035	0.0195672
RNA5SP42	1p35.1	19.1126	1.21951	19.0657	3.17094	776.014	6.67647e-06	1.89698e-05	16.3823	4.87805	3.81021	1.33148	15.0053	0.00625225	0.0131519
C1orf94	1p34.3	19.1126	1.21951	19.0657	3.17094	776.014	6.67647e-06	1.89698e-05	16.3823	4.87805	3.81021	1.33148	15.0053	0.00625225	0.0131519
MIR552	1p34.3	18.7713	1.21951	18.6469	3.09944	759.255	1.2329e-05	3.21535e-05	16.3823	4.87805	3.81021	1.33148	15.0053	0.00625225	0.0131519
SMIM12	1p34.3	19.1126	1.21951	19.0657	3.17094	776.014	6.67647e-06	1.89698e-05	16.041	4.87805	3.71582	1.29689	14.6453	0.00972035	0.0195672
GJB5	1p34.3	18.7713	1.21951	18.6469	3.09944	759.255	1.2329e-05	3.21535e-05	16.3823	4.87805	3.81021	1.33148	15.0053	0.00625225	0.0131519
GJB4	1p34.3	18.7713	1.21951	18.6469	3.09944	759.255	1.2329e-05	3.21535e-05	16.3823	4.87805	3.81021	1.33148	15.0053	0.00625225	0.0131519
GJB3	1p34.3	18.7713	1.21951	18.6469	3.09944	759.255	1.2329e-05	3.21535e-05	16.3823	4.87805	3.81021	1.33148	15.0053	0.00625225	0.0131519
GJA4	1p34.3	18.7713	1.21951	18.6469	3.09944	759.255	1.2329e-05	3.21535e-05	16.3823	4.87805	3.81021	1.33148	15.0053	0.00625225	0.0131519
DLGAP3	1p34.3	19.4539	1.21951	19.4879	3.24321	792.913	7.05775e-06	1.96438e-05	15.6997	4.87805	3.62219	1.26263	14.2882	0.00951546	0.0192996
SNORD112.ENSG00000252728.1	1p34.3	19.4539	1.21951	19.4879	3.24321	792.913	7.05775e-06	1.96438e-05	15.6997	4.87805	3.62219	1.26263	14.2882	0.00951546	0.0192996
ZMYM6NB	1p34.3	19.4539	1.21951	19.4879	3.24321	792.913	7.05775e-06	1.96438e-05	15.6997	4.87805	3.62219	1.26263	14.2882	0.00951546	0.0192996
ZMYM6	1p34.3	19.4539	1.21951	19.4879	3.24321	792.913	7.05775e-06	1.96438e-05	15.6997	4.87805	3.62219	1.26263	14.2882	0.00951546	0.0192996
ZMYM1	1p34.3	19.1126	1.21951	19.0657	3.17094	776.014	6.67647e-06	1.89698e-05	15.6997	4.87805	3.62219	1.26263	14.2882	0.00951546	0.0192996
SFPQ	1p34.3	19.1126	1.21951	19.0657	3.17094	776.014	6.67647e-06	1.89698e-05	15.6997	4.87805	3.62219	1.26263	14.2882	0.00951546	0.0192996
RN7SL136P	1p34.3	18.7713	1.21951	18.6469	3.09944	759.255	1.2329e-05	3.21535e-05	16.041	4.87805	3.71582	1.29689	14.6453	0.00972035	0.0195672
ZMYM4	1p34.3	19.1126	1.21951	19.0657	3.17094	776.014	6.67647e-06	1.89698e-05	16.041	4.87805	3.71582	1.29689	14.6453	0.00972035	0.0195672
RN7SL503P	1p34.3	18.7713	1.21951	18.6469	3.09944	759.255	1.2329e-05	3.21535e-05	16.041	4.87805	3.71582	1.29689	14.6453	0.00972035	0.0195672
SNORA62.ENSG00000201542.1	1p34.3	18.7713	1.21951	18.6469	3.09944	759.255	1.2329e-05	3.21535e-05	16.041	4.87805	3.71582	1.29689	14.6453	0.00972035	0.0195672
RNY5P1	1p34.3	18.7713	1.21951	18.6469	3.09944	759.255	1.2329e-05	3.21535e-05	16.041	4.87805	3.71582	1.29689	14.6453	0.00972035	0.0195672
KIAA0319L	1p34.3	19.1126	1.21951	19.0657	3.17094	776.014	6.67647e-06	1.89698e-05	16.3823	4.87805	3.81021	1.33148	15.0053	0.00625225	0.0131519
NCDN	1p34.3	18.7713	1.21951	18.6469	3.09944	759.255	1.2329e-05	3.21535e-05	16.3823	4.87805	3.81021	1.33148	15.0053	0.00625225	0.0131519
TFAP2E	1p34.3	18.7713	1.21951	18.6469	3.09944	759.255	1.2329e-05	3.21535e-05	16.3823	4.87805	3.81021	1.33148	15.0053	0.00625225	0.0131519
PSMB2	1p34.3	18.7713	1.21951	18.6469	3.09944	759.255	1.2329e-05	3.21535e-05	16.3823	4.87805	3.81021	1.33148	15.0053	0.00625225	0.0131519
RN7SL281P	1p34.3	18.7713	1.21951	18.6469	3.09944	759.255	1.2329e-05	3.21535e-05	16.3823	4.87805	3.81021	1.33148	15.0053	0.00625225	0.0131519
C1orf216	1p34.3	18.7713	1.21951	18.6469	3.09944	759.255	1.2329e-05	3.21535e-05	16.3823	4.87805	3.81021	1.33148	15.0053	0.00625225	0.0131519
CLSPN	1p34.3	18.7713	1.21951	18.6469	3.09944	759.255	1.2329e-05	3.21535e-05	16.3823	4.87805	3.81021	1.33148	15.0053	0.00625225	0.0131519
AGO4	1p34.3	18.7713	1.21951	18.6469	3.09944	759.255	1.2329e-05	3.21535e-05	16.3823	4.87805	3.81021	1.33148	15.0053	0.00625225	0.0131519
AGO1	1p34.3	18.7713	1.21951	18.6469	3.09944	759.255	1.2329e-05	3.21535e-05	16.3823	4.87805	3.81021	1.33148	15.0053	0.00625225	0.0131519
AGO3	1p34.3	18.7713	1.21951	18.6469	3.09944	759.255	1.2329e-05	3.21535e-05	16.7235	6.09756	3.08541	1.17582	10.2766	0.0129582	0.0255252
TEKT2	1p34.3	18.7713	1.21951	18.6469	3.09944	759.255	1.2329e-05	3.21535e-05	16.7235	6.09756	3.08541	1.17582	10.2766	0.0129582	0.0255252
ADPRHL2	1p34.3	18.7713	1.21951	18.6469	3.09944	759.255	1.2329e-05	3.21535e-05	16.7235	6.09756	3.08541	1.17582	10.2766	0.0129582	0.0255252
COL8A2	1p34.3	18.7713	1.21951	18.6469	3.09944	759.255	1.2329e-05	3.21535e-05	16.7235	4.87805	3.90538	1.36634	15.3682	0.00637024	0.0133339
TRAPPC3	1p34.3	18.7713	1.21951	18.6469	3.09944	759.255	1.2329e-05	3.21535e-05	16.7235	4.87805	3.90538	1.36634	15.3682	0.00637024	0.0133339
MAP7D1	1p34.3	18.7713	1.21951	18.6469	3.09944	759.255	1.2329e-05	3.21535e-05	16.7235	4.87805	3.90538	1.36634	15.3682	0.00637024	0.0133339
RN7SL131P	1p34.3	18.7713	1.21951	18.6469	3.09944	759.255	1.2329e-05	3.21535e-05	16.7235	4.87805	3.90538	1.36634	15.3682	0.00637024	0.0133339
THRAP3	1p34.3	18.7713	1.21951	18.6469	3.09944	759.255	1.2329e-05	3.21535e-05	16.7235	4.87805	3.90538	1.36634	15.3682	0.00637024	0.0133339
SH3D21	1p34.3	18.7713	1.21951	18.6469	3.09944	759.255	1.2329e-05	3.21535e-05	16.7235	4.87805	3.90538	1.36634	15.3682	0.00637024	0.0133339
EVA1B	1p34.3	18.7713	1.21951	18.6469	3.09944	759.255	1.2329e-05	3.21535e-05	16.7235	4.87805	3.90538	1.36634	15.3682	0.00637024	0.0133339
STK40	1p34.3	18.7713	1.21951	18.6469	3.09944	759.255	1.2329e-05	3.21535e-05	16.7235	4.87805	3.90538	1.36634	15.3682	0.00637024	0.0133339
LSM10	1p34.3	18.7713	1.21951	18.6469	3.09944	759.255	1.2329e-05	3.21535e-05	16.7235	4.87805	3.90538	1.36634	15.3682	0.00637024	0.0133339
OSCP1	1p34.3	18.7713	1.21951	18.6469	3.09944	759.255	1.2329e-05	3.21535e-05	17.0648	6.09756	3.16121	1.20614	10.5209	0.0127528	0.0251369
SNORA63.ENSG00000201448.1	1p34.3	18.7713	1.21951	18.6469	3.09944	759.255	1.2329e-05	3.21535e-05	17.0648	6.09756	3.16121	1.20614	10.5209	0.0127528	0.0251369
MRPS15	1p34.3	18.7713	1.21951	18.6469	3.09944	759.255	1.2329e-05	3.21535e-05	17.0648	6.09756	3.16121	1.20614	10.5209	0.0127528	0.0251369
CSF3R	1p34.3	18.7713	1.21951	18.6469	3.09944	759.255	1.2329e-05	3.21535e-05	17.0648	6.09756	3.16121	1.20614	10.5209	0.0127528	0.0251369
GRIK3	1p34.3	18.7713	1.21951	18.6469	3.09944	759.255	1.2329e-05	3.21535e-05	17.0648	6.09756	3.16121	1.20614	10.5209	0.0127528	0.0251369
MIR4255	1p34.3	19.1126	2.43902	9.41863	2.39042	81.4696	4.84009e-05	0.000109087	17.4061	6.09756	3.23763	1.23671	10.7672	0.00870848	0.0178613
RNA5SP43	1p34.3	19.1126	1.21951	19.0657	3.17094	776.014	6.67647e-06	1.89698e-05	17.4061	6.09756	3.23763	1.23671	10.7672	0.00870848	0.0178613
ZC3H12A	1p34.3	18.7713	1.21951	18.6469	3.09944	759.255	1.2329e-05	3.21535e-05	17.4061	6.09756	3.23763	1.23671	10.7672	0.00870848	0.0178613
MEAF6	1p34.3	18.7713	1.21951	18.6469	3.09944	759.255	1.2329e-05	3.21535e-05	17.4061	6.09756	3.23763	1.23671	10.7672	0.00870848	0.0178613
MIR5581	1p34.3	18.7713	1.21951	18.6469	3.09944	759.255	1.2329e-05	3.21535e-05	17.4061	6.09756	3.23763	1.23671	10.7672	0.00870848	0.0178613
SNIP1	1p34.3	18.7713	1.21951	18.6469	3.09944	759.255	1.2329e-05	3.21535e-05	17.4061	6.09756	3.23763	1.23671	10.7672	0.00870848	0.0178613
DNALI1	1p34.3	18.7713	1.21951	18.6469	3.09944	759.255	1.2329e-05	3.21535e-05	17.4061	6.09756	3.23763	1.23671	10.7672	0.00870848	0.0178613
GNL2	1p34.3	18.7713	1.21951	18.6469	3.09944	759.255	1.2329e-05	3.21535e-05	17.4061	6.09756	3.23763	1.23671	10.7672	0.00870848	0.0178613
RSPO1	1p34.3	18.7713	1.21951	18.6469	3.09944	759.255	1.2329e-05	3.21535e-05	17.4061	6.09756	3.23763	1.23671	10.7672	0.00870848	0.0178613
C1orf109	1p34.3	18.7713	1.21951	18.6469	3.09944	759.255	1.2329e-05	3.21535e-05	17.4061	6.09756	3.23763	1.23671	10.7672	0.00870848	0.0178613
CDCA8	1p34.3	18.7713	1.21951	18.6469	3.09944	759.255	1.2329e-05	3.21535e-05	17.4061	6.09756	3.23763	1.23671	10.7672	0.00870848	0.0178613
EPHA10	1p34.3	18.7713	1.21951	18.6469	3.09944	759.255	1.2329e-05	3.21535e-05	17.4061	6.09756	3.23763	1.23671	10.7672	0.00870848	0.0178613
snoU13.ENSG00000238871.1	1p34.3	18.7713	1.21951	18.6469	3.09944	759.255	1.2329e-05	3.21535e-05	17.4061	6.09756	3.23763	1.23671	10.7672	0.00870848	0.0178613
MANEAL	1p34.3	18.7713	1.21951	18.6469	3.09944	759.255	1.2329e-05	3.21535e-05	17.4061	6.09756	3.23763	1.23671	10.7672	0.00870848	0.0178613
YRDC	1p34.3	18.7713	1.21951	18.6469	3.09944	759.255	1.2329e-05	3.21535e-05	17.4061	6.09756	3.23763	1.23671	10.7672	0.00870848	0.0178613
C1orf122	1p34.3	18.7713	1.21951	18.6469	3.09944	759.255	1.2329e-05	3.21535e-05	17.4061	6.09756	3.23763	1.23671	10.7672	0.00870848	0.0178613
MTF1	1p34.3	18.7713	1.21951	18.6469	3.09944	759.255	1.2329e-05	3.21535e-05	17.4061	6.09756	3.23763	1.23671	10.7672	0.00870848	0.0178613
INPP5B	1p34.3	18.7713	1.21951	18.6469	3.09944	759.255	1.2329e-05	3.21535e-05	17.4061	6.09756	3.23763	1.23671	10.7672	0.00870848	0.0178613
SNORA63.ENSG00000252448.1	1p34.3	18.7713	1.21951	18.6469	3.09944	759.255	1.2329e-05	3.21535e-05	17.4061	6.09756	3.23763	1.23671	10.7672	0.00870848	0.0178613
SF3A3	1p34.3	18.7713	1.21951	18.6469	3.09944	759.255	1.2329e-05	3.21535e-05	17.4061	6.09756	3.23763	1.23671	10.7672	0.00870848	0.0178613
FHL3	1p34.3	18.7713	1.21951	18.6469	3.09944	759.255	1.2329e-05	3.21535e-05	17.4061	6.09756	3.23763	1.23671	10.7672	0.00870848	0.0178613
UTP11L	1p34.3	18.7713	1.21951	18.6469	3.09944	759.255	1.2329e-05	3.21535e-05	17.4061	6.09756	3.23763	1.23671	10.7672	0.00870848	0.0178613
POU3F1	1p34.3	18.7713	1.21951	18.6469	3.09944	759.255	1.2329e-05	3.21535e-05	17.4061	6.09756	3.23763	1.23671	10.7672	0.00870848	0.0178613
MIR3659	1p34.3	18.7713	1.21951	18.6469	3.09944	759.255	1.2329e-05	3.21535e-05	17.4061	6.09756	3.23763	1.23671	10.7672	0.00870848	0.0178613
RRAGC	1p34.3	18.0887	1.21951	17.8199	2.95755	726.146	2.13836e-05	5.10963e-05	18.0887	6.09756	3.39237	1.29857	11.2639	0.00872047	0.0178613
MYCBP	1p34.3	18.0887	1.21951	17.8199	2.95755	726.146	2.13836e-05	5.10963e-05	18.0887	6.09756	3.39237	1.29857	11.2639	0.00872047	0.0178613
GJA9	1p34.3	18.0887	1.21951	17.8199	2.95755	726.146	2.13836e-05	5.10963e-05	18.0887	6.09756	3.39237	1.29857	11.2639	0.00872047	0.0178613
RHBDL2	1p34.3	18.0887	1.21951	17.8199	2.95755	726.146	2.13836e-05	5.10963e-05	18.0887	6.09756	3.39237	1.29857	11.2639	0.00872047	0.0178613
AKIRIN1	1p34.3	18.0887	1.21951	17.8199	2.95755	726.146	2.13836e-05	5.10963e-05	18.0887	6.09756	3.39237	1.29857	11.2639	0.00872047	0.0178613
NDUFS5	1p34.3	18.0887	1.21951	17.8199	2.95755	726.146	2.13836e-05	5.10963e-05	18.0887	6.09756	3.39237	1.29857	11.2639	0.00872047	0.0178613
MACF1	1p34.3	17.7474	1.21951	17.4115	2.88759	709.794	2.01866e-05	4.88649e-05	18.7713	6.09756	3.5497	1.36152	11.7698	0.00575692	0.0122412
RNA5SP44	1p34.3	17.7474	1.21951	17.4115	2.88759	709.794	2.01866e-05	4.88649e-05	18.43	6.09756	3.47071	1.32992	11.5159	0.00564496	0.0120445
KIAA0754	1p34.3	17.7474	1.21951	17.4115	2.88759	709.794	2.01866e-05	4.88649e-05	18.43	6.09756	3.47071	1.32992	11.5159	0.00564496	0.0120445
BMP8A	1p34.3	17.4061	1.21951	17.0065	2.81822	693.574	3.68282e-05	8.31053e-05	18.7713	6.09756	3.5497	1.36152	11.7698	0.00575692	0.0122412
PABPC4	1p34.3	17.4061	1.21951	17.0065	2.81822	693.574	3.68282e-05	8.31053e-05	18.43	6.09756	3.47071	1.32992	11.5159	0.00564496	0.0120445
SNORA55	1p34.3	17.4061	1.21951	17.0065	2.81822	693.574	3.68282e-05	8.31053e-05	18.43	6.09756	3.47071	1.32992	11.5159	0.00564496	0.0120445
HEYL	1p34.3	17.4061	1.21951	17.0065	2.81822	693.574	3.68282e-05	8.31053e-05	18.43	6.09756	3.47071	1.32992	11.5159	0.00564496	0.0120445
HPCAL4	1p34.2	17.4061	1.21951	17.0065	2.81822	693.574	3.68282e-05	8.31053e-05	18.43	6.09756	3.47071	1.32992	11.5159	0.00564496	0.0120445
NT5C1A	1p34.2	17.4061	1.21951	17.0065	2.81822	693.574	3.68282e-05	8.31053e-05	18.43	6.09756	3.47071	1.32992	11.5159	0.00564496	0.0120445
PPIE	1p34.2	17.4061	1.21951	17.0065	2.81822	693.574	3.68282e-05	8.31053e-05	18.7713	6.09756	3.5497	1.36152	11.7698	0.00575692	0.0122412
BMP8B	1p34.2	17.4061	1.21951	17.0065	2.81822	693.574	3.68282e-05	8.31053e-05	18.7713	6.09756	3.5497	1.36152	11.7698	0.00575692	0.0122412
OXCT2	1p34.2	17.4061	1.21951	17.0065	2.81822	693.574	3.68282e-05	8.31053e-05	18.7713	6.09756	3.5497	1.36152	11.7698	0.00575692	0.0122412
TRIT1	1p34.2	17.4061	1.21951	17.0065	2.81822	693.574	3.68282e-05	8.31053e-05	18.7713	6.09756	3.5497	1.36152	11.7698	0.00575692	0.0122412
MYCL	1p34.2	17.4061	1.21951	17.0065	2.81822	693.574	3.68282e-05	8.31053e-05	18.7713	6.09756	3.5497	1.36152	11.7698	0.00575692	0.0122412
MFSD2A	1p34.2	17.4061	1.21951	17.0065	2.81822	693.574	3.68282e-05	8.31053e-05	18.7713	6.09756	3.5497	1.36152	11.7698	0.00575692	0.0122412
CAP1	1p34.2	17.4061	1.21951	17.0065	2.81822	693.574	3.68282e-05	8.31053e-05	18.7713	6.09756	3.5497	1.36152	11.7698	0.00575692	0.0122412
PPT1	1p34.2	17.4061	1.21951	17.0065	2.81822	693.574	3.68282e-05	8.31053e-05	18.7713	6.09756	3.5497	1.36152	11.7698	0.00575692	0.0122412
RLF	1p34.2	17.4061	1.21951	17.0065	2.81822	693.574	3.68282e-05	8.31053e-05	18.43	6.09756	3.47071	1.32992	11.5159	0.00564496	0.0120445
TMCO2	1p34.2	17.4061	1.21951	17.0065	2.81822	693.574	3.68282e-05	8.31053e-05	18.43	6.09756	3.47071	1.32992	11.5159	0.00564496	0.0120445
ZMPSTE24	1p34.2	17.4061	1.21951	17.0065	2.81822	693.574	3.68282e-05	8.31053e-05	18.43	6.09756	3.47071	1.32992	11.5159	0.00564496	0.0120445
COL9A2	1p34.2	17.4061	1.21951	17.0065	2.81822	693.574	3.68282e-05	8.31053e-05	18.43	6.09756	3.47071	1.32992	11.5159	0.00564496	0.0120445
SMAP2	1p34.2	17.4061	1.21951	17.0065	2.81822	693.574	3.68282e-05	8.31053e-05	18.43	6.09756	3.47071	1.32992	11.5159	0.00564496	0.0120445
ZFP69B	1p34.2	17.4061	1.21951	17.0065	2.81822	693.574	3.68282e-05	8.31053e-05	18.43	6.09756	3.47071	1.32992	11.5159	0.00564496	0.0120445
ZFP69	1p34.2	17.4061	1.21951	17.0065	2.81822	693.574	3.68282e-05	8.31053e-05	18.43	6.09756	3.47071	1.32992	11.5159	0.00564496	0.0120445
EXO5	1p34.2	17.7474	1.21951	17.4115	2.88759	709.794	2.01866e-05	4.88649e-05	18.0887	6.09756	3.39237	1.29857	11.2639	0.00872047	0.0178613
ZNF684	1p34.2	17.7474	1.21951	17.4115	2.88759	709.794	2.01866e-05	4.88649e-05	18.0887	6.09756	3.39237	1.29857	11.2639	0.00872047	0.0178613
RIMS3	1p34.2	17.7474	1.21951	17.4115	2.88759	709.794	2.01866e-05	4.88649e-05	18.0887	6.09756	3.39237	1.29857	11.2639	0.00872047	0.0178613
NFYC	1p34.2	18.0887	1.21951	17.8199	2.95755	726.146	2.13836e-05	5.10963e-05	18.0887	6.09756	3.39237	1.29857	11.2639	0.00872047	0.0178613
MIR30E	1p34.2	18.0887	1.21951	17.8199	2.95755	726.146	2.13836e-05	5.10963e-05	18.0887	6.09756	3.39237	1.29857	11.2639	0.00872047	0.0178613
MIR30C1	1p34.2	18.0887	1.21951	17.8199	2.95755	726.146	2.13836e-05	5.10963e-05	18.0887	6.09756	3.39237	1.29857	11.2639	0.00872047	0.0178613
KCNQ4	1p34.2	18.0887	1.21951	17.8199	2.95755	726.146	2.13836e-05	5.10963e-05	18.0887	6.09756	3.39237	1.29857	11.2639	0.00872047	0.0178613
RN7SL326P	1p34.2	18.0887	1.21951	17.8199	2.95755	726.146	2.13836e-05	5.10963e-05	17.7474	6.09756	3.31468	1.26753	11.0156	0.00852477	0.0176735
CITED4	1p34.2	18.0887	1.21951	17.8199	2.95755	726.146	2.13836e-05	5.10963e-05	17.7474	6.09756	3.31468	1.26753	11.0156	0.00852477	0.0176735
CTPS1	1p34.2	18.43	1.21951	18.2317	3.0281	742.632	1.16472e-05	3.08825e-05	18.43	6.09756	3.47071	1.32992	11.5159	0.00564496	0.0120445
SLFNL1	1p34.2	18.0887	1.21951	17.8199	2.95755	726.146	2.13836e-05	5.10963e-05	18.43	6.09756	3.47071	1.32992	11.5159	0.00564496	0.0120445
SCMH1	1p34.2	18.0887	1.21951	17.8199	2.95755	726.146	2.13836e-05	5.10963e-05	18.43	6.09756	3.47071	1.32992	11.5159	0.00564496	0.0120445
FOXO6	1p34.2	17.7474	1.21951	17.4115	2.88759	709.794	2.01866e-05	4.88649e-05	18.43	6.09756	3.47071	1.32992	11.5159	0.00564496	0.0120445
RNA5SP45	1p34.2	17.7474	1.21951	17.4115	2.88759	709.794	2.01866e-05	4.88649e-05	18.43	6.09756	3.47071	1.32992	11.5159	0.00564496	0.0120445
EDN2	1p34.2	17.7474	1.21951	17.4115	2.88759	709.794	2.01866e-05	4.88649e-05	18.43	6.09756	3.47071	1.32992	11.5159	0.00564496	0.0120445
HIVEP3	1p34.2	18.43	2.43902	9.00672	2.28237	77.917	8.15884e-05	0.000176866	18.0887	6.09756	3.39237	1.29857	11.2639	0.00872047	0.0178613
GUCA2B	1p34.2	17.0648	1.21951	16.6048	2.74946	677.485	3.47616e-05	7.94975e-05	18.43	6.09756	3.47071	1.32992	11.5159	0.00564496	0.0120445
GUCA2A	1p34.2	17.0648	1.21951	16.6048	2.74946	677.485	3.47616e-05	7.94975e-05	18.43	6.09756	3.47071	1.32992	11.5159	0.00564496	0.0120445
FOXJ3	1p34.2	17.0648	1.21951	16.6048	2.74946	677.485	3.47616e-05	7.94975e-05	18.43	6.09756	3.47071	1.32992	11.5159	0.00564496	0.0120445
RIMKLA	1p34.2	17.0648	1.21951	16.6048	2.74946	677.485	3.47616e-05	7.94975e-05	18.43	6.09756	3.47071	1.32992	11.5159	0.00564496	0.0120445
ZMYND12	1p34.2	17.0648	1.21951	16.6048	2.74946	677.485	3.47616e-05	7.94975e-05	18.43	6.09756	3.47071	1.32992	11.5159	0.00564496	0.0120445
PPCS	1p34.2	17.0648	1.21951	16.6048	2.74946	677.485	3.47616e-05	7.94975e-05	18.43	6.09756	3.47071	1.32992	11.5159	0.00564496	0.0120445
CCDC30	1p34.2	17.0648	1.21951	16.6048	2.74946	677.485	3.47616e-05	7.94975e-05	18.43	6.09756	3.47071	1.32992	11.5159	0.00564496	0.0120445
PPIH	1p34.2	17.0648	1.21951	16.6048	2.74946	677.485	3.47616e-05	7.94975e-05	18.43	6.09756	3.47071	1.32992	11.5159	0.00564496	0.0120445
YBX1	1p34.2	17.0648	1.21951	16.6048	2.74946	677.485	3.47616e-05	7.94975e-05	18.43	6.09756	3.47071	1.32992	11.5159	0.00564496	0.0120445
CLDN19	1p34.2	17.0648	1.21951	16.6048	2.74946	677.485	3.47616e-05	7.94975e-05	18.43	6.09756	3.47071	1.32992	11.5159	0.00564496	0.0120445
LEPRE1	1p34.2	17.0648	1.21951	16.6048	2.74946	677.485	3.47616e-05	7.94975e-05	18.43	6.09756	3.47071	1.32992	11.5159	0.00564496	0.0120445
C1orf50	1p34.2	17.0648	1.21951	16.6048	2.74946	677.485	3.47616e-05	7.94975e-05	18.43	6.09756	3.47071	1.32992	11.5159	0.00564496	0.0120445
CCDC23	1p34.2	17.0648	1.21951	16.6048	2.74946	677.485	3.47616e-05	7.94975e-05	18.43	6.09756	3.47071	1.32992	11.5159	0.00564496	0.0120445
ERMAP	1p34.2	16.7235	1.21951	16.2064	2.68086	661.525	6.29912e-05	0.00013681	18.7713	6.09756	3.5497	1.36152	11.7698	0.00575692	0.0122412
ZNF691	1p34.2	16.7235	1.21951	16.2064	2.68086	661.525	6.29912e-05	0.00013681	18.7713	6.09756	3.5497	1.36152	11.7698	0.00575692	0.0122412
SLC2A1	1p34.2	17.4061	1.21951	17.0065	2.81822	693.574	3.68282e-05	8.31053e-05	18.7713	6.09756	3.5497	1.36152	11.7698	0.00575692	0.0122412
FAM183A	1p34.2	17.4061	1.21951	17.0065	2.81822	693.574	3.68282e-05	8.31053e-05	18.43	6.09756	3.47071	1.32992	11.5159	0.00564496	0.0120445
EBNA1BP2	1p34.2	17.4061	1.21951	17.0065	2.81822	693.574	3.68282e-05	8.31053e-05	18.7713	6.09756	3.5497	1.36152	11.7698	0.00575692	0.0122412
WDR65	1p34.2	17.4061	1.21951	17.0065	2.81822	693.574	3.68282e-05	8.31053e-05	18.7713	6.09756	3.5497	1.36152	11.7698	0.00575692	0.0122412
RNA5SP46	1p34.2	17.4061	1.21951	17.0065	2.81822	693.574	3.68282e-05	8.31053e-05	18.7713	6.09756	3.5497	1.36152	11.7698	0.00575692	0.0122412
TMEM125	1p34.2	17.4061	1.21951	17.0065	2.81822	693.574	3.68282e-05	8.31053e-05	18.7713	6.09756	3.5497	1.36152	11.7698	0.00575692	0.0122412
C1orf210	1p34.2	17.4061	1.21951	17.0065	2.81822	693.574	3.68282e-05	8.31053e-05	18.7713	6.09756	3.5497	1.36152	11.7698	0.00575692	0.0122412
TIE1	1p34.2	17.4061	1.21951	17.0065	2.81822	693.574	3.68282e-05	8.31053e-05	18.7713	6.09756	3.5497	1.36152	11.7698	0.00575692	0.0122412
MPL	1p34.2	17.4061	1.21951	17.0065	2.81822	693.574	3.68282e-05	8.31053e-05	18.7713	6.09756	3.5497	1.36152	11.7698	0.00575692	0.0122412
CDC20	1p34.2	17.4061	1.21951	17.0065	2.81822	693.574	3.68282e-05	8.31053e-05	18.7713	6.09756	3.5497	1.36152	11.7698	0.00575692	0.0122412
ELOVL1	1p34.2	17.4061	1.21951	17.0065	2.81822	693.574	3.68282e-05	8.31053e-05	18.7713	6.09756	3.5497	1.36152	11.7698	0.00575692	0.0122412
MED8	1p34.2	17.4061	1.21951	17.0065	2.81822	693.574	3.68282e-05	8.31053e-05	18.7713	6.09756	3.5497	1.36152	11.7698	0.00575692	0.0122412
SZT2	1p34.2	17.4061	1.21951	17.0065	2.81822	693.574	3.68282e-05	8.31053e-05	18.7713	6.09756	3.5497	1.36152	11.7698	0.00575692	0.0122412
HYI	1p34.2	17.0648	1.21951	16.6048	2.74946	677.485	3.47616e-05	7.94975e-05	18.7713	6.09756	3.5497	1.36152	11.7698	0.00575692	0.0122412
PTPRF	1p34.2	17.0648	1.21951	16.6048	2.74946	677.485	3.47616e-05	7.94975e-05	19.1126	6.09756	3.62936	1.3934	12.0259	0.0037038	0.00808131
KDM4A	1p34.1	17.4061	1.21951	17.0065	2.81822	693.574	3.68282e-05	8.31053e-05	18.7713	6.09756	3.5497	1.36152	11.7698	0.00575692	0.0122412
ST3GAL3	1p34.1	17.4061	1.21951	17.0065	2.81822	693.574	3.68282e-05	8.31053e-05	18.43	6.09756	3.47071	1.32992	11.5159	0.00564496	0.0120445
ARTN	1p34.1	17.0648	1.21951	16.6048	2.74946	677.485	3.47616e-05	7.94975e-05	18.43	6.09756	3.47071	1.32992	11.5159	0.00564496	0.0120445
IPO13	1p34.1	17.0648	1.21951	16.6048	2.74946	677.485	3.47616e-05	7.94975e-05	18.43	6.09756	3.47071	1.32992	11.5159	0.00564496	0.0120445
DPH2	1p34.1	17.4061	1.21951	17.0065	2.81822	693.574	3.68282e-05	8.31053e-05	18.0887	6.09756	3.39237	1.29857	11.2639	0.00872047	0.0178613
ATP6V0B	1p34.1	17.4061	1.21951	17.0065	2.81822	693.574	3.68282e-05	8.31053e-05	18.0887	6.09756	3.39237	1.29857	11.2639	0.00872047	0.0178613
B4GALT2	1p34.1	17.4061	1.21951	17.0065	2.81822	693.574	3.68282e-05	8.31053e-05	18.0887	6.09756	3.39237	1.29857	11.2639	0.00872047	0.0178613
CCDC24	1p34.1	17.4061	1.21951	17.0065	2.81822	693.574	3.68282e-05	8.31053e-05	18.0887	6.09756	3.39237	1.29857	11.2639	0.00872047	0.0178613
SLC6A9	1p34.1	17.4061	1.21951	17.0065	2.81822	693.574	3.68282e-05	8.31053e-05	18.0887	6.09756	3.39237	1.29857	11.2639	0.00872047	0.0178613
KLF17	1p34.1	17.4061	1.21951	17.0065	2.81822	693.574	3.68282e-05	8.31053e-05	18.0887	6.09756	3.39237	1.29857	11.2639	0.00872047	0.0178613
RN7SL479P	1p34.1	17.4061	1.21951	17.0065	2.81822	693.574	3.68282e-05	8.31053e-05	18.0887	6.09756	3.39237	1.29857	11.2639	0.00872047	0.0178613
DMAP1	1p34.1	17.4061	1.21951	17.0065	2.81822	693.574	3.68282e-05	8.31053e-05	18.0887	6.09756	3.39237	1.29857	11.2639	0.00872047	0.0178613
ERI3	1p34.1	17.4061	1.21951	17.0065	2.81822	693.574	3.68282e-05	8.31053e-05	18.0887	6.09756	3.39237	1.29857	11.2639	0.00872047	0.0178613
RNF220	1p34.1	17.4061	1.21951	17.0065	2.81822	693.574	3.68282e-05	8.31053e-05	18.0887	6.09756	3.39237	1.29857	11.2639	0.00872047	0.0178613
MIR5584	1p34.1	17.0648	1.21951	16.6048	2.74946	677.485	3.47616e-05	7.94975e-05	18.0887	6.09756	3.39237	1.29857	11.2639	0.00872047	0.0178613
TMEM53	1p34.1	17.0648	1.21951	16.6048	2.74946	677.485	3.47616e-05	7.94975e-05	18.0887	6.09756	3.39237	1.29857	11.2639	0.00872047	0.0178613
C1orf228	1p34.1	17.0648	1.21951	16.6048	2.74946	677.485	3.47616e-05	7.94975e-05	18.0887	6.09756	3.39237	1.29857	11.2639	0.00872047	0.0178613
KIF2C	1p34.1	17.0648	1.21951	16.6048	2.74946	677.485	3.47616e-05	7.94975e-05	18.0887	6.09756	3.39237	1.29857	11.2639	0.00872047	0.0178613
BEST4	1p34.1	17.0648	1.21951	16.6048	2.74946	677.485	3.47616e-05	7.94975e-05	18.0887	6.09756	3.39237	1.29857	11.2639	0.00872047	0.0178613
BTBD19	1p34.1	17.0648	1.21951	16.6048	2.74946	677.485	3.47616e-05	7.94975e-05	18.0887	6.09756	3.39237	1.29857	11.2639	0.00872047	0.0178613
PLK3	1p34.1	17.0648	1.21951	16.6048	2.74946	677.485	3.47616e-05	7.94975e-05	18.0887	6.09756	3.39237	1.29857	11.2639	0.00872047	0.0178613
RPS8	1p34.1	17.0648	1.21951	16.6048	2.74946	677.485	3.47616e-05	7.94975e-05	18.0887	6.09756	3.39237	1.29857	11.2639	0.00872047	0.0178613
SNORD38A	1p34.1	17.0648	1.21951	16.6048	2.74946	677.485	3.47616e-05	7.94975e-05	18.0887	6.09756	3.39237	1.29857	11.2639	0.00872047	0.0178613
SNORD38B	1p34.1	17.0648	1.21951	16.6048	2.74946	677.485	3.47616e-05	7.94975e-05	18.0887	6.09756	3.39237	1.29857	11.2639	0.00872047	0.0178613
SNORD46.ENSG00000200913.1	1p34.1	17.0648	1.21951	16.6048	2.74946	677.485	3.47616e-05	7.94975e-05	18.0887	6.09756	3.39237	1.29857	11.2639	0.00872047	0.0178613
SNORD55	1p34.1	17.0648	1.21951	16.6048	2.74946	677.485	3.47616e-05	7.94975e-05	18.0887	6.09756	3.39237	1.29857	11.2639	0.00872047	0.0178613
TCTEX1D4	1p34.1	17.0648	1.21951	16.6048	2.74946	677.485	3.47616e-05	7.94975e-05	18.0887	6.09756	3.39237	1.29857	11.2639	0.00872047	0.0178613
PTCH2	1p34.1	17.4061	1.21951	17.0065	2.81822	693.574	3.68282e-05	8.31053e-05	17.7474	6.09756	3.31468	1.26753	11.0156	0.00852477	0.0176735
EIF2B3	1p34.1	17.0648	1.21951	16.6048	2.74946	677.485	3.47616e-05	7.94975e-05	18.0887	6.09756	3.39237	1.29857	11.2639	0.00872047	0.0178613
RNA5SP47	1p34.1	17.0648	1.21951	16.6048	2.74946	677.485	3.47616e-05	7.94975e-05	18.0887	6.09756	3.39237	1.29857	11.2639	0.00872047	0.0178613
HECTD3	1p34.1	17.0648	1.21951	16.6048	2.74946	677.485	3.47616e-05	7.94975e-05	18.0887	6.09756	3.39237	1.29857	11.2639	0.00872047	0.0178613
UROD	1p34.1	17.0648	1.21951	16.6048	2.74946	677.485	3.47616e-05	7.94975e-05	18.0887	6.09756	3.39237	1.29857	11.2639	0.00872047	0.0178613
ZSWIM5	1p34.1	17.0648	1.21951	16.6048	2.74946	677.485	3.47616e-05	7.94975e-05	18.43	6.09756	3.47071	1.32992	11.5159	0.00564496	0.0120445
HPDL	1p34.1	17.0648	1.21951	16.6048	2.74946	677.485	3.47616e-05	7.94975e-05	18.43	6.09756	3.47071	1.32992	11.5159	0.00564496	0.0120445
MUTYH	1p34.1	17.0648	1.21951	16.6048	2.74946	677.485	3.47616e-05	7.94975e-05	18.43	6.09756	3.47071	1.32992	11.5159	0.00564496	0.0120445
TESK2	1p34.1	17.0648	1.21951	16.6048	2.74946	677.485	3.47616e-05	7.94975e-05	19.1126	6.09756	3.62936	1.3934	12.0259	0.0037038	0.00808131
TOE1	1p34.1	17.0648	1.21951	16.6048	2.74946	677.485	3.47616e-05	7.94975e-05	18.43	6.09756	3.47071	1.32992	11.5159	0.00564496	0.0120445
snoU13.ENSG00000238945.1	1p34.1	17.0648	1.21951	16.6048	2.74946	677.485	3.47616e-05	7.94975e-05	18.43	6.09756	3.47071	1.32992	11.5159	0.00564496	0.0120445
CCDC163P	1p34.1	17.0648	1.21951	16.6048	2.74946	677.485	3.47616e-05	7.94975e-05	19.1126	6.09756	3.62936	1.3934	12.0259	0.0037038	0.00808131
MMACHC	1p34.1	17.0648	1.21951	16.6048	2.74946	677.485	3.47616e-05	7.94975e-05	19.1126	6.09756	3.62936	1.3934	12.0259	0.0037038	0.00808131
PRDX1	1p34.1	17.0648	1.21951	16.6048	2.74946	677.485	3.47616e-05	7.94975e-05	19.1126	6.09756	3.62936	1.3934	12.0259	0.0037038	0.00808131
AKR1A1	1p34.1	17.4061	1.21951	17.0065	2.81822	693.574	3.68282e-05	8.31053e-05	19.1126	6.09756	3.62936	1.3934	12.0259	0.0037038	0.00808131
NASP	1p34.1	17.4061	1.21951	17.0065	2.81822	693.574	3.68282e-05	8.31053e-05	18.43	6.09756	3.47071	1.32992	11.5159	0.00564496	0.0120445
CCDC17	1p34.1	17.7474	1.21951	17.4115	2.88759	709.794	2.01866e-05	4.88649e-05	17.7474	6.09756	3.31468	1.26753	11.0156	0.00852477	0.0176735
GPBP1L1	1p34.1	17.7474	1.21951	17.4115	2.88759	709.794	2.01866e-05	4.88649e-05	17.7474	6.09756	3.31468	1.26753	11.0156	0.00852477	0.0176735
TMEM69	1p34.1	17.4061	1.21951	17.0065	2.81822	693.574	3.68282e-05	8.31053e-05	18.0887	6.09756	3.39237	1.29857	11.2639	0.00872047	0.0178613
IPP	1p34.1	17.4061	1.21951	17.0065	2.81822	693.574	3.68282e-05	8.31053e-05	18.0887	6.09756	3.39237	1.29857	11.2639	0.00872047	0.0178613
MAST2	1p34.1	17.4061	1.21951	17.0065	2.81822	693.574	3.68282e-05	8.31053e-05	18.0887	6.09756	3.39237	1.29857	11.2639	0.00872047	0.0178613
PIK3R3	1p34.1	17.4061	1.21951	17.0065	2.81822	693.574	3.68282e-05	8.31053e-05	18.0887	6.09756	3.39237	1.29857	11.2639	0.00872047	0.0178613
TSPAN1	1p34.1	17.0648	1.21951	16.6048	2.74946	677.485	3.47616e-05	7.94975e-05	17.7474	6.09756	3.31468	1.26753	11.0156	0.00852477	0.0176735
POMGNT1	1p34.1	17.0648	1.21951	16.6048	2.74946	677.485	3.47616e-05	7.94975e-05	17.7474	6.09756	3.31468	1.26753	11.0156	0.00852477	0.0176735
LURAP1	1p34.1	17.0648	1.21951	16.6048	2.74946	677.485	3.47616e-05	7.94975e-05	17.7474	6.09756	3.31468	1.26753	11.0156	0.00852477	0.0176735
RAD54L	1p34.1	17.0648	1.21951	16.6048	2.74946	677.485	3.47616e-05	7.94975e-05	17.7474	6.09756	3.31468	1.26753	11.0156	0.00852477	0.0176735
LRRC41	1p34.1	17.0648	1.21951	16.6048	2.74946	677.485	3.47616e-05	7.94975e-05	17.7474	6.09756	3.31468	1.26753	11.0156	0.00852477	0.0176735
UQCRH	1p34.1	17.0648	1.21951	16.6048	2.74946	677.485	3.47616e-05	7.94975e-05	17.7474	6.09756	3.31468	1.26753	11.0156	0.00852477	0.0176735
NSUN4	1p33	17.0648	1.21951	16.6048	2.74946	677.485	3.47616e-05	7.94975e-05	17.4061	6.09756	3.23763	1.23671	10.7672	0.00870848	0.0178613
FAAH	1p33	17.0648	1.21951	16.6048	2.74946	677.485	3.47616e-05	7.94975e-05	17.4061	6.09756	3.23763	1.23671	10.7672	0.00870848	0.0178613
LINC00505	1p33	17.0648	1.21951	16.6048	2.74946	677.485	3.47616e-05	7.94975e-05	17.4061	6.09756	3.23763	1.23671	10.7672	0.00870848	0.0178613
DMBX1	1p33	17.0648	1.21951	16.6048	2.74946	677.485	3.47616e-05	7.94975e-05	17.4061	6.09756	3.23763	1.23671	10.7672	0.00870848	0.0178613
KNCN	1p33	17.0648	1.21951	16.6048	2.74946	677.485	3.47616e-05	7.94975e-05	17.4061	6.09756	3.23763	1.23671	10.7672	0.00870848	0.0178613
MKNK1	1p33	17.0648	1.21951	16.6048	2.74946	677.485	3.47616e-05	7.94975e-05	17.4061	6.09756	3.23763	1.23671	10.7672	0.00870848	0.0178613
MOB3C	1p33	17.0648	1.21951	16.6048	2.74946	677.485	3.47616e-05	7.94975e-05	17.4061	6.09756	3.23763	1.23671	10.7672	0.00870848	0.0178613
ATPAF1	1p33	17.0648	1.21951	16.6048	2.74946	677.485	3.47616e-05	7.94975e-05	17.4061	6.09756	3.23763	1.23671	10.7672	0.00870848	0.0178613
EFCAB14	1p33	17.0648	1.21951	16.6048	2.74946	677.485	3.47616e-05	7.94975e-05	17.4061	6.09756	3.23763	1.23671	10.7672	0.00870848	0.0178613
TEX38	1p33	17.0648	1.21951	16.6048	2.74946	677.485	3.47616e-05	7.94975e-05	17.4061	6.09756	3.23763	1.23671	10.7672	0.00870848	0.0178613
CYP4B1	1p33	17.4061	1.21951	17.0065	2.81822	693.574	3.68282e-05	8.31053e-05	17.0648	6.09756	3.16121	1.20614	10.5209	0.0127528	0.0251369
CYP4Z2P	1p33	17.0648	1.21951	16.6048	2.74946	677.485	3.47616e-05	7.94975e-05	17.4061	6.09756	3.23763	1.23671	10.7672	0.00870848	0.0178613
CYP4A11	1p33	17.0648	1.21951	16.6048	2.74946	677.485	3.47616e-05	7.94975e-05	17.4061	6.09756	3.23763	1.23671	10.7672	0.00870848	0.0178613
CYP4X1	1p33	17.0648	1.21951	16.6048	2.74946	677.485	3.47616e-05	7.94975e-05	17.4061	6.09756	3.23763	1.23671	10.7672	0.00870848	0.0178613
CYP4Z1	1p33	17.0648	1.21951	16.6048	2.74946	677.485	3.47616e-05	7.94975e-05	17.4061	6.09756	3.23763	1.23671	10.7672	0.00870848	0.0178613
CYP4A22	1p33	17.0648	1.21951	16.6048	2.74946	677.485	3.47616e-05	7.94975e-05	17.4061	6.09756	3.23763	1.23671	10.7672	0.00870848	0.0178613
LINC00853	1p33	17.0648	1.21951	16.6048	2.74946	677.485	3.47616e-05	7.94975e-05	17.4061	6.09756	3.23763	1.23671	10.7672	0.00870848	0.0178613
PDZK1IP1	1p33	17.0648	1.21951	16.6048	2.74946	677.485	3.47616e-05	7.94975e-05	17.4061	6.09756	3.23763	1.23671	10.7672	0.00870848	0.0178613
TAL1	1p33	17.0648	1.21951	16.6048	2.74946	677.485	3.47616e-05	7.94975e-05	17.4061	6.09756	3.23763	1.23671	10.7672	0.00870848	0.0178613
STIL	1p33	17.0648	1.21951	16.6048	2.74946	677.485	3.47616e-05	7.94975e-05	17.4061	6.09756	3.23763	1.23671	10.7672	0.00870848	0.0178613
CMPK1	1p33	17.4061	1.21951	17.0065	2.81822	693.574	3.68282e-05	8.31053e-05	17.4061	6.09756	3.23763	1.23671	10.7672	0.00870848	0.0178613
FOXE3	1p33	17.4061	1.21951	17.0065	2.81822	693.574	3.68282e-05	8.31053e-05	17.4061	6.09756	3.23763	1.23671	10.7672	0.00870848	0.0178613
FOXD2	1p33	17.4061	1.21951	17.0065	2.81822	693.574	3.68282e-05	8.31053e-05	17.0648	6.09756	3.16121	1.20614	10.5209	0.0127528	0.0251369
TRABD2B	1p33	17.4061	1.21951	17.0065	2.81822	693.574	3.68282e-05	8.31053e-05	17.0648	6.09756	3.16121	1.20614	10.5209	0.0127528	0.0251369
SKINTL	1p33	17.4061	1.21951	17.0065	2.81822	693.574	3.68282e-05	8.31053e-05	17.0648	6.09756	3.16121	1.20614	10.5209	0.0127528	0.0251369
SLC5A9	1p33	18.0887	1.21951	17.8199	2.95755	726.146	2.13836e-05	5.10963e-05	17.0648	6.09756	3.16121	1.20614	10.5209	0.0127528	0.0251369
SPATA6	1p33	18.0887	1.21951	17.8199	2.95755	726.146	2.13836e-05	5.10963e-05	17.0648	6.09756	3.16121	1.20614	10.5209	0.0127528	0.0251369
AGBL4	1p33	18.43	1.21951	18.2317	3.0281	742.632	1.16472e-05	3.08825e-05	16.7235	6.09756	3.08541	1.17582	10.2766	0.0129582	0.0255252
BEND5	1p33	17.4061	1.21951	17.0065	2.81822	693.574	3.68282e-05	8.31053e-05	17.0648	6.09756	3.16121	1.20614	10.5209	0.0127528	0.0251369
snoU13.ENSG00000239144.1	1p33	18.0887	1.21951	17.8199	2.95755	726.146	2.13836e-05	5.10963e-05	16.7235	6.09756	3.08541	1.17582	10.2766	0.0129582	0.0255252
ELAVL4	1p33	18.43	1.21951	18.2317	3.0281	742.632	1.16472e-05	3.08825e-05	16.041	4.87805	3.71582	1.29689	14.6453	0.00972035	0.0195672
DMRTA2	1p32.3	18.7713	1.21951	18.6469	3.09944	759.255	1.2329e-05	3.21535e-05	16.041	4.87805	3.71582	1.29689	14.6453	0.00972035	0.0195672
FAF1	1p32.3	20.1365	1.21951	20.3432	3.38955	827.135	4.01087e-06	1.15968e-05	15.6997	4.87805	3.62219	1.26263	14.2882	0.00951546	0.0192996
CDKN2C	1p32.3	19.4539	1.21951	19.4879	3.24321	792.913	7.05775e-06	1.96438e-05	15.6997	4.87805	3.62219	1.26263	14.2882	0.00951546	0.0192996
MIR4421	1p32.3	18.7713	1.21951	18.6469	3.09944	759.255	1.2329e-05	3.21535e-05	15.6997	4.87805	3.62219	1.26263	14.2882	0.00951546	0.0192996
C1orf185	1p32.3	18.7713	1.21951	18.6469	3.09944	759.255	1.2329e-05	3.21535e-05	15.6997	4.87805	3.62219	1.26263	14.2882	0.00951546	0.0192996
snoU13.ENSG00000238618.1	1p32.3	18.7713	1.21951	18.6469	3.09944	759.255	1.2329e-05	3.21535e-05	16.041	4.87805	3.71582	1.29689	14.6453	0.00972035	0.0195672
RNF11	1p32.3	18.7713	1.21951	18.6469	3.09944	759.255	1.2329e-05	3.21535e-05	16.041	4.87805	3.71582	1.29689	14.6453	0.00972035	0.0195672
TTC39A	1p32.3	18.7713	1.21951	18.6469	3.09944	759.255	1.2329e-05	3.21535e-05	16.041	4.87805	3.71582	1.29689	14.6453	0.00972035	0.0195672
EPS15	1p32.3	18.7713	1.21951	18.6469	3.09944	759.255	1.2329e-05	3.21535e-05	16.041	4.87805	3.71582	1.29689	14.6453	0.00972035	0.0195672
OSBPL9	1p32.3	18.7713	1.21951	18.6469	3.09944	759.255	1.2329e-05	3.21535e-05	16.041	4.87805	3.71582	1.29689	14.6453	0.00972035	0.0195672
SNORA26.ENSG00000212624.1	1p32.3	18.7713	1.21951	18.6469	3.09944	759.255	1.2329e-05	3.21535e-05	16.041	4.87805	3.71582	1.29689	14.6453	0.00972035	0.0195672
NRD1	1p32.3	19.4539	1.21951	19.4879	3.24321	792.913	7.05775e-06	1.96438e-05	15.6997	4.87805	3.62219	1.26263	14.2882	0.00951546	0.0192996
MIR761	1p32.3	19.4539	1.21951	19.4879	3.24321	792.913	7.05775e-06	1.96438e-05	15.6997	4.87805	3.62219	1.26263	14.2882	0.00951546	0.0192996
RAB3B	1p32.3	19.4539	1.21951	19.4879	3.24321	792.913	7.05775e-06	1.96438e-05	15.6997	4.87805	3.62219	1.26263	14.2882	0.00951546	0.0192996
RNA5SP48	1p32.3	19.4539	1.21951	19.4879	3.24321	792.913	7.05775e-06	1.96438e-05	15.3584	4.87805	3.52931	1.22857	13.9341	0.01469	0.0285014
RN7SL290P	1p32.3	19.4539	1.21951	19.4879	3.24321	792.913	7.05775e-06	1.96438e-05	15.3584	4.87805	3.52931	1.22857	13.9341	0.01469	0.0285014
TXNDC12	1p32.3	19.4539	1.21951	19.4879	3.24321	792.913	7.05775e-06	1.96438e-05	15.3584	4.87805	3.52931	1.22857	13.9341	0.01469	0.0285014
KTI12	1p32.3	19.4539	1.21951	19.4879	3.24321	792.913	7.05775e-06	1.96438e-05	15.3584	4.87805	3.52931	1.22857	13.9341	0.01469	0.0285014
BTF3L4	1p32.3	19.7952	1.21951	19.9138	3.31607	809.953	3.80198e-06	1.13589e-05	15.3584	4.87805	3.52931	1.22857	13.9341	0.01469	0.0285014
ZFYVE9	1p32.3	19.4539	1.21951	19.4879	3.24321	792.913	7.05775e-06	1.96438e-05	15.6997	4.87805	3.62219	1.26263	14.2882	0.00951546	0.0192996
RN7SL788P	1p32.3	19.4539	1.21951	19.4879	3.24321	792.913	7.05775e-06	1.96438e-05	15.6997	4.87805	3.62219	1.26263	14.2882	0.00951546	0.0192996
CC2D1B	1p32.3	19.4539	1.21951	19.4879	3.24321	792.913	7.05775e-06	1.96438e-05	15.6997	4.87805	3.62219	1.26263	14.2882	0.00951546	0.0192996
ORC1	1p32.3	19.4539	1.21951	19.4879	3.24321	792.913	7.05775e-06	1.96438e-05	15.6997	4.87805	3.62219	1.26263	14.2882	0.00951546	0.0192996
PRPF38A	1p32.3	19.4539	1.21951	19.4879	3.24321	792.913	7.05775e-06	1.96438e-05	15.6997	4.87805	3.62219	1.26263	14.2882	0.00951546	0.0192996
ZCCHC11	1p32.3	19.7952	1.21951	19.9138	3.31607	809.953	3.80198e-06	1.13589e-05	15.6997	4.87805	3.62219	1.26263	14.2882	0.00951546	0.0192996
snoU13.ENSG00000239063.1	1p32.3	19.4539	1.21951	19.4879	3.24321	792.913	7.05775e-06	1.96438e-05	15.6997	4.87805	3.62219	1.26263	14.2882	0.00951546	0.0192996
GPX7	1p32.3	19.4539	1.21951	19.4879	3.24321	792.913	7.05775e-06	1.96438e-05	15.0171	4.87805	3.43717	1.1948	13.5827	0.0143493	0.0280024
FAM159A	1p32.3	19.4539	1.21951	19.4879	3.24321	792.913	7.05775e-06	1.96438e-05	15.0171	4.87805	3.43717	1.1948	13.5827	0.0143493	0.0280024
SELRC1	1p32.3	19.4539	1.21951	19.4879	3.24321	792.913	7.05775e-06	1.96438e-05	14.6758	4.87805	3.34577	1.16131	13.2341	0.0219809	0.0398868
RN7SL62P	1p32.3	19.4539	1.21951	19.4879	3.24321	792.913	7.05775e-06	1.96438e-05	14.6758	4.87805	3.34577	1.16131	13.2341	0.0219809	0.0398868
ZYG11B	1p32.3	19.4539	1.21951	19.4879	3.24321	792.913	7.05775e-06	1.96438e-05	14.6758	4.87805	3.34577	1.16131	13.2341	0.0219809	0.0398868
ZYG11A	1p32.3	19.4539	1.21951	19.4879	3.24321	792.913	7.05775e-06	1.96438e-05	14.6758	4.87805	3.34577	1.16131	13.2341	0.0219809	0.0398868
ECHDC2	1p32.3	19.4539	1.21951	19.4879	3.24321	792.913	7.05775e-06	1.96438e-05	15.0171	4.87805	3.43717	1.1948	13.5827	0.0143493	0.0280024
SCP2	1p32.3	19.4539	1.21951	19.4879	3.24321	792.913	7.05775e-06	1.96438e-05	15.0171	4.87805	3.43717	1.1948	13.5827	0.0143493	0.0280024
MIR1273F	1p32.3	19.4539	1.21951	19.4879	3.24321	792.913	7.05775e-06	1.96438e-05	15.0171	4.87805	3.43717	1.1948	13.5827	0.0143493	0.0280024
MIR5095	1p32.3	19.4539	1.21951	19.4879	3.24321	792.913	7.05775e-06	1.96438e-05	15.0171	4.87805	3.43717	1.1948	13.5827	0.0143493	0.0280024
MIR1273G	1p32.3	19.4539	1.21951	19.4879	3.24321	792.913	7.05775e-06	1.96438e-05	15.0171	4.87805	3.43717	1.1948	13.5827	0.0143493	0.0280024
PODN	1p32.3	19.4539	1.21951	19.4879	3.24321	792.913	7.05775e-06	1.96438e-05	15.0171	4.87805	3.43717	1.1948	13.5827	0.0143493	0.0280024
SLC1A7	1p32.3	19.4539	1.21951	19.4879	3.24321	792.913	7.05775e-06	1.96438e-05	15.0171	4.87805	3.43717	1.1948	13.5827	0.0143493	0.0280024
CPT2	1p32.3	19.4539	1.21951	19.4879	3.24321	792.913	7.05775e-06	1.96438e-05	15.0171	4.87805	3.43717	1.1948	13.5827	0.0143493	0.0280024
C1orf123	1p32.3	19.4539	1.21951	19.4879	3.24321	792.913	7.05775e-06	1.96438e-05	15.0171	4.87805	3.43717	1.1948	13.5827	0.0143493	0.0280024
MAGOH	1p32.3	19.4539	1.21951	19.4879	3.24321	792.913	7.05775e-06	1.96438e-05	15.0171	4.87805	3.43717	1.1948	13.5827	0.0143493	0.0280024
LRP8	1p32.3	19.4539	1.21951	19.4879	3.24321	792.913	7.05775e-06	1.96438e-05	15.0171	4.87805	3.43717	1.1948	13.5827	0.0143493	0.0280024
SLC25A3P1	1p32.3	19.4539	1.21951	19.4879	3.24321	792.913	7.05775e-06	1.96438e-05	15.0171	4.87805	3.43717	1.1948	13.5827	0.0143493	0.0280024
DMRTB1	1p32.3	19.4539	1.21951	19.4879	3.24321	792.913	7.05775e-06	1.96438e-05	15.0171	4.87805	3.43717	1.1948	13.5827	0.0143493	0.0280024
GLIS1	1p32.3	19.4539	1.21951	19.4879	3.24321	792.913	7.05775e-06	1.96438e-05	15.0171	4.87805	3.43717	1.1948	13.5827	0.0143493	0.0280024
NDC1	1p32.3	19.1126	1.21951	19.0657	3.17094	776.014	6.67647e-06	1.89698e-05	15.0171	4.87805	3.43717	1.1948	13.5827	0.0143493	0.0280024
SNORA58.ENSG00000201003.1	1p32.3	19.1126	1.21951	19.0657	3.17094	776.014	6.67647e-06	1.89698e-05	15.0171	4.87805	3.43717	1.1948	13.5827	0.0143493	0.0280024
YIPF1	1p32.3	19.1126	1.21951	19.0657	3.17094	776.014	6.67647e-06	1.89698e-05	15.0171	4.87805	3.43717	1.1948	13.5827	0.0143493	0.0280024
DIO1	1p32.3	19.1126	1.21951	19.0657	3.17094	776.014	6.67647e-06	1.89698e-05	15.0171	4.87805	3.43717	1.1948	13.5827	0.0143493	0.0280024
HSPB11	1p32.3	19.1126	1.21951	19.0657	3.17094	776.014	6.67647e-06	1.89698e-05	15.3584	4.87805	3.52931	1.22857	13.9341	0.01469	0.0285014
LRRC42	1p32.3	18.7713	1.21951	18.6469	3.09944	759.255	1.2329e-05	3.21535e-05	15.3584	4.87805	3.52931	1.22857	13.9341	0.01469	0.0285014
LDLRAD1	1p32.3	18.7713	1.21951	18.6469	3.09944	759.255	1.2329e-05	3.21535e-05	15.3584	4.87805	3.52931	1.22857	13.9341	0.01469	0.0285014
TMEM59	1p32.3	18.7713	1.21951	18.6469	3.09944	759.255	1.2329e-05	3.21535e-05	15.3584	4.87805	3.52931	1.22857	13.9341	0.01469	0.0285014
MIR4781	1p32.3	18.7713	1.21951	18.6469	3.09944	759.255	1.2329e-05	3.21535e-05	15.3584	4.87805	3.52931	1.22857	13.9341	0.01469	0.0285014
TCEANC2	1p32.3	18.7713	1.21951	18.6469	3.09944	759.255	1.2329e-05	3.21535e-05	15.3584	4.87805	3.52931	1.22857	13.9341	0.01469	0.0285014
CDCP2	1p32.3	19.1126	1.21951	19.0657	3.17094	776.014	6.67647e-06	1.89698e-05	15.3584	4.87805	3.52931	1.22857	13.9341	0.01469	0.0285014
CYB5RL	1p32.3	19.1126	1.21951	19.0657	3.17094	776.014	6.67647e-06	1.89698e-05	15.3584	4.87805	3.52931	1.22857	13.9341	0.01469	0.0285014
MRPL37	1p32.3	19.1126	1.21951	19.0657	3.17094	776.014	6.67647e-06	1.89698e-05	15.3584	4.87805	3.52931	1.22857	13.9341	0.01469	0.0285014
SSBP3	1p32.3	19.1126	1.21951	19.0657	3.17094	776.014	6.67647e-06	1.89698e-05	15.3584	4.87805	3.52931	1.22857	13.9341	0.01469	0.0285014
C1orf191	1p32.3	19.1126	1.21951	19.0657	3.17094	776.014	6.67647e-06	1.89698e-05	15.3584	4.87805	3.52931	1.22857	13.9341	0.01469	0.0285014
SNORD112.ENSG00000252646.1	1p32.3	19.1126	1.21951	19.0657	3.17094	776.014	6.67647e-06	1.89698e-05	15.3584	4.87805	3.52931	1.22857	13.9341	0.01469	0.0285014
ACOT11	1p32.3	19.1126	1.21951	19.0657	3.17094	776.014	6.67647e-06	1.89698e-05	15.3584	4.87805	3.52931	1.22857	13.9341	0.01469	0.0285014
FAM151A	1p32.3	19.4539	1.21951	19.4879	3.24321	792.913	7.05775e-06	1.96438e-05	15.0171	4.87805	3.43717	1.1948	13.5827	0.0143493	0.0280024
MROH7	1p32.3	19.4539	1.21951	19.4879	3.24321	792.913	7.05775e-06	1.96438e-05	15.0171	4.87805	3.43717	1.1948	13.5827	0.0143493	0.0280024
TTC4	1p32.3	19.4539	1.21951	19.4879	3.24321	792.913	7.05775e-06	1.96438e-05	15.0171	4.87805	3.43717	1.1948	13.5827	0.0143493	0.0280024
C1orf177	1p32.3	19.4539	1.21951	19.4879	3.24321	792.913	7.05775e-06	1.96438e-05	15.0171	4.87805	3.43717	1.1948	13.5827	0.0143493	0.0280024
PARS2	1p32.3	19.4539	1.21951	19.4879	3.24321	792.913	7.05775e-06	1.96438e-05	15.0171	4.87805	3.43717	1.1948	13.5827	0.0143493	0.0280024
TTC22	1p32.3	19.4539	1.21951	19.4879	3.24321	792.913	7.05775e-06	1.96438e-05	15.0171	4.87805	3.43717	1.1948	13.5827	0.0143493	0.0280024
DHCR24	1p32.3	19.4539	1.21951	19.4879	3.24321	792.913	7.05775e-06	1.96438e-05	15.0171	4.87805	3.43717	1.1948	13.5827	0.0143493	0.0280024
TMEM61	1p32.3	19.4539	1.21951	19.4879	3.24321	792.913	7.05775e-06	1.96438e-05	15.0171	4.87805	3.43717	1.1948	13.5827	0.0143493	0.0280024
BSND	1p32.3	19.4539	1.21951	19.4879	3.24321	792.913	7.05775e-06	1.96438e-05	15.0171	4.87805	3.43717	1.1948	13.5827	0.0143493	0.0280024
PCSK9	1p32.3	19.4539	1.21951	19.4879	3.24321	792.913	7.05775e-06	1.96438e-05	15.0171	4.87805	3.43717	1.1948	13.5827	0.0143493	0.0280024
USP24	1p32.3	19.4539	1.21951	19.4879	3.24321	792.913	7.05775e-06	1.96438e-05	15.0171	4.87805	3.43717	1.1948	13.5827	0.0143493	0.0280024
MIR4422	1p32.3	19.4539	1.21951	19.4879	3.24321	792.913	7.05775e-06	1.96438e-05	15.0171	4.87805	3.43717	1.1948	13.5827	0.0143493	0.0280024
RN7SKP291	1p32.3	19.4539	1.21951	19.4879	3.24321	792.913	7.05775e-06	1.96438e-05	15.0171	4.87805	3.43717	1.1948	13.5827	0.0143493	0.0280024
PPAP2B	1p32.2	19.4539	1.21951	19.4879	3.24321	792.913	7.05775e-06	1.96438e-05	15.6997	4.87805	3.62219	1.26263	14.2882	0.00951546	0.0192996
PRKAA2	1p32.2	19.4539	1.21951	19.4879	3.24321	792.913	7.05775e-06	1.96438e-05	16.041	4.87805	3.71582	1.29689	14.6453	0.00972035	0.0195672
C1orf168	1p32.2	19.4539	1.21951	19.4879	3.24321	792.913	7.05775e-06	1.96438e-05	16.041	4.87805	3.71582	1.29689	14.6453	0.00972035	0.0195672
C8A	1p32.2	19.4539	1.21951	19.4879	3.24321	792.913	7.05775e-06	1.96438e-05	15.6997	4.87805	3.62219	1.26263	14.2882	0.00951546	0.0192996
C8B	1p32.2	19.4539	1.21951	19.4879	3.24321	792.913	7.05775e-06	1.96438e-05	15.6997	4.87805	3.62219	1.26263	14.2882	0.00951546	0.0192996
DAB1	1p32.2	20.1365	1.21951	20.3432	3.38955	827.135	4.01087e-06	1.15968e-05	16.3823	4.87805	3.81021	1.33148	15.0053	0.00625225	0.0131519
OMA1	1p32.2	20.1365	1.21951	20.3432	3.38955	827.135	4.01087e-06	1.15968e-05	16.041	4.87805	3.71582	1.29689	14.6453	0.00972035	0.0195672
RN7SL713P	1p32.1	20.1365	1.21951	20.3432	3.38955	827.135	4.01087e-06	1.15968e-05	16.041	4.87805	3.71582	1.29689	14.6453	0.00972035	0.0195672
TACSTD2	1p32.1	20.1365	1.21951	20.3432	3.38955	827.135	4.01087e-06	1.15968e-05	16.041	4.87805	3.71582	1.29689	14.6453	0.00972035	0.0195672
MYSM1	1p32.1	20.1365	1.21951	20.3432	3.38955	827.135	4.01087e-06	1.15968e-05	16.041	4.87805	3.71582	1.29689	14.6453	0.00972035	0.0195672
JUN	1p32.1	20.1365	1.21951	20.3432	3.38955	827.135	4.01087e-06	1.15968e-05	16.041	4.87805	3.71582	1.29689	14.6453	0.00972035	0.0195672
FGGY	1p32.1	20.1365	1.21951	20.3432	3.38955	827.135	4.01087e-06	1.15968e-05	16.041	4.87805	3.71582	1.29689	14.6453	0.00972035	0.0195672
MIR4711	1p32.1	20.1365	1.21951	20.3432	3.38955	827.135	4.01087e-06	1.15968e-05	16.041	4.87805	3.71582	1.29689	14.6453	0.00972035	0.0195672
HOOK1	1p32.1	20.1365	1.21951	20.3432	3.38955	827.135	4.01087e-06	1.15968e-05	16.041	4.87805	3.71582	1.29689	14.6453	0.00972035	0.0195672
CYP2J2	1p32.1	20.1365	1.21951	20.3432	3.38955	827.135	4.01087e-06	1.15968e-05	16.041	4.87805	3.71582	1.29689	14.6453	0.00972035	0.0195672
RN7SL475P	1p32.1	20.1365	1.21951	20.3432	3.38955	827.135	4.01087e-06	1.15968e-05	16.041	4.87805	3.71582	1.29689	14.6453	0.00972035	0.0195672
C1orf87	1p32.1	20.1365	1.21951	20.3432	3.38955	827.135	4.01087e-06	1.15968e-05	16.041	4.87805	3.71582	1.29689	14.6453	0.00972035	0.0195672
NFIA	1p31.3	20.8191	1.21951	21.2132	3.5388	861.934	2.26252e-06	7.09306e-06	15.6997	4.87805	3.62219	1.26263	14.2882	0.00951546	0.0192996
TM2D1	1p31.3	20.8191	1.21951	21.2132	3.5388	861.934	2.26252e-06	7.09306e-06	15.3584	4.87805	3.52931	1.22857	13.9341	0.01469	0.0285014
INADL	1p31.3	21.5017	1.21951	22.0982	3.69032	897.326	1.26671e-06	4.32727e-06	15.0171	4.87805	3.43717	1.1948	13.5827	0.0143493	0.0280024
RN7SL180P	1p31.3	20.8191	1.21951	21.2132	3.5388	861.934	2.26252e-06	7.09306e-06	15.3584	4.87805	3.52931	1.22857	13.9341	0.01469	0.0285014
L1TD1	1p31.3	20.8191	1.21951	21.2132	3.5388	861.934	2.26252e-06	7.09306e-06	15.3584	4.87805	3.52931	1.22857	13.9341	0.01469	0.0285014
KANK4	1p31.3	20.8191	1.21951	21.2132	3.5388	861.934	2.26252e-06	7.09306e-06	15.3584	4.87805	3.52931	1.22857	13.9341	0.01469	0.0285014
USP1	1p31.3	20.4778	1.21951	20.7763	3.46369	844.461	2.15072e-06	7.06866e-06	15.3584	4.87805	3.52931	1.22857	13.9341	0.01469	0.0285014
DOCK7	1p31.3	20.4778	1.21951	20.7763	3.46369	844.461	2.15072e-06	7.06866e-06	15.3584	4.87805	3.52931	1.22857	13.9341	0.01469	0.0285014
ANGPTL3	1p31.3	20.4778	1.21951	20.7763	3.46369	844.461	2.15072e-06	7.06866e-06	15.0171	4.87805	3.43717	1.1948	13.5827	0.0143493	0.0280024
ATG4C	1p31.3	20.1365	1.21951	20.3432	3.38955	827.135	4.01087e-06	1.15968e-05	15.3584	4.87805	3.52931	1.22857	13.9341	0.01469	0.0285014
LINC00466	1p31.3	20.4778	1.21951	20.7763	3.46369	844.461	2.15072e-06	7.06866e-06	15.3584	4.87805	3.52931	1.22857	13.9341	0.01469	0.0285014
RNA5SP49	1p31.3	20.4778	1.21951	20.7763	3.46369	844.461	2.15072e-06	7.06866e-06	15.3584	4.87805	3.52931	1.22857	13.9341	0.01469	0.0285014
FOXD3	1p31.3	20.4778	1.21951	20.7763	3.46369	844.461	2.15072e-06	7.06866e-06	15.0171	4.87805	3.43717	1.1948	13.5827	0.0143493	0.0280024
ALG6	1p31.3	20.4778	1.21951	20.7763	3.46369	844.461	2.15072e-06	7.06866e-06	15.0171	4.87805	3.43717	1.1948	13.5827	0.0143493	0.0280024
ITGB3BP	1p31.3	20.8191	1.21951	21.2132	3.5388	861.934	2.26252e-06	7.09306e-06	15.3584	4.87805	3.52931	1.22857	13.9341	0.01469	0.0285014
EFCAB7	1p31.3	20.8191	1.21951	21.2132	3.5388	861.934	2.26252e-06	7.09306e-06	15.0171	4.87805	3.43717	1.1948	13.5827	0.0143493	0.0280024
RN7SL488P	1p31.3	20.8191	1.21951	21.2132	3.5388	861.934	2.26252e-06	7.09306e-06	15.0171	4.87805	3.43717	1.1948	13.5827	0.0143493	0.0280024
DLEU2L	1p31.3	20.4778	1.21951	20.7763	3.46369	844.461	2.15072e-06	7.06866e-06	15.0171	4.87805	3.43717	1.1948	13.5827	0.0143493	0.0280024
PGM1	1p31.3	20.8191	1.21951	21.2132	3.5388	861.934	2.26252e-06	7.09306e-06	14.6758	4.87805	3.34577	1.16131	13.2341	0.0219809	0.0398868
RN7SL130P	1p31.3	20.8191	1.21951	21.2132	3.5388	861.934	2.26252e-06	7.09306e-06	14.6758	4.87805	3.34577	1.16131	13.2341	0.0219809	0.0398868
ROR1	1p31.3	20.8191	1.21951	21.2132	3.5388	861.934	2.26252e-06	7.09306e-06	15.0171	4.87805	3.43717	1.1948	13.5827	0.0143493	0.0280024
UBE2U	1p31.3	20.4778	1.21951	20.7763	3.46369	844.461	2.15072e-06	7.06866e-06	15.3584	4.87805	3.52931	1.22857	13.9341	0.01469	0.0285014
CACHD1	1p31.3	20.4778	1.21951	20.7763	3.46369	844.461	2.15072e-06	7.06866e-06	15.6997	4.87805	3.62219	1.26263	14.2882	0.00951546	0.0192996
MIR4794	1p31.3	20.4778	1.21951	20.7763	3.46369	844.461	2.15072e-06	7.06866e-06	15.6997	4.87805	3.62219	1.26263	14.2882	0.00951546	0.0192996
RAVER2	1p31.3	20.8191	1.21951	21.2132	3.5388	861.934	2.26252e-06	7.09306e-06	15.3584	4.87805	3.52931	1.22857	13.9341	0.01469	0.0285014
JAK1	1p31.3	20.8191	1.21951	21.2132	3.5388	861.934	2.26252e-06	7.09306e-06	15.3584	4.87805	3.52931	1.22857	13.9341	0.01469	0.0285014
MIR3671	1p31.3	21.1604	1.21951	21.6538	3.614	879.555	1.2085e-06	4.28848e-06	15.0171	4.87805	3.43717	1.1948	13.5827	0.0143493	0.0280024
AK4	1p31.3	21.1604	1.21951	21.6538	3.614	879.555	1.2085e-06	4.28848e-06	14.6758	4.87805	3.34577	1.16131	13.2341	0.0219809	0.0398868
DNAJC6	1p31.3	21.1604	1.21951	21.6538	3.614	879.555	1.2085e-06	4.28848e-06	14.6758	6.09756	2.64332	0.998962	8.85177	0.0403269	0.0663835
LEPROT	1p31.3	21.1604	1.21951	21.6538	3.614	879.555	1.2085e-06	4.28848e-06	14.6758	6.09756	2.64332	0.998962	8.85177	0.0403269	0.0663835
LEPR	1p31.3	21.1604	1.21951	21.6538	3.614	879.555	1.2085e-06	4.28848e-06	14.6758	6.09756	2.64332	0.998962	8.85177	0.0403269	0.0663835
snoU13.ENSG00000238931.1	1p31.3	21.1604	1.21951	21.6538	3.614	879.555	1.2085e-06	4.28848e-06	14.6758	4.87805	3.34577	1.16131	13.2341	0.0219809	0.0398868
RN7SL854P	1p31.3	21.1604	1.21951	21.6538	3.614	879.555	1.2085e-06	4.28848e-06	14.6758	4.87805	3.34577	1.16131	13.2341	0.0219809	0.0398868
PDE4B	1p31.3	21.5017	1.21951	22.0982	3.69032	897.326	1.26671e-06	4.32727e-06	14.6758	4.87805	3.34577	1.16131	13.2341	0.0219809	0.0398868
SGIP1	1p31.3	21.1604	1.21951	21.6538	3.614	879.555	1.2085e-06	4.28848e-06	14.3345	4.87805	3.25509	1.12808	12.8882	0.0214344	0.0392308
MIR3117	1p31.3	21.1604	1.21951	21.6538	3.614	879.555	1.2085e-06	4.28848e-06	14.3345	4.87805	3.25509	1.12808	12.8882	0.0214344	0.0392308
TCTEX1D1	1p31.3	21.1604	1.21951	21.6538	3.614	879.555	1.2085e-06	4.28848e-06	14.3345	4.87805	3.25509	1.12808	12.8882	0.0214344	0.0392308
INSL5	1p31.3	21.1604	1.21951	21.6538	3.614	879.555	1.2085e-06	4.28848e-06	14.3345	4.87805	3.25509	1.12808	12.8882	0.0214344	0.0392308
WDR78	1p31.3	21.5017	1.21951	22.0982	3.69032	897.326	1.26671e-06	4.32727e-06	14.3345	4.87805	3.25509	1.12808	12.8882	0.0214344	0.0392308
MIER1	1p31.3	21.5017	1.21951	22.0982	3.69032	897.326	1.26671e-06	4.32727e-06	14.3345	4.87805	3.25509	1.12808	12.8882	0.0214344	0.0392308
SLC35D1	1p31.3	21.5017	1.21951	22.0982	3.69032	897.326	1.26671e-06	4.32727e-06	14.3345	4.87805	3.25509	1.12808	12.8882	0.0214344	0.0392308
C1orf141	1p31.3	21.5017	1.21951	22.0982	3.69032	897.326	1.26671e-06	4.32727e-06	14.3345	4.87805	3.25509	1.12808	12.8882	0.0214344	0.0392308
SNORA31.ENSG00000252433.1	1p31.3	21.5017	1.21951	22.0982	3.69032	897.326	1.26671e-06	4.32727e-06	14.3345	4.87805	3.25509	1.12808	12.8882	0.0214344	0.0392308
IL23R	1p31.3	21.5017	1.21951	22.0982	3.69032	897.326	1.26671e-06	4.32727e-06	14.3345	4.87805	3.25509	1.12808	12.8882	0.0214344	0.0392308
RNU4ATAC4P	1p31.3	21.5017	1.21951	22.0982	3.69032	897.326	1.26671e-06	4.32727e-06	14.3345	4.87805	3.25509	1.12808	12.8882	0.0214344	0.0392308
IL12RB2	1p31.3	21.843	1.21951	22.5465	3.76669	915.248	6.74491e-07	2.59008e-06	13.9932	4.87805	3.16513	1.09512	12.545	0.0217877	0.039649
SERBP1	1p31.3	21.843	1.21951	22.5465	3.76669	915.248	6.74491e-07	2.59008e-06	13.9932	4.87805	3.16513	1.09512	12.545	0.0217877	0.039649
RN7SL392P	1p31.3	21.843	1.21951	22.5465	3.76669	915.248	6.74491e-07	2.59008e-06	13.9932	4.87805	3.16513	1.09512	12.545	0.0217877	0.039649
GADD45A	1p31.3	21.843	1.21951	22.5465	3.76669	915.248	6.74491e-07	2.59008e-06	13.9932	4.87805	3.16513	1.09512	12.545	0.0217877	0.039649
GNG12	1p31.3	21.843	1.21951	22.5465	3.76669	915.248	6.74491e-07	2.59008e-06	13.9932	4.87805	3.16513	1.09512	12.545	0.0217877	0.039649
DIRAS3	1p31.3	21.843	1.21951	22.5465	3.76669	915.248	6.74491e-07	2.59008e-06	13.6519	4.87805	3.07587	1.06242	12.2029	0.0317043	0.0545136
WLS	1p31.3	21.5017	1.21951	22.0982	3.69032	897.326	1.26671e-06	4.32727e-06	13.9932	4.87805	3.16513	1.09512	12.545	0.0217877	0.039649
MIR1262	1p31.3	21.5017	1.21951	22.0982	3.69032	897.326	1.26671e-06	4.32727e-06	13.9932	4.87805	3.16513	1.09512	12.545	0.0217877	0.039649
RPE65	1p31.3	21.843	1.21951	22.5465	3.76669	915.248	6.74491e-07	2.59008e-06	13.9932	4.87805	3.16513	1.09512	12.545	0.0217877	0.039649
DEPDC1	1p31.2	21.843	1.21951	22.5465	3.76669	915.248	6.74491e-07	2.59008e-06	13.9932	4.87805	3.16513	1.09512	12.545	0.0217877	0.039649
LRRC7	1p31.1	22.5256	1.21951	23.4549	3.92264	951.557	3.73902e-07	1.53369e-06	13.9932	4.87805	3.16513	1.09512	12.545	0.0217877	0.039649
RN7SL538P	1p31.1	22.5256	1.21951	23.4549	3.92264	951.557	3.73902e-07	1.53369e-06	13.6519	4.87805	3.07587	1.06242	12.2029	0.0317043	0.0545136
PIN1P1	1p31.1	22.5256	1.21951	23.4549	3.92264	951.557	3.73902e-07	1.53369e-06	13.6519	4.87805	3.07587	1.06242	12.2029	0.0317043	0.0545136
LRRC40	1p31.1	22.5256	1.21951	23.4549	3.92264	951.557	3.73902e-07	1.53369e-06	13.6519	4.87805	3.07587	1.06242	12.2029	0.0317043	0.0545136
RN7SL242P	1p31.1	22.5256	1.21951	23.4549	3.92264	951.557	3.73902e-07	1.53369e-06	13.6519	4.87805	3.07587	1.06242	12.2029	0.0317043	0.0545136
SRSF11	1p31.1	22.5256	1.21951	23.4549	3.92264	951.557	3.73902e-07	1.53369e-06	13.6519	4.87805	3.07587	1.06242	12.2029	0.0317043	0.0545136
ANKRD13C	1p31.1	22.5256	1.21951	23.4549	3.92264	951.557	3.73902e-07	1.53369e-06	13.6519	4.87805	3.07587	1.06242	12.2029	0.0317043	0.0545136
HHLA3	1p31.1	22.5256	1.21951	23.4549	3.92264	951.557	3.73902e-07	1.53369e-06	13.3106	4.87805	2.98732	1.03	11.8643	0.032082	0.0549203
CTH	1p31.1	22.8669	1.21951	23.9151	4.00148	969.947	3.88011e-07	1.58314e-06	13.3106	4.87805	2.98732	1.03	11.8643	0.032082	0.0549203
PTGER3	1p31.1	23.8908	1.21951	25.3204	4.24178	1026.08	1.12576e-07	5.09271e-07	12.628	4.87805	2.81227	0.965837	11.2027	0.046775	0.0753533
ZRANB2	1p31.1	23.8908	1.21951	25.3204	4.24178	1026.08	1.12576e-07	5.09271e-07	12.628	4.87805	2.81227	0.965837	11.2027	0.046775	0.0753533
MIR186	1p31.1	23.8908	1.21951	25.3204	4.24178	1026.08	1.12576e-07	5.09271e-07	12.628	4.87805	2.81227	0.965837	11.2027	0.046775	0.0753533
NEGR1	1p31.1	24.9147	1.21951	26.7638	4.48917	1083.71	6.20221e-08	3.02759e-07	12.628	4.87805	2.81227	0.965837	11.2027	0.046775	0.0753533
RN7SKP19	1p31.1	24.9147	1.21951	26.7638	4.48917	1083.71	6.20221e-08	3.02759e-07	12.2867	4.87805	2.72576	0.934144	10.8717	0.0672312	0.102961
RNA5SP50	1p31.1	25.256	1.21951	27.2537	4.57302	1103.27	3.29854e-08	1.76345e-07	11.9454	4.87805	2.63992	0.902677	10.5433	0.0674953	0.102967
RNU4ATAC8P	1p31.1	25.256	1.21951	27.2537	4.57302	1103.27	3.29854e-08	1.76345e-07	11.9454	4.87805	2.63992	0.902677	10.5433	0.0674953	0.102967
LRRIQ3	1p31.1	24.9147	1.21951	26.7638	4.48917	1083.71	6.20221e-08	3.02759e-07	12.2867	4.87805	2.72576	0.934144	10.8717	0.0672312	0.102961
FPGT	1p31.1	24.9147	1.21951	26.7638	4.48917	1083.71	6.20221e-08	3.02759e-07	12.2867	4.87805	2.72576	0.934144	10.8717	0.0672312	0.102961
TNNI3K	1p31.1	24.9147	2.43902	13.221	3.38763	113.883	5.52249e-07	2.17884e-06	12.2867	4.87805	2.72576	0.934144	10.8717	0.0672312	0.102961
LRRC53	1p31.1	25.256	2.43902	13.463	3.45104	115.954	3.22918e-07	1.34669e-06	11.9454	4.87805	2.63992	0.902677	10.5433	0.0674953	0.102967
C1orf173	1p31.1	25.256	1.21951	27.2537	4.57302	1103.27	3.29854e-08	1.76345e-07	11.9454	4.87805	2.63992	0.902677	10.5433	0.0674953	0.102967
CRYZ	1p31.1	25.256	1.21951	27.2537	4.57302	1103.27	3.29854e-08	1.76345e-07	11.9454	4.87805	2.63992	0.902677	10.5433	0.0674953	0.102967
TYW3	1p31.1	25.256	1.21951	27.2537	4.57302	1103.27	3.29854e-08	1.76345e-07	11.9454	4.87805	2.63992	0.902677	10.5433	0.0674953	0.102967
LHX8	1p31.1	25.5973	1.21951	27.748	4.65761	1123	3.31296e-08	1.76345e-07	12.2867	4.87805	2.72576	0.934144	10.8717	0.0672312	0.102961
SLC44A5	1p31.1	25.5973	1.21951	27.748	4.65761	1123	3.31296e-08	1.76345e-07	12.2867	4.87805	2.72576	0.934144	10.8717	0.0672312	0.102961
ACADM	1p31.1	25.5973	1.21951	27.748	4.65761	1123	3.31296e-08	1.76345e-07	11.9454	4.87805	2.63992	0.902677	10.5433	0.0674953	0.102967
RABGGTB	1p31.1	25.5973	1.21951	27.748	4.65761	1123	3.31296e-08	1.76345e-07	11.9454	4.87805	2.63992	0.902677	10.5433	0.0674953	0.102967
SNORD45C	1p31.1	25.5973	1.21951	27.748	4.65761	1123	3.31296e-08	1.76345e-07	11.9454	4.87805	2.63992	0.902677	10.5433	0.0674953	0.102967
SNORD45A	1p31.1	25.5973	1.21951	27.748	4.65761	1123	3.31296e-08	1.76345e-07	11.9454	4.87805	2.63992	0.902677	10.5433	0.0674953	0.102967
SNORD45B	1p31.1	25.5973	1.21951	27.748	4.65761	1123	3.31296e-08	1.76345e-07	11.9454	4.87805	2.63992	0.902677	10.5433	0.0674953	0.102967
MSH4	1p31.1	25.5973	1.21951	27.748	4.65761	1123	3.31296e-08	1.76345e-07	11.9454	4.87805	2.63992	0.902677	10.5433	0.0674953	0.102967
ASB17	1p31.1	25.9386	1.21951	28.2469	4.74294	1142.9	1.76755e-08	1.0135e-07	11.6041	4.87805	2.55473	0.871494	10.2175	0.0962836	0.138214
ST6GALNAC3	1p31.1	26.6212	1.21951	29.2586	4.91568	1183.26	9.40888e-09	5.74725e-08	11.6041	4.87805	2.55473	0.871494	10.2175	0.0962836	0.138214
ST6GALNAC5	1p31.1	26.2799	1.21951	28.7504	4.82877	1162.99	1.75564e-08	1.0135e-07	11.6041	4.87805	2.55473	0.871494	10.2175	0.0962836	0.138214
PIGK	1p31.1	26.2799	1.21951	28.7504	4.82877	1162.99	1.75564e-08	1.0135e-07	11.6041	4.87805	2.55473	0.871494	10.2175	0.0962836	0.138214
AK5	1p31.1	26.2799	1.21951	28.7504	4.82877	1162.99	1.75564e-08	1.0135e-07	11.6041	4.87805	2.55473	0.871494	10.2175	0.0962836	0.138214
ZZZ3	1p31.1	26.6212	1.21951	29.2586	4.91568	1183.26	9.40888e-09	5.74725e-08	11.6041	4.87805	2.55473	0.871494	10.2175	0.0962836	0.138214
RNA5SP20	1p31.1	26.2799	1.21951	28.7504	4.82877	1162.99	1.75564e-08	1.0135e-07	11.6041	4.87805	2.55473	0.871494	10.2175	0.0962836	0.138214
RN7SL370P	1p31.1	26.2799	1.21951	28.7504	4.82877	1162.99	1.75564e-08	1.0135e-07	11.6041	4.87805	2.55473	0.871494	10.2175	0.0962836	0.138214
USP33	1p31.1	26.6212	1.21951	29.2586	4.91568	1183.26	9.40888e-09	5.74725e-08	11.6041	4.87805	2.55473	0.871494	10.2175	0.0962836	0.138214
FAM73A	1p31.1	26.9625	1.21951	29.7715	5.00339	1203.71	9.23048e-09	5.67129e-08	11.6041	4.87805	2.55473	0.871494	10.2175	0.0962836	0.138214
RNA5SP21	1p31.1	26.6212	1.21951	29.2586	4.91568	1183.26	9.40888e-09	5.74725e-08	11.6041	4.87805	2.55473	0.871494	10.2175	0.0962836	0.138214
NEXN	1p31.1	26.9625	1.21951	29.7715	5.00339	1203.71	9.23048e-09	5.67129e-08	11.6041	4.87805	2.55473	0.871494	10.2175	0.0962836	0.138214
FUBP1	1p31.1	26.9625	1.21951	29.7715	5.00339	1203.71	9.23048e-09	5.67129e-08	11.6041	4.87805	2.55473	0.871494	10.2175	0.0962836	0.138214
DNAJB4	1p31.1	26.9625	1.21951	29.7715	5.00339	1203.71	9.23048e-09	5.67129e-08	11.6041	4.87805	2.55473	0.871494	10.2175	0.0962836	0.138214
GIPC2	1p31.1	26.9625	1.21951	29.7715	5.00339	1203.71	9.23048e-09	5.67129e-08	11.6041	4.87805	2.55473	0.871494	10.2175	0.0962836	0.138214
RNA5SP22	1p31.1	26.9625	1.21951	29.7715	5.00339	1203.71	9.23048e-09	5.67129e-08	11.6041	4.87805	2.55473	0.871494	10.2175	0.0962836	0.138214
PTGFR	1p31.1	26.9625	1.21951	29.7715	5.00339	1203.71	9.23048e-09	5.67129e-08	11.6041	4.87805	2.55473	0.871494	10.2175	0.0962836	0.138214
RNA5SP23	1p31.1	26.9625	1.21951	29.7715	5.00339	1203.71	9.23048e-09	5.67129e-08	11.6041	4.87805	2.55473	0.871494	10.2175	0.0962836	0.138214
IFI44L	1p31.1	27.3038	1.21951	30.2892	5.09192	1224.35	4.97579e-09	3.16015e-08	11.6041	4.87805	2.55473	0.871494	10.2175	0.0962836	0.138214
IFI44	1p31.1	27.3038	1.21951	30.2892	5.09192	1224.35	4.97579e-09	3.16015e-08	11.6041	4.87805	2.55473	0.871494	10.2175	0.0962836	0.138214
ELTD1	1p31.1	27.3038	1.21951	30.2892	5.09192	1224.35	4.97579e-09	3.16015e-08	11.6041	4.87805	2.55473	0.871494	10.2175	0.0962836	0.138214
RN7SKP247	1p31.1	26.9625	2.43902	14.7066	3.77681	126.618	9.0924e-08	4.24687e-07	11.9454	4.87805	2.63992	0.902677	10.5433	0.0674953	0.102967
LPHN2	1p31.1	26.9625	2.43902	14.7066	3.77681	126.618	9.0924e-08	4.24687e-07	11.9454	4.87805	2.63992	0.902677	10.5433	0.0674953	0.102967
TTLL7	1p31.1	26.6212	2.43902	14.4533	3.71039	124.443	9.84867e-08	4.5639e-07	12.2867	4.87805	2.72576	0.934144	10.8717	0.0672312	0.102961
PRKACB	1p31.1	27.3038	2.43902	14.9623	3.84409	128.816	5.38633e-08	2.75469e-07	12.2867	4.87805	2.72576	0.934144	10.8717	0.0672312	0.102961
SNORA2.ENSG00000199959.1	1p31.1	26.9625	2.43902	14.7066	3.77681	126.618	9.0924e-08	4.24687e-07	12.2867	4.87805	2.72576	0.934144	10.8717	0.0672312	0.102961
SAMD13	1p31.1	26.9625	2.43902	14.7066	3.77681	126.618	9.0924e-08	4.24687e-07	12.2867	4.87805	2.72576	0.934144	10.8717	0.0672312	0.102961
UOX	1p31.1	26.9625	2.43902	14.7066	3.77681	126.618	9.0924e-08	4.24687e-07	12.2867	4.87805	2.72576	0.934144	10.8717	0.0672312	0.102961
DNASE2B	1p31.1	26.9625	2.43902	14.7066	3.77681	126.618	9.0924e-08	4.24687e-07	12.2867	4.87805	2.72576	0.934144	10.8717	0.0672312	0.102961
RPF1	1p22.3	26.9625	2.43902	14.7066	3.77681	126.618	9.0924e-08	4.24687e-07	12.2867	4.87805	2.72576	0.934144	10.8717	0.0672312	0.102961
GNG5	1p22.3	26.9625	2.43902	14.7066	3.77681	126.618	9.0924e-08	4.24687e-07	12.2867	4.87805	2.72576	0.934144	10.8717	0.0672312	0.102961
SPATA1	1p22.3	26.9625	2.43902	14.7066	3.77681	126.618	9.0924e-08	4.24687e-07	12.2867	4.87805	2.72576	0.934144	10.8717	0.0672312	0.102961
CTBS	1p22.3	26.9625	2.43902	14.7066	3.77681	126.618	9.0924e-08	4.24687e-07	12.2867	4.87805	2.72576	0.934144	10.8717	0.0672312	0.102961
C1orf180	1p22.3	26.9625	2.43902	14.7066	3.77681	126.618	9.0924e-08	4.24687e-07	12.2867	4.87805	2.72576	0.934144	10.8717	0.0672312	0.102961
SSX2IP	1p22.3	26.9625	2.43902	14.7066	3.77681	126.618	9.0924e-08	4.24687e-07	12.2867	4.87805	2.72576	0.934144	10.8717	0.0672312	0.102961
LPAR3	1p22.3	26.9625	2.43902	14.7066	3.77681	126.618	9.0924e-08	4.24687e-07	12.2867	4.87805	2.72576	0.934144	10.8717	0.0672312	0.102961
MCOLN2	1p22.3	26.9625	2.43902	14.7066	3.77681	126.618	9.0924e-08	4.24687e-07	12.2867	4.87805	2.72576	0.934144	10.8717	0.0672312	0.102961
WDR63	1p22.3	27.3038	2.43902	14.9623	3.84409	128.816	5.38633e-08	2.75469e-07	11.9454	4.87805	2.63992	0.902677	10.5433	0.0674953	0.102967
MCOLN3	1p22.3	27.3038	2.43902	14.9623	3.84409	128.816	5.38633e-08	2.75469e-07	11.9454	4.87805	2.63992	0.902677	10.5433	0.0674953	0.102967
MIR4423	1p22.3	27.3038	2.43902	14.9623	3.84409	128.816	5.38633e-08	2.75469e-07	11.9454	4.87805	2.63992	0.902677	10.5433	0.0674953	0.102967
SYDE2	1p22.3	27.3038	2.43902	14.9623	3.84409	128.816	5.38633e-08	2.75469e-07	11.9454	4.87805	2.63992	0.902677	10.5433	0.0674953	0.102967
C1orf52	1p22.3	26.9625	2.43902	14.7066	3.77681	126.618	9.0924e-08	4.24687e-07	11.9454	4.87805	2.63992	0.902677	10.5433	0.0674953	0.102967
BCL10	1p22.3	26.6212	2.43902	14.4533	3.71039	124.443	9.84867e-08	4.5639e-07	11.9454	4.87805	2.63992	0.902677	10.5433	0.0674953	0.102967
DDAH1	1p22.3	26.6212	2.43902	14.4533	3.71039	124.443	9.84867e-08	4.5639e-07	12.2867	4.87805	2.72576	0.934144	10.8717	0.0672312	0.102961
CYR61	1p22.3	26.6212	2.43902	14.4533	3.71039	124.443	9.84867e-08	4.5639e-07	12.2867	4.87805	2.72576	0.934144	10.8717	0.0672312	0.102961
SNORD81.ENSG00000199934.1	1p22.3	26.6212	2.43902	14.4533	3.71039	124.443	9.84867e-08	4.5639e-07	12.2867	4.87805	2.72576	0.934144	10.8717	0.0672312	0.102961
ZNHIT6	1p22.3	26.6212	2.43902	14.4533	3.71039	124.443	9.84867e-08	4.5639e-07	12.2867	4.87805	2.72576	0.934144	10.8717	0.0672312	0.102961
COL24A1	1p22.3	27.3038	2.43902	14.9623	3.84409	128.816	5.38633e-08	2.75469e-07	11.9454	4.87805	2.63992	0.902677	10.5433	0.0674953	0.102967
RNA5SP51	1p22.3	26.9625	2.43902	14.7066	3.77681	126.618	9.0924e-08	4.24687e-07	11.9454	4.87805	2.63992	0.902677	10.5433	0.0674953	0.102967
ODF2L	1p22.3	26.9625	2.43902	14.7066	3.77681	126.618	9.0924e-08	4.24687e-07	12.2867	4.87805	2.72576	0.934144	10.8717	0.0672312	0.102961
CLCA2	1p22.3	26.9625	2.43902	14.7066	3.77681	126.618	9.0924e-08	4.24687e-07	12.2867	4.87805	2.72576	0.934144	10.8717	0.0672312	0.102961
CLCA1	1p22.3	26.6212	2.43902	14.4533	3.71039	124.443	9.84867e-08	4.5639e-07	12.2867	4.87805	2.72576	0.934144	10.8717	0.0672312	0.102961
CLCA4	1p22.3	26.6212	2.43902	14.4533	3.71039	124.443	9.84867e-08	4.5639e-07	12.2867	4.87805	2.72576	0.934144	10.8717	0.0672312	0.102961
CLCA3P	1p22.3	26.6212	2.43902	14.4533	3.71039	124.443	9.84867e-08	4.5639e-07	12.2867	4.87805	2.72576	0.934144	10.8717	0.0672312	0.102961
SH3GLB1	1p22.3	26.6212	2.43902	14.4533	3.71039	124.443	9.84867e-08	4.5639e-07	12.2867	4.87805	2.72576	0.934144	10.8717	0.0672312	0.102961
HS2ST1	1p22.3	26.6212	2.43902	14.4533	3.71039	124.443	9.84867e-08	4.5639e-07	12.2867	6.09756	2.15352	0.803053	7.27461	0.159308	0.208903
LMO4	1p22.3	26.6212	2.43902	14.4533	3.71039	124.443	9.84867e-08	4.5639e-07	11.9454	6.09756	2.08571	0.775944	7.05624	0.158021	0.207784
RNA5SP52	1p22.3	26.6212	2.43902	14.4533	3.71039	124.443	9.84867e-08	4.5639e-07	11.6041	6.09756	2.01842	0.749005	6.83881	0.217726	0.274248
RN7SL583P	1p22.2	25.9386	2.43902	13.9536	3.57977	120.157	1.78919e-07	7.83245e-07	11.9454	6.09756	2.08571	0.775944	7.05624	0.158021	0.207784
PKN2	1p22.2	26.2799	2.43902	14.2023	3.64446	122.289	1.67129e-07	7.31767e-07	11.9454	6.09756	2.08571	0.775944	7.05624	0.158021	0.207784
GTF2B	1p22.2	26.2799	2.43902	14.2023	3.64446	122.289	1.67129e-07	7.31767e-07	11.9454	6.09756	2.08571	0.775944	7.05624	0.158021	0.207784
CCBL2	1p22.2	26.2799	2.43902	14.2023	3.64446	122.289	1.67129e-07	7.31767e-07	11.9454	6.09756	2.08571	0.775944	7.05624	0.158021	0.207784
RBMXL1	1p22.2	26.2799	2.43902	14.2023	3.64446	122.289	1.67129e-07	7.31767e-07	11.9454	6.09756	2.08571	0.775944	7.05624	0.158021	0.207784
GBP3	1p22.2	26.2799	2.43902	14.2023	3.64446	122.289	1.67129e-07	7.31767e-07	11.9454	6.09756	2.08571	0.775944	7.05624	0.158021	0.207784
GBP1	1p22.2	26.2799	2.43902	14.2023	3.64446	122.289	1.67129e-07	7.31767e-07	11.9454	6.09756	2.08571	0.775944	7.05624	0.158021	0.207784
GBP2	1p22.2	26.2799	2.43902	14.2023	3.64446	122.289	1.67129e-07	7.31767e-07	11.9454	6.09756	2.08571	0.775944	7.05624	0.158021	0.207784
GBP7	1p22.2	26.2799	2.43902	14.2023	3.64446	122.289	1.67129e-07	7.31767e-07	11.9454	6.09756	2.08571	0.775944	7.05624	0.158021	0.207784
GBP4	1p22.2	26.2799	2.43902	14.2023	3.64446	122.289	1.67129e-07	7.31767e-07	11.9454	6.09756	2.08571	0.775944	7.05624	0.158021	0.207784
GBP5	1p22.2	26.2799	2.43902	14.2023	3.64446	122.289	1.67129e-07	7.31767e-07	11.9454	6.09756	2.08571	0.775944	7.05624	0.158021	0.207784
GBP6	1p22.2	26.6212	2.43902	14.4533	3.71039	124.443	9.84867e-08	4.5639e-07	11.6041	6.09756	2.01842	0.749005	6.83881	0.217726	0.274248
GBP1P1	1p22.2	26.6212	2.43902	14.4533	3.71039	124.443	9.84867e-08	4.5639e-07	11.6041	6.09756	2.01842	0.749005	6.83881	0.217726	0.274248
LRRC8B	1p22.2	26.6212	2.43902	14.4533	3.71039	124.443	9.84867e-08	4.5639e-07	11.6041	6.09756	2.01842	0.749005	6.83881	0.217726	0.274248
LRRC8C	1p22.2	26.6212	2.43902	14.4533	3.71039	124.443	9.84867e-08	4.5639e-07	11.6041	6.09756	2.01842	0.749005	6.83881	0.217726	0.274248
snoU13.ENSG00000239176.1	1p22.2	26.6212	2.43902	14.4533	3.71039	124.443	9.84867e-08	4.5639e-07	11.6041	6.09756	2.01842	0.749005	6.83881	0.217726	0.274248
LRRC8D	1p22.2	26.6212	2.43902	14.4533	3.71039	124.443	9.84867e-08	4.5639e-07	11.6041	6.09756	2.01842	0.749005	6.83881	0.217726	0.274248
RN7SKP272	1p22.2	26.6212	2.43902	14.4533	3.71039	124.443	9.84867e-08	4.5639e-07	11.6041	6.09756	2.01842	0.749005	6.83881	0.217726	0.274248
ZNF326	1p22.2	26.9625	2.43902	14.7066	3.77681	126.618	9.0924e-08	4.24687e-07	11.6041	6.09756	2.01842	0.749005	6.83881	0.217726	0.274248
U3.ENSG00000199666.1	1p22.2	26.9625	2.43902	14.7066	3.77681	126.618	9.0924e-08	4.24687e-07	11.6041	6.09756	2.01842	0.749005	6.83881	0.217726	0.274248
BARHL2	1p22.2	26.9625	2.43902	14.7066	3.77681	126.618	9.0924e-08	4.24687e-07	11.6041	6.09756	2.01842	0.749005	6.83881	0.217726	0.274248
ZNF644	1p22.2	27.3038	2.43902	14.9623	3.84409	128.816	5.38633e-08	2.75469e-07	11.2628	6.09756	1.95165	0.722323	6.62481	0.215716	0.272029
HFM1	1p22.2	27.3038	2.43902	14.9623	3.84409	128.816	5.38633e-08	2.75469e-07	11.2628	6.09756	1.95165	0.722323	6.62481	0.215716	0.272029
CDC7	1p22.2	27.3038	2.43902	14.9623	3.84409	128.816	5.38633e-08	2.75469e-07	11.2628	6.09756	1.95165	0.722323	6.62481	0.215716	0.272029
TGFBR3	1p22.1	27.3038	2.43902	14.9623	3.84409	128.816	5.38633e-08	2.75469e-07	11.2628	6.09756	1.95165	0.722323	6.62481	0.215716	0.272029
RN7SL653P	1p22.1	27.3038	2.43902	14.9623	3.84409	128.816	5.38633e-08	2.75469e-07	11.2628	6.09756	1.95165	0.722323	6.62481	0.215716	0.272029
RN7SL235P	1p22.1	27.3038	2.43902	14.9623	3.84409	128.816	5.38633e-08	2.75469e-07	11.2628	6.09756	1.95165	0.722323	6.62481	0.215716	0.272029
BRDT	1p22.1	27.3038	2.43902	14.9623	3.84409	128.816	5.38633e-08	2.75469e-07	11.2628	6.09756	1.95165	0.722323	6.62481	0.215716	0.272029
EPHX4	1p22.1	27.3038	2.43902	14.9623	3.84409	128.816	5.38633e-08	2.75469e-07	11.2628	6.09756	1.95165	0.722323	6.62481	0.215716	0.272029
BTBD8	1p22.1	27.3038	2.43902	14.9623	3.84409	128.816	5.38633e-08	2.75469e-07	11.2628	6.09756	1.95165	0.722323	6.62481	0.215716	0.272029
KIAA1107	1p22.1	27.3038	2.43902	14.9623	3.84409	128.816	5.38633e-08	2.75469e-07	11.2628	6.09756	1.95165	0.722323	6.62481	0.215716	0.272029
C1orf146	1p22.1	27.3038	2.43902	14.9623	3.84409	128.816	5.38633e-08	2.75469e-07	11.2628	6.09756	1.95165	0.722323	6.62481	0.215716	0.272029
ACTBP12	1p22.1	27.3038	2.43902	14.9623	3.84409	128.816	5.38633e-08	2.75469e-07	11.2628	6.09756	1.95165	0.722323	6.62481	0.215716	0.272029
GLMN	1p22.1	27.3038	2.43902	14.9623	3.84409	128.816	5.38633e-08	2.75469e-07	11.2628	6.09756	1.95165	0.722323	6.62481	0.215716	0.272029
RPAP2	1p22.1	27.3038	3.65854	9.85365	3.10487	50.1869	6.7891e-07	2.59008e-06	11.2628	4.87805	2.4702	0.840537	9.89431	0.0963409	0.138214
RN7SL824P	1p22.1	27.3038	2.43902	14.9623	3.84409	128.816	5.38633e-08	2.75469e-07	11.2628	6.09756	1.95165	0.722323	6.62481	0.215716	0.272029
GFI1	1p22.1	27.3038	2.43902	14.9623	3.84409	128.816	5.38633e-08	2.75469e-07	11.2628	6.09756	1.95165	0.722323	6.62481	0.215716	0.272029
EVI5	1p22.1	27.3038	2.43902	14.9623	3.84409	128.816	5.38633e-08	2.75469e-07	11.6041	6.09756	2.01842	0.749005	6.83881	0.217726	0.274248
RPL5	1p22.1	27.3038	2.43902	14.9623	3.84409	128.816	5.38633e-08	2.75469e-07	11.2628	6.09756	1.95165	0.722323	6.62481	0.215716	0.272029
SNORD21	1p22.1	27.3038	2.43902	14.9623	3.84409	128.816	5.38633e-08	2.75469e-07	11.2628	6.09756	1.95165	0.722323	6.62481	0.215716	0.272029
SNORA66.ENSG00000251795.1	1p22.1	27.3038	2.43902	14.9623	3.84409	128.816	5.38633e-08	2.75469e-07	11.2628	6.09756	1.95165	0.722323	6.62481	0.215716	0.272029
SNORA66.ENSG00000207523.1	1p22.1	27.3038	2.43902	14.9623	3.84409	128.816	5.38633e-08	2.75469e-07	11.2628	6.09756	1.95165	0.722323	6.62481	0.215716	0.272029
FAM69A	1p22.1	27.3038	2.43902	14.9623	3.84409	128.816	5.38633e-08	2.75469e-07	11.2628	6.09756	1.95165	0.722323	6.62481	0.215716	0.272029
SNORA51.ENSG00000207022.1	1p22.1	27.3038	2.43902	14.9623	3.84409	128.816	5.38633e-08	2.75469e-07	11.2628	6.09756	1.95165	0.722323	6.62481	0.215716	0.272029
RN7SL692P	1p22.1	27.3038	2.43902	14.9623	3.84409	128.816	5.38633e-08	2.75469e-07	11.2628	6.09756	1.95165	0.722323	6.62481	0.215716	0.272029
RN7SKP123	1p22.1	27.3038	2.43902	14.9623	3.84409	128.816	5.38633e-08	2.75469e-07	11.2628	6.09756	1.95165	0.722323	6.62481	0.215716	0.272029
MTF2	1p22.1	27.3038	2.43902	14.9623	3.84409	128.816	5.38633e-08	2.75469e-07	11.2628	6.09756	1.95165	0.722323	6.62481	0.215716	0.272029
TMED5	1p22.1	27.3038	2.43902	14.9623	3.84409	128.816	5.38633e-08	2.75469e-07	11.2628	6.09756	1.95165	0.722323	6.62481	0.215716	0.272029
CCDC18	1p22.1	27.3038	2.43902	14.9623	3.84409	128.816	5.38633e-08	2.75469e-07	11.2628	6.09756	1.95165	0.722323	6.62481	0.215716	0.272029
DR1	1p22.1	27.6451	2.43902	15.2204	3.91144	131.036	4.91066e-08	2.54978e-07	11.2628	6.09756	1.95165	0.722323	6.62481	0.215716	0.272029
FNBP1L	1p22.1	27.6451	2.43902	15.2204	3.91144	131.036	4.91066e-08	2.54978e-07	11.2628	6.09756	1.95165	0.722323	6.62481	0.215716	0.272029
RNA5SP53	1p22.1	27.6451	2.43902	15.2204	3.91144	131.036	4.91066e-08	2.54978e-07	11.2628	6.09756	1.95165	0.722323	6.62481	0.215716	0.272029
BCAR3	1p22.1	27.9863	2.43902	15.481	3.97961	133.278	5.04615e-08	2.61788e-07	11.2628	6.09756	1.95165	0.722323	6.62481	0.215716	0.272029
MIR760	1p22.1	27.6451	2.43902	15.2204	3.91144	131.036	4.91066e-08	2.54978e-07	11.6041	6.09756	2.01842	0.749005	6.83881	0.217726	0.274248
DNTTIP2	1p22.1	27.6451	2.43902	15.2204	3.91144	131.036	4.91066e-08	2.54978e-07	11.6041	6.09756	2.01842	0.749005	6.83881	0.217726	0.274248
GCLM	1p22.1	27.6451	2.43902	15.2204	3.91144	131.036	4.91066e-08	2.54978e-07	11.6041	6.09756	2.01842	0.749005	6.83881	0.217726	0.274248
ABCA4	1p22.1	27.3038	2.43902	14.9623	3.84409	128.816	5.38633e-08	2.75469e-07	11.9454	6.09756	2.08571	0.775944	7.05624	0.158021	0.207784
ARHGAP29	1p22.1	27.6451	2.43902	15.2204	3.91144	131.036	4.91066e-08	2.54978e-07	11.9454	6.09756	2.08571	0.775944	7.05624	0.158021	0.207784
RN7SL440P	1p22.1	27.3038	2.43902	14.9623	3.84409	128.816	5.38633e-08	2.75469e-07	11.9454	6.09756	2.08571	0.775944	7.05624	0.158021	0.207784
snoU13.ENSG00000238389.1	1p22.1	27.3038	2.43902	14.9623	3.84409	128.816	5.38633e-08	2.75469e-07	11.9454	6.09756	2.08571	0.775944	7.05624	0.158021	0.207784
ABCD3	1p21.3	27.3038	2.43902	14.9623	3.84409	128.816	5.38633e-08	2.75469e-07	11.9454	7.31707	1.71617	0.679354	5.18153	0.316805	0.383535
F3	1p21.3	27.3038	2.43902	14.9623	3.84409	128.816	5.38633e-08	2.75469e-07	11.9454	7.31707	1.71617	0.679354	5.18153	0.316805	0.383535
MIR378G	1p21.3	27.3038	2.43902	14.9623	3.84409	128.816	5.38633e-08	2.75469e-07	11.9454	7.31707	1.71617	0.679354	5.18153	0.316805	0.383535
SLC44A3	1p21.3	27.6451	2.43902	15.2204	3.91144	131.036	4.91066e-08	2.54978e-07	11.9454	7.31707	1.71617	0.679354	5.18153	0.316805	0.383535
CNN3	1p21.3	27.6451	2.43902	15.2204	3.91144	131.036	4.91066e-08	2.54978e-07	11.9454	7.31707	1.71617	0.679354	5.18153	0.316805	0.383535
ALG14	1p21.3	27.6451	2.43902	15.2204	3.91144	131.036	4.91066e-08	2.54978e-07	11.9454	6.09756	2.08571	0.775944	7.05624	0.158021	0.207784
TMEM56	1p21.3	27.6451	2.43902	15.2204	3.91144	131.036	4.91066e-08	2.54978e-07	11.9454	6.09756	2.08571	0.775944	7.05624	0.158021	0.207784
RWDD3	1p21.3	27.6451	2.43902	15.2204	3.91144	131.036	4.91066e-08	2.54978e-07	11.9454	6.09756	2.08571	0.775944	7.05624	0.158021	0.207784
RN7SL831P	1p21.3	27.6451	2.43902	15.2204	3.91144	131.036	4.91066e-08	2.54978e-07	11.6041	4.87805	2.55473	0.871494	10.2175	0.0962836	0.138214
RN7SKP270	1p21.3	27.3038	2.43902	14.9623	3.84409	128.816	5.38633e-08	2.75469e-07	11.6041	4.87805	2.55473	0.871494	10.2175	0.0962836	0.138214
PTBP2	1p21.3	27.3038	2.43902	14.9623	3.84409	128.816	5.38633e-08	2.75469e-07	11.6041	4.87805	2.55473	0.871494	10.2175	0.0962836	0.138214
DPYD	1p21.3	28.6689	6.09756	6.16789	2.40718	20.2218	6.61236e-06	1.89169e-05	12.2867	4.87805	2.72576	0.934144	10.8717	0.0672312	0.102961
MIR137HG	1p21.3	27.6451	2.43902	15.2204	3.91144	131.036	4.91066e-08	2.54978e-07	11.6041	4.87805	2.55473	0.871494	10.2175	0.0962836	0.138214
SNX7	1p21.3	27.6451	2.43902	15.2204	3.91144	131.036	4.91066e-08	2.54978e-07	11.2628	4.87805	2.4702	0.840537	9.89431	0.0963409	0.138214
LPPR5	1p21.3	27.6451	2.43902	15.2204	3.91144	131.036	4.91066e-08	2.54978e-07	11.2628	4.87805	2.4702	0.840537	9.89431	0.0963409	0.138214
LPPR4	1p21.2	27.3038	2.43902	14.9623	3.84409	128.816	5.38633e-08	2.75469e-07	11.2628	4.87805	2.4702	0.840537	9.89431	0.0963409	0.138214
PALMD	1p21.2	27.6451	2.43902	15.2204	3.91144	131.036	4.91066e-08	2.54978e-07	11.9454	4.87805	2.63992	0.902677	10.5433	0.0674953	0.102967
FRRS1	1p21.2	27.3038	2.43902	14.9623	3.84409	128.816	5.38633e-08	2.75469e-07	11.9454	4.87805	2.63992	0.902677	10.5433	0.0674953	0.102967
AGL	1p21.2	27.3038	2.43902	14.9623	3.84409	128.816	5.38633e-08	2.75469e-07	11.9454	4.87805	2.63992	0.902677	10.5433	0.0674953	0.102967
SLC35A3	1p21.2	27.3038	2.43902	14.9623	3.84409	128.816	5.38633e-08	2.75469e-07	11.9454	4.87805	2.63992	0.902677	10.5433	0.0674953	0.102967
HIAT1	1p21.2	27.3038	2.43902	14.9623	3.84409	128.816	5.38633e-08	2.75469e-07	11.9454	4.87805	2.63992	0.902677	10.5433	0.0674953	0.102967
SASS6	1p21.2	27.3038	2.43902	14.9623	3.84409	128.816	5.38633e-08	2.75469e-07	11.9454	4.87805	2.63992	0.902677	10.5433	0.0674953	0.102967
TRMT13	1p21.2	27.3038	2.43902	14.9623	3.84409	128.816	5.38633e-08	2.75469e-07	11.9454	4.87805	2.63992	0.902677	10.5433	0.0674953	0.102967
LRRC39	1p21.2	27.3038	2.43902	14.9623	3.84409	128.816	5.38633e-08	2.75469e-07	11.9454	4.87805	2.63992	0.902677	10.5433	0.0674953	0.102967
DBT	1p21.2	27.3038	2.43902	14.9623	3.84409	128.816	5.38633e-08	2.75469e-07	11.9454	4.87805	2.63992	0.902677	10.5433	0.0674953	0.102967
RTCA	1p21.2	27.3038	2.43902	14.9623	3.84409	128.816	5.38633e-08	2.75469e-07	11.9454	4.87805	2.63992	0.902677	10.5433	0.0674953	0.102967
MIR553	1p21.2	27.3038	2.43902	14.9623	3.84409	128.816	5.38633e-08	2.75469e-07	11.9454	4.87805	2.63992	0.902677	10.5433	0.0674953	0.102967
CDC14A	1p21.2	27.3038	2.43902	14.9623	3.84409	128.816	5.38633e-08	2.75469e-07	11.9454	4.87805	2.63992	0.902677	10.5433	0.0674953	0.102967
GPR88	1p21.2	27.3038	2.43902	14.9623	3.84409	128.816	5.38633e-08	2.75469e-07	11.9454	4.87805	2.63992	0.902677	10.5433	0.0674953	0.102967
VCAM1	1p21.2	27.6451	2.43902	15.2204	3.91144	131.036	4.91066e-08	2.54978e-07	11.6041	4.87805	2.55473	0.871494	10.2175	0.0962836	0.138214
EXTL2	1p21.2	27.6451	2.43902	15.2204	3.91144	131.036	4.91066e-08	2.54978e-07	11.6041	4.87805	2.55473	0.871494	10.2175	0.0962836	0.138214
SLC30A7	1p21.2	27.6451	2.43902	15.2204	3.91144	131.036	4.91066e-08	2.54978e-07	11.6041	4.87805	2.55473	0.871494	10.2175	0.0962836	0.138214
DPH5	1p21.2	27.6451	2.43902	15.2204	3.91144	131.036	4.91066e-08	2.54978e-07	11.6041	4.87805	2.55473	0.871494	10.2175	0.0962836	0.138214
SCARNA16.ENSG00000252765.1	1p21.2	27.9863	2.43902	15.481	3.97961	133.278	5.04615e-08	2.61788e-07	11.2628	4.87805	2.4702	0.840537	9.89431	0.0963409	0.138214
snoU13.ENSG00000238296.1	1p21.2	27.9863	2.43902	15.481	3.97961	133.278	5.04615e-08	2.61788e-07	11.2628	4.87805	2.4702	0.840537	9.89431	0.0963409	0.138214
S1PR1	1p21.2	27.9863	2.43902	15.481	3.97961	133.278	5.04615e-08	2.61788e-07	11.2628	4.87805	2.4702	0.840537	9.89431	0.0963409	0.138214
OLFM3	1p21.1	28.3276	2.43902	15.744	4.04825	135.187	2.63327e-08	1.4985e-07	11.2628	4.87805	2.4702	0.840537	9.89431	0.0963409	0.138214
COL11A1	1p21.1	29.3515	2.43902	16.5482	4.25908	142.006	1.39998e-08	8.44728e-08	10.5802	4.87805	2.30308	0.779342	9.2556	0.135941	0.180591
RN7SKP285	1p21.1	29.3515	2.43902	16.5482	4.25908	142.006	1.39998e-08	8.44728e-08	10.2389	4.87805	2.22046	0.749115	8.93999	0.190329	0.243385
AMY1A	1p21.1	30.0341	2.43902	17.0974	4.40285	146.659	7.28308e-09	4.55481e-08	9.89761	4.87805	2.13846	0.71907	8.62683	0.189479	0.242387
AMY1B	1p21.1	30.0341	2.43902	17.0974	4.40285	146.659	7.28308e-09	4.55481e-08	9.89761	4.87805	2.13846	0.71907	8.62683	0.189479	0.242387
AMY1C	1p21.1	30.0341	2.43902	17.0974	4.40285	146.659	7.28308e-09	4.55481e-08	9.89761	4.87805	2.13846	0.71907	8.62683	0.189479	0.242387
AMY2A	1p21.1	30.0341	2.43902	17.0974	4.40285	146.659	7.28308e-09	4.55481e-08	9.89761	4.87805	2.13846	0.71907	8.62683	0.189479	0.242387
AMY2B	1p21.1	30.0341	2.43902	17.0974	4.40285	146.659	7.28308e-09	4.55481e-08	9.89761	4.87805	2.13846	0.71907	8.62683	0.189479	0.242387
RNPC3	1p21.1	30.0341	2.43902	17.0974	4.40285	146.659	7.28308e-09	4.55481e-08	9.89761	4.87805	2.13846	0.71907	8.62683	0.189479	0.242387
PRMT6	1p13.3	32.4232	2.43902	19.1064	4.92852	163.658	5.44415e-10	3.82501e-09	9.21502	3.65854	2.66734	0.788754	14.099	0.112098	0.155714
NTNG1	1p13.3	32.7645	2.43902	19.4051	5.00617	166.181	4.9418e-10	3.4822e-09	9.21502	3.65854	2.66734	0.788754	14.099	0.112098	0.155714
VAV3	1p13.3	32.4232	2.43902	19.1064	4.92852	163.658	5.44415e-10	3.82501e-09	9.55631	3.65854	2.77638	0.823906	14.6461	0.111435	0.155115
SLC25A24	1p13.3	32.7645	2.43902	19.4051	5.00617	166.181	4.9418e-10	3.4822e-09	9.55631	3.65854	2.77638	0.823906	14.6461	0.111435	0.155115
NBPF4	1p13.3	32.7645	2.43902	19.4051	5.00617	166.181	4.9418e-10	3.4822e-09	9.55631	3.65854	2.77638	0.823906	14.6461	0.111435	0.155115
SLC25A24P1	1p13.3	33.4471	2.43902	20.0114	5.16468	171.301	2.47904e-10	1.8546e-09	8.87372	3.65854	2.55911	0.753879	13.5561	0.159901	0.208903
NBPF5P	1p13.3	33.1058	2.43902	19.7067	5.08502	168.728	2.7923e-10	2.01463e-09	8.87372	3.65854	2.55911	0.753879	13.5561	0.159901	0.208903
NBPF6	1p13.3	33.1058	2.43902	19.7067	5.08502	168.728	2.7923e-10	2.01463e-09	8.87372	3.65854	2.55911	0.753879	13.5561	0.159901	0.208903
FAM102B	1p13.3	33.1058	2.43902	19.7067	5.08502	168.728	2.7923e-10	2.01463e-09	8.87372	3.65854	2.55911	0.753879	13.5561	0.159901	0.208903
HENMT1	1p13.3	33.1058	2.43902	19.7067	5.08502	168.728	2.7923e-10	2.01463e-09	8.87372	3.65854	2.55911	0.753879	13.5561	0.159901	0.208903
PRPF38B	1p13.3	33.1058	2.43902	19.7067	5.08502	168.728	2.7923e-10	2.01463e-09	8.87372	3.65854	2.55911	0.753879	13.5561	0.159901	0.208903
FNDC7	1p13.3	33.1058	2.43902	19.7067	5.08502	168.728	2.7923e-10	2.01463e-09	8.87372	3.65854	2.55911	0.753879	13.5561	0.159901	0.208903
STXBP3	1p13.3	33.1058	2.43902	19.7067	5.08502	168.728	2.7923e-10	2.01463e-09	8.87372	3.65854	2.55911	0.753879	13.5561	0.159901	0.208903
AKNAD1	1p13.3	33.1058	2.43902	19.7067	5.08502	168.728	2.7923e-10	2.01463e-09	8.53242	3.65854	2.45169	0.719246	13.0171	0.160308	0.208903
SPATA42	1p13.3	33.1058	2.43902	19.7067	5.08502	168.728	2.7923e-10	2.01463e-09	8.53242	3.65854	2.45169	0.719246	13.0171	0.160308	0.208903
GPSM2	1p13.3	33.1058	2.43902	19.7067	5.08502	168.728	2.7923e-10	2.01463e-09	8.53242	3.65854	2.45169	0.719246	13.0171	0.160308	0.208903
CLCC1	1p13.3	33.1058	2.43902	19.7067	5.08502	168.728	2.7923e-10	2.01463e-09	8.53242	3.65854	2.45169	0.719246	13.0171	0.160308	0.208903
WDR47	1p13.3	33.1058	2.43902	19.7067	5.08502	168.728	2.7923e-10	2.01463e-09	8.53242	3.65854	2.45169	0.719246	13.0171	0.160308	0.208903
TAF13	1p13.3	33.1058	2.43902	19.7067	5.08502	168.728	2.7923e-10	2.01463e-09	8.53242	3.65854	2.45169	0.719246	13.0171	0.160308	0.208903
C1orf194	1p13.3	33.1058	2.43902	19.7067	5.08502	168.728	2.7923e-10	2.01463e-09	8.53242	3.65854	2.45169	0.719246	13.0171	0.160308	0.208903
KIAA1324	1p13.3	33.1058	2.43902	19.7067	5.08502	168.728	2.7923e-10	2.01463e-09	8.53242	3.65854	2.45169	0.719246	13.0171	0.160308	0.208903
SCARNA2	1p13.3	33.1058	2.43902	19.7067	5.08502	168.728	2.7923e-10	2.01463e-09	8.53242	3.65854	2.45169	0.719246	13.0171	0.160308	0.208903
TMEM167B	1p13.3	33.1058	2.43902	19.7067	5.08502	168.728	2.7923e-10	2.01463e-09	8.53242	3.65854	2.45169	0.719246	13.0171	0.160308	0.208903
SARS	1p13.3	33.1058	2.43902	19.7067	5.08502	168.728	2.7923e-10	2.01463e-09	8.19113	3.65854	2.34525	0.684892	12.4822	0.226499	0.28395
CELSR2	1p13.3	33.1058	2.43902	19.7067	5.08502	168.728	2.7923e-10	2.01463e-09	8.19113	3.65854	2.34525	0.684892	12.4822	0.226499	0.28395
PSRC1	1p13.3	33.1058	2.43902	19.7067	5.08502	168.728	2.7923e-10	2.01463e-09	8.19113	3.65854	2.34525	0.684892	12.4822	0.226499	0.28395
MYBPHL	1p13.3	33.1058	2.43902	19.7067	5.08502	168.728	2.7923e-10	2.01463e-09	8.19113	3.65854	2.34525	0.684892	12.4822	0.226499	0.28395
SORT1	1p13.3	33.1058	2.43902	19.7067	5.08502	168.728	2.7923e-10	2.01463e-09	8.19113	3.65854	2.34525	0.684892	12.4822	0.226499	0.28395
PSMA5	1p13.3	33.1058	2.43902	19.7067	5.08502	168.728	2.7923e-10	2.01463e-09	8.19113	3.65854	2.34525	0.684892	12.4822	0.226499	0.28395
SYPL2	1p13.3	33.1058	2.43902	19.7067	5.08502	168.728	2.7923e-10	2.01463e-09	8.19113	3.65854	2.34525	0.684892	12.4822	0.226499	0.28395
ATXN7L2	1p13.3	33.1058	2.43902	19.7067	5.08502	168.728	2.7923e-10	2.01463e-09	8.19113	3.65854	2.34525	0.684892	12.4822	0.226499	0.28395
CYB561D1	1p13.3	33.1058	2.43902	19.7067	5.08502	168.728	2.7923e-10	2.01463e-09	8.19113	3.65854	2.34525	0.684892	12.4822	0.226499	0.28395
AMIGO1	1p13.3	33.1058	2.43902	19.7067	5.08502	168.728	2.7923e-10	2.01463e-09	8.19113	3.65854	2.34525	0.684892	12.4822	0.226499	0.28395
GPR61	1p13.3	33.1058	2.43902	19.7067	5.08502	168.728	2.7923e-10	2.01463e-09	8.19113	3.65854	2.34525	0.684892	12.4822	0.226499	0.28395
GNAI3	1p13.3	33.1058	2.43902	19.7067	5.08502	168.728	2.7923e-10	2.01463e-09	8.19113	3.65854	2.34525	0.684892	12.4822	0.226499	0.28395
RNU6V	1p13.3	33.1058	2.43902	19.7067	5.08502	168.728	2.7923e-10	2.01463e-09	8.19113	3.65854	2.34525	0.684892	12.4822	0.226499	0.28395
MIR197	1p13.3	33.1058	2.43902	19.7067	5.08502	168.728	2.7923e-10	2.01463e-09	8.19113	3.65854	2.34525	0.684892	12.4822	0.226499	0.28395
GNAT2	1p13.3	33.1058	2.43902	19.7067	5.08502	168.728	2.7923e-10	2.01463e-09	8.19113	3.65854	2.34525	0.684892	12.4822	0.226499	0.28395
AMPD2	1p13.3	33.1058	2.43902	19.7067	5.08502	168.728	2.7923e-10	2.01463e-09	8.19113	3.65854	2.34525	0.684892	12.4822	0.226499	0.28395
GSTM1	1p13.3	33.1058	2.43902	19.7067	5.08502	168.728	2.7923e-10	2.01463e-09	8.19113	3.65854	2.34525	0.684892	12.4822	0.226499	0.28395
GSTM2	1p13.3	33.1058	2.43902	19.7067	5.08502	168.728	2.7923e-10	2.01463e-09	8.19113	3.65854	2.34525	0.684892	12.4822	0.226499	0.28395
GSTM4	1p13.3	33.1058	2.43902	19.7067	5.08502	168.728	2.7923e-10	2.01463e-09	8.19113	3.65854	2.34525	0.684892	12.4822	0.226499	0.28395
GSTM5	1p13.3	33.1058	2.43902	19.7067	5.08502	168.728	2.7923e-10	2.01463e-09	8.19113	3.65854	2.34525	0.684892	12.4822	0.226499	0.28395
GSTM3	1p13.3	33.1058	2.43902	19.7067	5.08502	168.728	2.7923e-10	2.01463e-09	8.19113	3.65854	2.34525	0.684892	12.4822	0.226499	0.28395
EPS8L3	1p13.3	33.1058	2.43902	19.7067	5.08502	168.728	2.7923e-10	2.01463e-09	8.19113	3.65854	2.34525	0.684892	12.4822	0.226499	0.28395
CSF1	1p13.3	33.1058	2.43902	19.7067	5.08502	168.728	2.7923e-10	2.01463e-09	8.19113	3.65854	2.34525	0.684892	12.4822	0.226499	0.28395
AHCYL1	1p13.3	33.1058	2.43902	19.7067	5.08502	168.728	2.7923e-10	2.01463e-09	8.19113	3.65854	2.34525	0.684892	12.4822	0.226499	0.28395
STRIP1	1p13.3	33.1058	2.43902	19.7067	5.08502	168.728	2.7923e-10	2.01463e-09	8.19113	3.65854	2.34525	0.684892	12.4822	0.226499	0.28395
ALX3	1p13.3	33.1058	2.43902	19.7067	5.08502	168.728	2.7923e-10	2.01463e-09	8.19113	3.65854	2.34525	0.684892	12.4822	0.226499	0.28395
UBL4B	1p13.3	33.1058	2.43902	19.7067	5.08502	168.728	2.7923e-10	2.01463e-09	8.19113	3.65854	2.34525	0.684892	12.4822	0.226499	0.28395
SLC6A17	1p13.3	33.1058	2.43902	19.7067	5.08502	168.728	2.7923e-10	2.01463e-09	8.19113	3.65854	2.34525	0.684892	12.4822	0.226499	0.28395
KCNC4	1p13.3	33.1058	2.43902	19.7067	5.08502	168.728	2.7923e-10	2.01463e-09	8.19113	3.65854	2.34525	0.684892	12.4822	0.226499	0.28395
SNORA25.ENSG00000200536.1	1p13.3	33.1058	2.43902	19.7067	5.08502	168.728	2.7923e-10	2.01463e-09	8.19113	3.65854	2.34525	0.684892	12.4822	0.226499	0.28395
RBM15	1p13.3	33.1058	2.43902	19.7067	5.08502	168.728	2.7923e-10	2.01463e-09	8.19113	3.65854	2.34525	0.684892	12.4822	0.226499	0.28395
SLC16A4	1p13.3	33.4471	2.43902	20.0114	5.16468	171.301	2.47904e-10	1.8546e-09	7.84983	3.65854	2.23939	0.650815	11.9512	0.226419	0.28395
LAMTOR5	1p13.3	33.4471	2.43902	20.0114	5.16468	171.301	2.47904e-10	1.8546e-09	7.84983	3.65854	2.23939	0.650815	11.9512	0.226419	0.28395
PROK1	1p13.3	33.4471	2.43902	20.0114	5.16468	171.301	2.47904e-10	1.8546e-09	7.84983	3.65854	2.23939	0.650815	11.9512	0.226419	0.28395
CYMP	1p13.3	33.4471	2.43902	20.0114	5.16468	171.301	2.47904e-10	1.8546e-09	7.84983	3.65854	2.23939	0.650815	11.9512	0.226419	0.28395
KCNA10	1p13.3	33.4471	2.43902	20.0114	5.16468	171.301	2.47904e-10	1.8546e-09	7.84983	3.65854	2.23939	0.650815	11.9512	0.226419	0.28395
KCNA2	1p13.3	33.4471	2.43902	20.0114	5.16468	171.301	2.47904e-10	1.8546e-09	7.84983	3.65854	2.23939	0.650815	11.9512	0.226419	0.28395
KCNA3	1p13.3	33.4471	2.43902	20.0114	5.16468	171.301	2.47904e-10	1.8546e-09	7.84983	3.65854	2.23939	0.650815	11.9512	0.226419	0.28395
CD53	1p13.3	33.4471	2.43902	20.0114	5.16468	171.301	2.47904e-10	1.8546e-09	7.84983	3.65854	2.23939	0.650815	11.9512	0.226419	0.28395
LRIF1	1p13.3	33.4471	2.43902	20.0114	5.16468	171.301	2.47904e-10	1.8546e-09	7.84983	3.65854	2.23939	0.650815	11.9512	0.226419	0.28395
RNA5SP54	1p13.3	33.7884	2.43902	20.3193	5.24476	173.898	2.52074e-10	1.87996e-09	7.84983	3.65854	2.23939	0.650815	11.9512	0.226419	0.28395
DRAM2	1p13.3	33.7884	2.43902	20.3193	5.24476	173.898	2.52074e-10	1.87996e-09	7.84983	3.65854	2.23939	0.650815	11.9512	0.226419	0.28395
CEPT1	1p13.3	34.1297	2.43902	20.6303	5.32561	176.521	1.23616e-10	9.58046e-10	7.84983	3.65854	2.23939	0.650815	11.9512	0.226419	0.28395
DENND2D	1p13.3	34.1297	2.43902	20.6303	5.32561	176.521	1.23616e-10	9.58046e-10	7.84983	3.65854	2.23939	0.650815	11.9512	0.226419	0.28395
CHI3L2	1p13.3	34.471	2.43902	20.9446	5.40914	179.17	1.22406e-10	9.54487e-10	7.50853	3.65854	2.13431	0.616972	11.4241	0.316301	0.383328
CHIAP2	1p13.2	34.471	2.43902	20.9446	5.40914	179.17	1.22406e-10	9.54487e-10	7.50853	3.65854	2.13431	0.616972	11.4241	0.316301	0.383328
CHIA	1p13.2	34.471	2.43902	20.9446	5.40914	179.17	1.22406e-10	9.54487e-10	7.50853	3.65854	2.13431	0.616972	11.4241	0.316301	0.383328
PIFO	1p13.2	34.1297	2.43902	20.6303	5.32561	176.521	1.23616e-10	9.58046e-10	7.50853	3.65854	2.13431	0.616972	11.4241	0.316301	0.383328
PGCP1	1p13.2	34.1297	2.43902	20.6303	5.32561	176.521	1.23616e-10	9.58046e-10	7.50853	3.65854	2.13431	0.616972	11.4241	0.316301	0.383328
OVGP1	1p13.2	34.1297	2.43902	20.6303	5.32561	176.521	1.23616e-10	9.58046e-10	7.50853	3.65854	2.13431	0.616972	11.4241	0.316301	0.383328
WDR77	1p13.2	34.1297	2.43902	20.6303	5.32561	176.521	1.23616e-10	9.58046e-10	7.50853	3.65854	2.13431	0.616972	11.4241	0.316301	0.383328
ATP5F1	1p13.2	34.471	2.43902	20.9446	5.40914	179.17	1.22406e-10	9.54487e-10	7.50853	3.65854	2.13431	0.616972	11.4241	0.316301	0.383328
C1orf162	1p13.2	34.471	2.43902	20.9446	5.40914	179.17	1.22406e-10	9.54487e-10	7.50853	3.65854	2.13431	0.616972	11.4241	0.316301	0.383328
ADORA3	1p13.2	34.471	2.43902	20.9446	5.40914	179.17	1.22406e-10	9.54487e-10	7.50853	3.65854	2.13431	0.616972	11.4241	0.316301	0.383328
RAP1A	1p13.2	34.8123	2.43902	21.2621	5.49185	181.846	6.13017e-11	4.97798e-10	7.50853	3.65854	2.13431	0.616972	11.4241	0.316301	0.383328
FAM212B	1p13.2	34.8123	2.43902	21.2621	5.49185	181.846	6.13017e-11	4.97798e-10	7.50853	3.65854	2.13431	0.616972	11.4241	0.316301	0.383328
DDX20	1p13.2	34.8123	2.43902	21.2621	5.49185	181.846	6.13017e-11	4.97798e-10	7.50853	3.65854	2.13431	0.616972	11.4241	0.316301	0.383328
KCND3	1p13.2	34.8123	2.43902	21.2621	5.49185	181.846	6.13017e-11	4.97798e-10	7.50853	3.65854	2.13431	0.616972	11.4241	0.316301	0.383328
snoU13.ENSG00000239111.1	1p13.2	35.1536	2.43902	21.5829	5.5755	184.548	5.90046e-11	4.806e-10	7.50853	3.65854	2.13431	0.616972	11.4241	0.316301	0.383328
snoU13.ENSG00000238761.1	1p13.2	35.4949	2.43902	21.9072	5.66009	187.276	3.02471e-11	2.59781e-10	7.50853	3.65854	2.13431	0.616972	11.4241	0.316301	0.383328
CTTNBP2NL	1p13.2	35.4949	2.43902	21.9072	5.66009	187.276	3.02471e-11	2.59781e-10	7.50853	3.65854	2.13431	0.616972	11.4241	0.316301	0.383328
WNT2B	1p13.2	35.4949	2.43902	21.9072	5.66009	187.276	3.02471e-11	2.59781e-10	7.50853	3.65854	2.13431	0.616972	11.4241	0.316301	0.383328
ST7L	1p13.2	35.4949	2.43902	21.9072	5.66009	187.276	3.02471e-11	2.59781e-10	7.50853	3.65854	2.13431	0.616972	11.4241	0.316301	0.383328
CAPZA1	1p13.2	35.4949	2.43902	21.9072	5.66009	187.276	3.02471e-11	2.59781e-10	7.50853	3.65854	2.13431	0.616972	11.4241	0.316301	0.383328
snoU13.ENSG00000238975.1	1p13.2	35.4949	2.43902	21.9072	5.66009	187.276	3.02471e-11	2.59781e-10	7.50853	3.65854	2.13431	0.616972	11.4241	0.316301	0.383328
MOV10	1p13.2	35.4949	2.43902	21.9072	5.66009	187.276	3.02471e-11	2.59781e-10	7.50853	3.65854	2.13431	0.616972	11.4241	0.316301	0.383328
RHOC	1p13.2	35.4949	2.43902	21.9072	5.66009	187.276	3.02471e-11	2.59781e-10	7.50853	3.65854	2.13431	0.616972	11.4241	0.316301	0.383328
PPM1J	1p13.2	35.4949	2.43902	21.9072	5.66009	187.276	3.02471e-11	2.59781e-10	7.50853	3.65854	2.13431	0.616972	11.4241	0.316301	0.383328
FAM19A3	1p13.2	35.4949	2.43902	21.9072	5.66009	187.276	3.02471e-11	2.59781e-10	7.50853	3.65854	2.13431	0.616972	11.4241	0.316301	0.383328
SLC16A1	1p13.2	35.8362	2.43902	22.2348	5.74561	190.033	2.82571e-11	2.44956e-10	7.50853	3.65854	2.13431	0.616972	11.4241	0.316301	0.383328
LRIG2	1p13.2	35.8362	2.43902	22.2348	5.74561	190.033	2.82571e-11	2.44956e-10	7.50853	3.65854	2.13431	0.616972	11.4241	0.316301	0.383328
MAGI3	1p13.2	35.8362	2.43902	22.2348	5.74561	190.033	2.82571e-11	2.44956e-10	7.50853	3.65854	2.13431	0.616972	11.4241	0.316301	0.383328
PHTF1	1p13.2	35.8362	2.43902	22.2348	5.74561	190.033	2.82571e-11	2.44956e-10	7.16724	3.65854	2.02999	0.583434	10.901	0.315484	0.383128
RSBN1	1p13.2	35.4949	2.43902	21.9072	5.66009	187.276	3.02471e-11	2.59781e-10	7.16724	3.65854	2.02999	0.583434	10.901	0.315484	0.383128
PTPN22	1p13.2	35.4949	2.43902	21.9072	5.66009	187.276	3.02471e-11	2.59781e-10	7.16724	3.65854	2.02999	0.583434	10.901	0.315484	0.383128
BCL2L15	1p13.2	35.4949	2.43902	21.9072	5.66009	187.276	3.02471e-11	2.59781e-10	7.16724	3.65854	2.02999	0.583434	10.901	0.315484	0.383128
AP4B1	1p13.2	35.4949	2.43902	21.9072	5.66009	187.276	3.02471e-11	2.59781e-10	7.16724	3.65854	2.02999	0.583434	10.901	0.315484	0.383128
DCLRE1B	1p13.2	35.4949	2.43902	21.9072	5.66009	187.276	3.02471e-11	2.59781e-10	7.16724	3.65854	2.02999	0.583434	10.901	0.315484	0.383128
HIPK1	1p13.2	35.4949	2.43902	21.9072	5.66009	187.276	3.02471e-11	2.59781e-10	7.16724	3.65854	2.02999	0.583434	10.901	0.315484	0.383128
OLFML3	1p13.2	35.4949	2.43902	21.9072	5.66009	187.276	3.02471e-11	2.59781e-10	7.16724	3.65854	2.02999	0.583434	10.901	0.315484	0.383128
SYT6	1p13.2	35.4949	2.43902	21.9072	5.66009	187.276	3.02471e-11	2.59781e-10	7.16724	3.65854	2.02999	0.583434	10.901	0.315484	0.383128
TRIM33	1p13.2	35.8362	2.43902	22.2348	5.74561	190.033	2.82571e-11	2.44956e-10	6.82594	3.65854	1.92644	0.550112	10.3816	0.434741	0.501005
BCAS2	1p13.2	35.4949	2.43902	21.9072	5.66009	187.276	3.02471e-11	2.59781e-10	7.16724	3.65854	2.02999	0.583434	10.901	0.315484	0.383128
DENND2C	1p13.2	35.4949	2.43902	21.9072	5.66009	187.276	3.02471e-11	2.59781e-10	7.16724	3.65854	2.02999	0.583434	10.901	0.315484	0.383128
AMPD1	1p13.2	35.1536	2.43902	21.5829	5.5755	184.548	5.90046e-11	4.806e-10	7.50853	3.65854	2.13431	0.616972	11.4241	0.316301	0.383328
RN7SL432P	1p13.2	35.1536	2.43902	21.5829	5.5755	184.548	5.90046e-11	4.806e-10	7.50853	3.65854	2.13431	0.616972	11.4241	0.316301	0.383328
NRAS	1p13.2	35.1536	2.43902	21.5829	5.5755	184.548	5.90046e-11	4.806e-10	7.50853	3.65854	2.13431	0.616972	11.4241	0.316301	0.383328
CSDE1	1p13.2	35.4949	2.43902	21.9072	5.66009	187.276	3.02471e-11	2.59781e-10	7.50853	3.65854	2.13431	0.616972	11.4241	0.316301	0.383328
SIKE1	1p13.2	35.1536	2.43902	21.5829	5.5755	184.548	5.90046e-11	4.806e-10	7.50853	3.65854	2.13431	0.616972	11.4241	0.316301	0.383328
SYCP1	1p13.2	35.4949	2.43902	21.9072	5.66009	187.276	3.02471e-11	2.59781e-10	7.50853	3.65854	2.13431	0.616972	11.4241	0.316301	0.383328
TSHB	1p13.2	35.1536	2.43902	21.5829	5.5755	184.548	5.90046e-11	4.806e-10	7.50853	3.65854	2.13431	0.616972	11.4241	0.316301	0.383328
TSPAN2	1p13.2	35.1536	2.43902	21.5829	5.5755	184.548	5.90046e-11	4.806e-10	7.50853	3.65854	2.13431	0.616972	11.4241	0.316301	0.383328
NGF	1p13.2	34.8123	2.43902	21.2621	5.49185	181.846	6.13017e-11	4.97798e-10	7.50853	3.65854	2.13431	0.616972	11.4241	0.316301	0.383328
RN7SL420P	1p13.1	34.8123	2.43902	21.2621	5.49185	181.846	6.13017e-11	4.97798e-10	7.50853	3.65854	2.13431	0.616972	11.4241	0.316301	0.383328
SNORA42.ENSG00000207502.1	1p13.1	34.8123	2.43902	21.2621	5.49185	181.846	6.13017e-11	4.97798e-10	7.50853	3.65854	2.13431	0.616972	11.4241	0.316301	0.383328
VANGL1	1p13.1	34.8123	2.43902	21.2621	5.49185	181.846	6.13017e-11	4.97798e-10	7.50853	3.65854	2.13431	0.616972	11.4241	0.316301	0.383328
CASQ2	1p13.1	34.8123	2.43902	21.2621	5.49185	181.846	6.13017e-11	4.97798e-10	7.50853	3.65854	2.13431	0.616972	11.4241	0.316301	0.383328
NHLH2	1p13.1	34.471	2.43902	20.9446	5.40914	179.17	1.22406e-10	9.54487e-10	7.84983	3.65854	2.23939	0.650815	11.9512	0.226419	0.28395
SLC22A15	1p13.1	34.471	2.43902	20.9446	5.40914	179.17	1.22406e-10	9.54487e-10	7.84983	3.65854	2.23939	0.650815	11.9512	0.226419	0.28395
MAB21L3	1p13.1	34.471	2.43902	20.9446	5.40914	179.17	1.22406e-10	9.54487e-10	7.84983	3.65854	2.23939	0.650815	11.9512	0.226419	0.28395
U3.ENSG00000221040.1	1p13.1	34.471	2.43902	20.9446	5.40914	179.17	1.22406e-10	9.54487e-10	7.84983	3.65854	2.23939	0.650815	11.9512	0.226419	0.28395
ATP1A1	1p13.1	34.1297	2.43902	20.6303	5.32561	176.521	1.23616e-10	9.58046e-10	8.19113	3.65854	2.34525	0.684892	12.4822	0.226499	0.28395
ATP1A1OS	1p13.1	34.1297	2.43902	20.6303	5.32561	176.521	1.23616e-10	9.58046e-10	8.19113	3.65854	2.34525	0.684892	12.4822	0.226499	0.28395
CD58	1p13.1	34.1297	2.43902	20.6303	5.32561	176.521	1.23616e-10	9.58046e-10	8.19113	3.65854	2.34525	0.684892	12.4822	0.226499	0.28395
MIR548AC	1p13.1	34.1297	2.43902	20.6303	5.32561	176.521	1.23616e-10	9.58046e-10	8.19113	3.65854	2.34525	0.684892	12.4822	0.226499	0.28395
IGSF3	1p13.1	33.7884	2.43902	20.3193	5.24476	173.898	2.52074e-10	1.87996e-09	8.53242	3.65854	2.45169	0.719246	13.0171	0.160308	0.208903
MIR320B1	1p13.1	33.7884	2.43902	20.3193	5.24476	173.898	2.52074e-10	1.87996e-09	8.53242	3.65854	2.45169	0.719246	13.0171	0.160308	0.208903
C1orf137	1p13.1	33.7884	2.43902	20.3193	5.24476	173.898	2.52074e-10	1.87996e-09	8.87372	3.65854	2.55911	0.753879	13.5561	0.159901	0.208903
CD2	1p13.1	33.4471	2.43902	20.0114	5.16468	171.301	2.47904e-10	1.8546e-09	8.87372	3.65854	2.55911	0.753879	13.5561	0.159901	0.208903
PTGFRN	1p13.1	33.4471	2.43902	20.0114	5.16468	171.301	2.47904e-10	1.8546e-09	8.87372	3.65854	2.55911	0.753879	13.5561	0.159901	0.208903
RNA5SP55	1p13.1	33.4471	2.43902	20.0114	5.16468	171.301	2.47904e-10	1.8546e-09	8.87372	3.65854	2.55911	0.753879	13.5561	0.159901	0.208903
CD101	1p13.1	33.1058	2.43902	19.7067	5.08502	168.728	2.7923e-10	2.01463e-09	9.21502	3.65854	2.66734	0.788754	14.099	0.112098	0.155714
TTF2	1p13.1	33.1058	2.43902	19.7067	5.08502	168.728	2.7923e-10	2.01463e-09	9.21502	3.65854	2.66734	0.788754	14.099	0.112098	0.155714
MIR942	1p13.1	33.4471	2.43902	20.0114	5.16468	171.301	2.47904e-10	1.8546e-09	8.87372	3.65854	2.55911	0.753879	13.5561	0.159901	0.208903
TRIM45	1p13.1	33.4471	2.43902	20.0114	5.16468	171.301	2.47904e-10	1.8546e-09	8.87372	3.65854	2.55911	0.753879	13.5561	0.159901	0.208903
VTCN1	1p13.1	33.4471	2.43902	20.0114	5.16468	171.301	2.47904e-10	1.8546e-09	8.87372	3.65854	2.55911	0.753879	13.5561	0.159901	0.208903
MAN1A2	1p12	33.4471	2.43902	20.0114	5.16468	171.301	2.47904e-10	1.8546e-09	8.87372	3.65854	2.55911	0.753879	13.5561	0.159901	0.208903
FAM46C	1p12	33.4471	2.43902	20.0114	5.16468	171.301	2.47904e-10	1.8546e-09	8.87372	3.65854	2.55911	0.753879	13.5561	0.159901	0.208903
SNORA40.ENSG00000212266.1	1p12	33.4471	2.43902	20.0114	5.16468	171.301	2.47904e-10	1.8546e-09	8.87372	3.65854	2.55911	0.753879	13.5561	0.159901	0.208903
GDAP2	1p12	33.7884	2.43902	20.3193	5.24476	173.898	2.52074e-10	1.87996e-09	8.87372	3.65854	2.55911	0.753879	13.5561	0.159901	0.208903
WDR3	1p12	33.7884	2.43902	20.3193	5.24476	173.898	2.52074e-10	1.87996e-09	8.87372	3.65854	2.55911	0.753879	13.5561	0.159901	0.208903
SPAG17	1p12	34.1297	2.43902	20.6303	5.32561	176.521	1.23616e-10	9.58046e-10	8.87372	3.65854	2.55911	0.753879	13.5561	0.159901	0.208903
RNA5SP56	1p12	33.7884	2.43902	20.3193	5.24476	173.898	2.52074e-10	1.87996e-09	8.53242	3.65854	2.45169	0.719246	13.0171	0.160308	0.208903
TBX15	1p12	33.4471	2.43902	20.0114	5.16468	171.301	2.47904e-10	1.8546e-09	9.21502	4.87805	1.97633	0.659732	8.00766	0.260639	0.325044
WARS2	1p12	34.1297	2.43902	20.6303	5.32561	176.521	1.23616e-10	9.58046e-10	9.55631	4.87805	2.05709	0.689286	8.31606	0.262221	0.326848
snoU13.ENSG00000238679.1	1p12	34.1297	2.43902	20.6303	5.32561	176.521	1.23616e-10	9.58046e-10	9.55631	4.87805	2.05709	0.689286	8.31606	0.262221	0.326848
HAO2	1p12	34.1297	2.43902	20.6303	5.32561	176.521	1.23616e-10	9.58046e-10	9.55631	4.87805	2.05709	0.689286	8.31606	0.262221	0.326848
HSD3B2	1p12	34.1297	2.43902	20.6303	5.32561	176.521	1.23616e-10	9.58046e-10	9.55631	4.87805	2.05709	0.689286	8.31606	0.262221	0.326848
HSD3B1	1p12	34.1297	2.43902	20.6303	5.32561	176.521	1.23616e-10	9.58046e-10	9.89761	4.87805	2.13846	0.71907	8.62683	0.189479	0.242387
LINC00622	1p12	34.471	2.43902	20.9446	5.40914	179.17	1.22406e-10	9.54487e-10	9.89761	4.87805	2.13846	0.71907	8.62683	0.189479	0.242387
ZNF697	1p12	34.471	2.43902	20.9446	5.40914	179.17	1.22406e-10	9.54487e-10	9.89761	4.87805	2.13846	0.71907	8.62683	0.189479	0.242387
PHGDH	1p12	34.1297	2.43902	20.6303	5.32561	176.521	1.23616e-10	9.58046e-10	10.2389	4.87805	2.22046	0.749115	8.93999	0.190329	0.243385
HMGCS2	1p12	33.4471	2.43902	20.0114	5.16468	171.301	2.47904e-10	1.8546e-09	10.5802	4.87805	2.30308	0.779342	9.2556	0.135941	0.180591
REG4	1p12	33.4471	2.43902	20.0114	5.16468	171.301	2.47904e-10	1.8546e-09	10.5802	4.87805	2.30308	0.779342	9.2556	0.135941	0.180591
ADAM30	1p12	33.7884	2.43902	20.3193	5.24476	173.898	2.52074e-10	1.87996e-09	10.2389	4.87805	2.22046	0.749115	8.93999	0.190329	0.243385
NOTCH2	1p12	30.3754	1.21951	35.1756	5.928	1418.97	3.30931e-10	2.35596e-09	20.8191	9.7561	2.42727	1.08984	6.14805	0.0235943	0.0423208
ACP6	1q21.2	21.5017	1.21951	22.0982	3.69032	897.326	1.26671e-06	4.32727e-06	22.1843	9.7561	2.63139	1.18527	6.64896	0.0113654	0.0224406
ANKRD20A12P	1q21.1	21.5017	1.21951	22.0982	3.69032	897.326	1.26671e-06	4.32727e-06	22.1843	9.7561	2.63139	1.18527	6.64896	0.0113654	0.0224406
ANKRD34A	1q21.1	21.5017	1.21951	22.0982	3.69032	897.326	1.26671e-06	4.32727e-06	22.1843	9.7561	2.63139	1.18527	6.64896	0.0113654	0.0224406
ANKRD35	1q21.1	21.5017	1.21951	22.0982	3.69032	897.326	1.26671e-06	4.32727e-06	22.1843	9.7561	2.63139	1.18527	6.64896	0.0113654	0.0224406
BCL9	1q21.2	21.5017	1.21951	22.0982	3.69032	897.326	1.26671e-06	4.32727e-06	22.1843	9.7561	2.63139	1.18527	6.64896	0.0113654	0.0224406
BOLA1	1q21.2	21.5017	1.21951	22.0982	3.69032	897.326	1.26671e-06	4.32727e-06	22.1843	9.7561	2.63139	1.18527	6.64896	0.0113654	0.0224406
CD160	1q21.1	21.5017	1.21951	22.0982	3.69032	897.326	1.26671e-06	4.32727e-06	22.1843	9.7561	2.63139	1.18527	6.64896	0.0113654	0.0224406
CHD1L	1q21.1	21.5017	1.21951	22.0982	3.69032	897.326	1.26671e-06	4.32727e-06	22.1843	9.7561	2.63139	1.18527	6.64896	0.0113654	0.0224406
FAM72B	1p11.2	21.5017	1.21951	22.0982	3.69032	897.326	1.26671e-06	4.32727e-06	22.1843	9.7561	2.63139	1.18527	6.64896	0.0113654	0.0224406
FAM72C	1q21.2	21.5017	1.21951	22.0982	3.69032	897.326	1.26671e-06	4.32727e-06	22.1843	9.7561	2.63139	1.18527	6.64896	0.0113654	0.0224406
FAM72D	1q21.1	21.5017	1.21951	22.0982	3.69032	897.326	1.26671e-06	4.32727e-06	22.1843	9.7561	2.63139	1.18527	6.64896	0.0113654	0.0224406
FCGR1A	1q21.2	21.5017	1.21951	22.0982	3.69032	897.326	1.26671e-06	4.32727e-06	22.1843	9.7561	2.63139	1.18527	6.64896	0.0113654	0.0224406
FCGR1B	1p11.2	21.5017	1.21951	22.0982	3.69032	897.326	1.26671e-06	4.32727e-06	22.1843	9.7561	2.63139	1.18527	6.64896	0.0113654	0.0224406
FCGR1C	1q21.2	21.5017	1.21951	22.0982	3.69032	897.326	1.26671e-06	4.32727e-06	22.1843	9.7561	2.63139	1.18527	6.64896	0.0113654	0.0224406
FMO5	1q21.1	21.5017	1.21951	22.0982	3.69032	897.326	1.26671e-06	4.32727e-06	22.1843	9.7561	2.63139	1.18527	6.64896	0.0113654	0.0224406
GJA5	1q21.2	21.5017	1.21951	22.0982	3.69032	897.326	1.26671e-06	4.32727e-06	22.1843	9.7561	2.63139	1.18527	6.64896	0.0113654	0.0224406
GJA8	1q21.2	21.5017	1.21951	22.0982	3.69032	897.326	1.26671e-06	4.32727e-06	22.1843	9.7561	2.63139	1.18527	6.64896	0.0113654	0.0224406
GNRHR2	1q21.1	21.5017	1.21951	22.0982	3.69032	897.326	1.26671e-06	4.32727e-06	22.1843	9.7561	2.63139	1.18527	6.64896	0.0113654	0.0224406
GPR89A	1q21.1	21.5017	1.21951	22.0982	3.69032	897.326	1.26671e-06	4.32727e-06	22.1843	9.7561	2.63139	1.18527	6.64896	0.0113654	0.0224406
GPR89B	1q21.2	21.5017	1.21951	22.0982	3.69032	897.326	1.26671e-06	4.32727e-06	22.1843	9.7561	2.63139	1.18527	6.64896	0.0113654	0.0224406
GPR89C	1q21.1	21.5017	1.21951	22.0982	3.69032	897.326	1.26671e-06	4.32727e-06	22.1843	9.7561	2.63139	1.18527	6.64896	0.0113654	0.0224406
HFE2	1q21.1	21.5017	1.21951	22.0982	3.69032	897.326	1.26671e-06	4.32727e-06	22.1843	9.7561	2.63139	1.18527	6.64896	0.0113654	0.0224406
HIST2H2AA3	1q21.2	21.5017	1.21951	22.0982	3.69032	897.326	1.26671e-06	4.32727e-06	22.1843	9.7561	2.63139	1.18527	6.64896	0.0113654	0.0224406
HIST2H2AA4	1q21.2	21.5017	1.21951	22.0982	3.69032	897.326	1.26671e-06	4.32727e-06	22.1843	9.7561	2.63139	1.18527	6.64896	0.0113654	0.0224406
HIST2H2AB	1q21.2	21.5017	1.21951	22.0982	3.69032	897.326	1.26671e-06	4.32727e-06	22.1843	9.7561	2.63139	1.18527	6.64896	0.0113654	0.0224406
HIST2H2AC	1q21.2	21.5017	1.21951	22.0982	3.69032	897.326	1.26671e-06	4.32727e-06	22.1843	9.7561	2.63139	1.18527	6.64896	0.0113654	0.0224406
HIST2H2BA	1p11.2	21.5017	1.21951	22.0982	3.69032	897.326	1.26671e-06	4.32727e-06	22.1843	9.7561	2.63139	1.18527	6.64896	0.0113654	0.0224406
HIST2H2BE	1q21.2	21.5017	1.21951	22.0982	3.69032	897.326	1.26671e-06	4.32727e-06	22.1843	9.7561	2.63139	1.18527	6.64896	0.0113654	0.0224406
HIST2H2BF	1q21.2	21.5017	1.21951	22.0982	3.69032	897.326	1.26671e-06	4.32727e-06	22.1843	9.7561	2.63139	1.18527	6.64896	0.0113654	0.0224406
HIST2H3A	1q21.2	21.5017	1.21951	22.0982	3.69032	897.326	1.26671e-06	4.32727e-06	22.1843	9.7561	2.63139	1.18527	6.64896	0.0113654	0.0224406
HIST2H3C	1q21.2	21.5017	1.21951	22.0982	3.69032	897.326	1.26671e-06	4.32727e-06	22.1843	9.7561	2.63139	1.18527	6.64896	0.0113654	0.0224406
HIST2H3D	1q21.2	21.5017	1.21951	22.0982	3.69032	897.326	1.26671e-06	4.32727e-06	22.1843	9.7561	2.63139	1.18527	6.64896	0.0113654	0.0224406
HIST2H4A	1q21.2	21.5017	1.21951	22.0982	3.69032	897.326	1.26671e-06	4.32727e-06	22.1843	9.7561	2.63139	1.18527	6.64896	0.0113654	0.0224406
HIST2H4B	1q21.2	21.5017	1.21951	22.0982	3.69032	897.326	1.26671e-06	4.32727e-06	22.1843	9.7561	2.63139	1.18527	6.64896	0.0113654	0.0224406
HYDIN2	1q21.1	21.5017	1.21951	22.0982	3.69032	897.326	1.26671e-06	4.32727e-06	22.1843	9.7561	2.63139	1.18527	6.64896	0.0113654	0.0224406
ITGA10	1q21.1	21.5017	1.21951	22.0982	3.69032	897.326	1.26671e-06	4.32727e-06	22.1843	9.7561	2.63139	1.18527	6.64896	0.0113654	0.0224406
LINC00623	1q21.1	21.5017	1.21951	22.0982	3.69032	897.326	1.26671e-06	4.32727e-06	22.1843	9.7561	2.63139	1.18527	6.64896	0.0113654	0.0224406
LINC00624	1q21.1	21.5017	1.21951	22.0982	3.69032	897.326	1.26671e-06	4.32727e-06	22.1843	9.7561	2.63139	1.18527	6.64896	0.0113654	0.0224406
LIX1L	1q21.1	21.5017	1.21951	22.0982	3.69032	897.326	1.26671e-06	4.32727e-06	22.1843	9.7561	2.63139	1.18527	6.64896	0.0113654	0.0224406
NBPF10	1q21.1	21.5017	1.21951	22.0982	3.69032	897.326	1.26671e-06	4.32727e-06	22.1843	9.7561	2.63139	1.18527	6.64896	0.0113654	0.0224406
NBPF11	1q21.1	21.5017	1.21951	22.0982	3.69032	897.326	1.26671e-06	4.32727e-06	22.1843	9.7561	2.63139	1.18527	6.64896	0.0113654	0.0224406
NBPF12	1q21.1	21.5017	1.21951	22.0982	3.69032	897.326	1.26671e-06	4.32727e-06	22.1843	9.7561	2.63139	1.18527	6.64896	0.0113654	0.0224406
NBPF14	1q21.2	21.5017	1.21951	22.0982	3.69032	897.326	1.26671e-06	4.32727e-06	22.1843	9.7561	2.63139	1.18527	6.64896	0.0113654	0.0224406
NBPF15	1q21.2	21.5017	1.21951	22.0982	3.69032	897.326	1.26671e-06	4.32727e-06	22.1843	9.7561	2.63139	1.18527	6.64896	0.0113654	0.0224406
NBPF16	1q21.2	21.5017	1.21951	22.0982	3.69032	897.326	1.26671e-06	4.32727e-06	22.1843	9.7561	2.63139	1.18527	6.64896	0.0113654	0.0224406
NBPF20	1q21.2	21.5017	1.21951	22.0982	3.69032	897.326	1.26671e-06	4.32727e-06	22.1843	9.7561	2.63139	1.18527	6.64896	0.0113654	0.0224406
NBPF24	1q21.2	21.5017	1.21951	22.0982	3.69032	897.326	1.26671e-06	4.32727e-06	22.1843	9.7561	2.63139	1.18527	6.64896	0.0113654	0.0224406
NBPF8	1q21.1	21.5017	1.21951	22.0982	3.69032	897.326	1.26671e-06	4.32727e-06	22.1843	9.7561	2.63139	1.18527	6.64896	0.0113654	0.0224406
NBPF9	1q21.1	21.5017	1.21951	22.0982	3.69032	897.326	1.26671e-06	4.32727e-06	22.1843	9.7561	2.63139	1.18527	6.64896	0.0113654	0.0224406
NOTCH2NL	1q21.1	21.5017	1.21951	22.0982	3.69032	897.326	1.26671e-06	4.32727e-06	22.1843	9.7561	2.63139	1.18527	6.64896	0.0113654	0.0224406
NUDT17	1q21.1	21.5017	1.21951	22.0982	3.69032	897.326	1.26671e-06	4.32727e-06	22.1843	9.7561	2.63139	1.18527	6.64896	0.0113654	0.0224406
PDE4DIP	1q21.1	21.5017	1.21951	22.0982	3.69032	897.326	1.26671e-06	4.32727e-06	22.1843	9.7561	2.63139	1.18527	6.64896	0.0113654	0.0224406
PDZK1P1	1q21.1	21.5017	1.21951	22.0982	3.69032	897.326	1.26671e-06	4.32727e-06	22.1843	9.7561	2.63139	1.18527	6.64896	0.0113654	0.0224406
PDZK1	1q21.1	21.5017	1.21951	22.0982	3.69032	897.326	1.26671e-06	4.32727e-06	22.1843	9.7561	2.63139	1.18527	6.64896	0.0113654	0.0224406
PEX11B	1q21.1	21.5017	1.21951	22.0982	3.69032	897.326	1.26671e-06	4.32727e-06	22.1843	9.7561	2.63139	1.18527	6.64896	0.0113654	0.0224406
PIAS3	1q21.1	21.5017	1.21951	22.0982	3.69032	897.326	1.26671e-06	4.32727e-06	22.1843	9.7561	2.63139	1.18527	6.64896	0.0113654	0.0224406
POLR3C	1q21.1	21.5017	1.21951	22.0982	3.69032	897.326	1.26671e-06	4.32727e-06	22.1843	9.7561	2.63139	1.18527	6.64896	0.0113654	0.0224406
POLR3GL	1q21.1	21.5017	1.21951	22.0982	3.69032	897.326	1.26671e-06	4.32727e-06	22.1843	9.7561	2.63139	1.18527	6.64896	0.0113654	0.0224406
PPIAL4A	1q21.2	21.5017	1.21951	22.0982	3.69032	897.326	1.26671e-06	4.32727e-06	22.1843	9.7561	2.63139	1.18527	6.64896	0.0113654	0.0224406
PPIAL4B	1q21.1	21.5017	1.21951	22.0982	3.69032	897.326	1.26671e-06	4.32727e-06	22.1843	9.7561	2.63139	1.18527	6.64896	0.0113654	0.0224406
PPIAL4C	1q21.2	21.5017	1.21951	22.0982	3.69032	897.326	1.26671e-06	4.32727e-06	22.1843	9.7561	2.63139	1.18527	6.64896	0.0113654	0.0224406
PPIAL4D	1q21.2	21.5017	1.21951	22.0982	3.69032	897.326	1.26671e-06	4.32727e-06	22.1843	9.7561	2.63139	1.18527	6.64896	0.0113654	0.0224406
PPIAL4G	1q21.1	21.5017	1.21951	22.0982	3.69032	897.326	1.26671e-06	4.32727e-06	22.1843	9.7561	2.63139	1.18527	6.64896	0.0113654	0.0224406
PRKAB2	1q21.1	21.5017	1.21951	22.0982	3.69032	897.326	1.26671e-06	4.32727e-06	22.1843	9.7561	2.63139	1.18527	6.64896	0.0113654	0.0224406
RBM8A	1q21.1	21.5017	1.21951	22.0982	3.69032	897.326	1.26671e-06	4.32727e-06	22.1843	9.7561	2.63139	1.18527	6.64896	0.0113654	0.0224406
RN7SKP88	1q21.1	21.5017	1.21951	22.0982	3.69032	897.326	1.26671e-06	4.32727e-06	22.1843	9.7561	2.63139	1.18527	6.64896	0.0113654	0.0224406
RN7SL261P	1q21.2	21.5017	1.21951	22.0982	3.69032	897.326	1.26671e-06	4.32727e-06	22.1843	9.7561	2.63139	1.18527	6.64896	0.0113654	0.0224406
RNA5SP57	1q21.1	21.5017	1.21951	22.0982	3.69032	897.326	1.26671e-06	4.32727e-06	22.1843	9.7561	2.63139	1.18527	6.64896	0.0113654	0.0224406
RNA5SP58	1q21.2	21.5017	1.21951	22.0982	3.69032	897.326	1.26671e-06	4.32727e-06	22.1843	9.7561	2.63139	1.18527	6.64896	0.0113654	0.0224406
RNA5SP59	1q21.2	21.5017	1.21951	22.0982	3.69032	897.326	1.26671e-06	4.32727e-06	22.1843	9.7561	2.63139	1.18527	6.64896	0.0113654	0.0224406
RNF115	1q21.1	21.5017	1.21951	22.0982	3.69032	897.326	1.26671e-06	4.32727e-06	22.1843	9.7561	2.63139	1.18527	6.64896	0.0113654	0.0224406
SEC22B	1q21.1	21.5017	1.21951	22.0982	3.69032	897.326	1.26671e-06	4.32727e-06	22.1843	9.7561	2.63139	1.18527	6.64896	0.0113654	0.0224406
SRGAP2B	1q21.1	21.5017	1.21951	22.0982	3.69032	897.326	1.26671e-06	4.32727e-06	22.1843	9.7561	2.63139	1.18527	6.64896	0.0113654	0.0224406
SV2A	1q21.2	21.5017	1.21951	22.0982	3.69032	897.326	1.26671e-06	4.32727e-06	23.5495	9.7561	2.84276	1.28407	7.16833	0.00526539	0.0113036
TXNIP	1q21.1	21.5017	1.21951	22.0982	3.69032	897.326	1.26671e-06	4.32727e-06	22.1843	9.7561	2.63139	1.18527	6.64896	0.0113654	0.0224406
SF3B4	1q21.2	10.5802	1.21951	9.55291	1.54066	394.716	0.00588051	0.0085304	28.6689	9.7561	3.70719	1.68766	9.29642	0.000251777	0.000734483
MTMR11	1q21.2	10.2389	1.21951	9.20987	1.48179	380.946	0.00564894	0.00824154	29.0102	9.7561	3.76924	1.71659	9.44855	0.000248194	0.000724819
OTUD7B	1q21.2	9.21502	1.21951	8.19619	1.30806	340.247	0.0150284	0.0197859	30.3754	9.7561	4.02346	1.83519	10.077	9.45077e-05	0.000325576
VPS45	1q21.2	9.21502	1.21951	8.19619	1.30806	340.247	0.0150284	0.0197859	30.3754	9.7561	4.02346	1.83519	10.077	9.45077e-05	0.000325576
PLEKHO1	1q21.2	9.21502	1.21951	8.19619	1.30806	340.247	0.0150284	0.0197859	30.3754	9.7561	4.02346	1.83519	10.077	9.45077e-05	0.000325576
RN7SL480P	1q21.2	9.21502	1.21951	8.19619	1.30806	340.247	0.0150284	0.0197859	30.3754	9.7561	4.02346	1.83519	10.077	9.45077e-05	0.000325576
ANP32E	1q21.2	9.21502	1.21951	8.19619	1.30806	340.247	0.0150284	0.0197859	30.3754	9.7561	4.02346	1.83519	10.077	9.45077e-05	0.000325576
CA14	1q21.2	9.21502	1.21951	8.19619	1.30806	340.247	0.0150284	0.0197859	30.3754	9.7561	4.02346	1.83519	10.077	9.45077e-05	0.000325576
snoU13.ENSG00000238526.1	1q21.2	9.21502	1.21951	8.19619	1.30806	340.247	0.0150284	0.0197859	30.3754	9.7561	4.02346	1.83519	10.077	9.45077e-05	0.000325576
APH1A	1q21.2	9.21502	1.21951	8.19619	1.30806	340.247	0.0150284	0.0197859	30.3754	9.7561	4.02346	1.83519	10.077	9.45077e-05	0.000325576
C1orf54	1q21.2	9.21502	1.21951	8.19619	1.30806	340.247	0.0150284	0.0197859	30.3754	9.7561	4.02346	1.83519	10.077	9.45077e-05	0.000325576
C1orf51	1q21.2	9.21502	1.21951	8.19619	1.30806	340.247	0.0150284	0.0197859	30.3754	9.7561	4.02346	1.83519	10.077	9.45077e-05	0.000325576
MRPS21	1q21.2	9.21502	1.21951	8.19619	1.30806	340.247	0.0150284	0.0197859	30.3754	9.7561	4.02346	1.83519	10.077	9.45077e-05	0.000325576
PRPF3	1q21.2	9.55631	1.21951	8.53154	1.36559	353.712	0.00908205	0.0126778	30.3754	9.7561	4.02346	1.83519	10.077	9.45077e-05	0.000325576
RPRD2	1q21.3	9.21502	1.21951	8.19619	1.30806	340.247	0.0150284	0.0197859	30.3754	9.7561	4.02346	1.83519	10.077	9.45077e-05	0.000325576
TARS2	1q21.3	9.21502	1.21951	8.19619	1.30806	340.247	0.0150284	0.0197859	30.3754	9.7561	4.02346	1.83519	10.077	9.45077e-05	0.000325576
ECM1	1q21.3	9.21502	1.21951	8.19619	1.30806	340.247	0.0150284	0.0197859	30.3754	9.7561	4.02346	1.83519	10.077	9.45077e-05	0.000325576
LINC00568	1q21.3	9.21502	1.21951	8.19619	1.30806	340.247	0.0150284	0.0197859	30.3754	9.7561	4.02346	1.83519	10.077	9.45077e-05	0.000325576
ADAMTSL4	1q21.3	9.21502	1.21951	8.19619	1.30806	340.247	0.0150284	0.0197859	30.3754	9.7561	4.02346	1.83519	10.077	9.45077e-05	0.000325576
MIR4257	1q21.3	9.21502	1.21951	8.19619	1.30806	340.247	0.0150284	0.0197859	30.3754	9.7561	4.02346	1.83519	10.077	9.45077e-05	0.000325576
C1orf138	1q21.3	9.21502	1.21951	8.19619	1.30806	340.247	0.0150284	0.0197859	30.3754	9.7561	4.02346	1.83519	10.077	9.45077e-05	0.000325576
RN7SL473P	1q21.3	9.21502	1.21951	8.19619	1.30806	340.247	0.0150284	0.0197859	30.3754	9.7561	4.02346	1.83519	10.077	9.45077e-05	0.000325576
RN7SL600P	1q21.3	9.21502	1.21951	8.19619	1.30806	340.247	0.0150284	0.0197859	30.3754	9.7561	4.02346	1.83519	10.077	9.45077e-05	0.000325576
MCL1	1q21.3	9.21502	1.21951	8.19619	1.30806	340.247	0.0150284	0.0197859	30.3754	9.7561	4.02346	1.83519	10.077	9.45077e-05	0.000325576
ENSA	1q21.3	9.21502	1.21951	8.19619	1.30806	340.247	0.0150284	0.0197859	30.3754	9.7561	4.02346	1.83519	10.077	9.45077e-05	0.000325576
SNORA40.ENSG00000253047.1	1q21.3	9.21502	1.21951	8.19619	1.30806	340.247	0.0150284	0.0197859	30.3754	9.7561	4.02346	1.83519	10.077	9.45077e-05	0.000325576
GOLPH3L	1q21.3	9.55631	1.21951	8.53154	1.36559	353.712	0.00908205	0.0126778	30.7167	9.7561	4.08858	1.86547	10.2377	6.02367e-05	0.000236613
HORMAD1	1q21.3	9.89761	1.21951	8.86943	1.42345	367.279	0.00943098	0.0129411	30.3754	9.7561	4.02346	1.83519	10.077	9.45077e-05	0.000325576
CTSS	1q21.3	9.55631	1.21951	8.53154	1.36559	353.712	0.00908205	0.0126778	30.3754	9.7561	4.02346	1.83519	10.077	9.45077e-05	0.000325576
CTSK	1q21.3	9.55631	1.21951	8.53154	1.36559	353.712	0.00908205	0.0126778	30.3754	9.7561	4.02346	1.83519	10.077	9.45077e-05	0.000325576
ARNT	1q21.3	9.55631	1.21951	8.53154	1.36559	353.712	0.00908205	0.0126778	30.3754	9.7561	4.02346	1.83519	10.077	9.45077e-05	0.000325576
SETDB1	1q21.3	9.55631	1.21951	8.53154	1.36559	353.712	0.00908205	0.0126778	30.3754	9.7561	4.02346	1.83519	10.077	9.45077e-05	0.000325576
CERS2	1q21.3	9.55631	1.21951	8.53154	1.36559	353.712	0.00908205	0.0126778	30.3754	9.7561	4.02346	1.83519	10.077	9.45077e-05	0.000325576
ANXA9	1q21.3	9.55631	1.21951	8.53154	1.36559	353.712	0.00908205	0.0126778	30.3754	9.7561	4.02346	1.83519	10.077	9.45077e-05	0.000325576
FAM63A	1q21.3	9.55631	1.21951	8.53154	1.36559	353.712	0.00908205	0.0126778	30.3754	9.7561	4.02346	1.83519	10.077	9.45077e-05	0.000325576
PRUNE	1q21.3	9.55631	1.21951	8.53154	1.36559	353.712	0.00908205	0.0126778	30.3754	9.7561	4.02346	1.83519	10.077	9.45077e-05	0.000325576
BNIPL	1q21.3	9.55631	1.21951	8.53154	1.36559	353.712	0.00908205	0.0126778	30.3754	9.7561	4.02346	1.83519	10.077	9.45077e-05	0.000325576
C1orf56	1q21.3	9.55631	1.21951	8.53154	1.36559	353.712	0.00908205	0.0126778	30.3754	9.7561	4.02346	1.83519	10.077	9.45077e-05	0.000325576
CDC42SE1	1q21.3	9.55631	1.21951	8.53154	1.36559	353.712	0.00908205	0.0126778	30.3754	9.7561	4.02346	1.83519	10.077	9.45077e-05	0.000325576
MLLT11	1q21.3	9.55631	1.21951	8.53154	1.36559	353.712	0.00908205	0.0126778	30.3754	9.7561	4.02346	1.83519	10.077	9.45077e-05	0.000325576
GABPB2	1q21.3	9.55631	1.21951	8.53154	1.36559	353.712	0.00908205	0.0126778	30.3754	9.7561	4.02346	1.83519	10.077	9.45077e-05	0.000325576
SEMA6C	1q21.3	9.55631	1.21951	8.53154	1.36559	353.712	0.00908205	0.0126778	30.3754	9.7561	4.02346	1.83519	10.077	9.45077e-05	0.000325576
LYSMD1	1q21.3	9.55631	1.21951	8.53154	1.36559	353.712	0.00908205	0.0126778	30.3754	9.7561	4.02346	1.83519	10.077	9.45077e-05	0.000325576
SCNM1	1q21.3	9.55631	1.21951	8.53154	1.36559	353.712	0.00908205	0.0126778	30.3754	9.7561	4.02346	1.83519	10.077	9.45077e-05	0.000325576
TNFAIP8L2	1q21.3	9.55631	1.21951	8.53154	1.36559	353.712	0.00908205	0.0126778	30.3754	9.7561	4.02346	1.83519	10.077	9.45077e-05	0.000325576
TMOD4	1q21.3	9.55631	1.21951	8.53154	1.36559	353.712	0.00908205	0.0126778	30.3754	9.7561	4.02346	1.83519	10.077	9.45077e-05	0.000325576
VPS72	1q21.3	9.55631	1.21951	8.53154	1.36559	353.712	0.00908205	0.0126778	30.3754	9.7561	4.02346	1.83519	10.077	9.45077e-05	0.000325576
PIP5K1A	1q21.3	9.55631	1.21951	8.53154	1.36559	353.712	0.00908205	0.0126778	30.3754	9.7561	4.02346	1.83519	10.077	9.45077e-05	0.000325576
PSMD4	1q21.3	9.55631	1.21951	8.53154	1.36559	353.712	0.00908205	0.0126778	30.3754	9.7561	4.02346	1.83519	10.077	9.45077e-05	0.000325576
ZNF687	1q21.3	9.55631	1.21951	8.53154	1.36559	353.712	0.00908205	0.0126778	30.3754	9.7561	4.02346	1.83519	10.077	9.45077e-05	0.000325576
PI4KB	1q21.3	9.55631	1.21951	8.53154	1.36559	353.712	0.00908205	0.0126778	30.3754	9.7561	4.02346	1.83519	10.077	9.45077e-05	0.000325576
RN7SL444P	1q21.3	9.55631	1.21951	8.53154	1.36559	353.712	0.00908205	0.0126778	30.3754	9.7561	4.02346	1.83519	10.077	9.45077e-05	0.000325576
RFX5	1q21.3	9.55631	1.21951	8.53154	1.36559	353.712	0.00908205	0.0126778	30.3754	9.7561	4.02346	1.83519	10.077	9.45077e-05	0.000325576
POGZ	1q21.3	9.55631	1.21951	8.53154	1.36559	353.712	0.00908205	0.0126778	30.3754	9.7561	4.02346	1.83519	10.077	9.45077e-05	0.000325576
PSMB4	1q21.3	9.55631	1.21951	8.53154	1.36559	353.712	0.00908205	0.0126778	30.3754	9.7561	4.02346	1.83519	10.077	9.45077e-05	0.000325576
SELENBP1	1q21.3	9.55631	1.21951	8.53154	1.36559	353.712	0.00908205	0.0126778	30.3754	9.7561	4.02346	1.83519	10.077	9.45077e-05	0.000325576
RNY4P25	1q21.3	9.55631	1.21951	8.53154	1.36559	353.712	0.00908205	0.0126778	30.3754	9.7561	4.02346	1.83519	10.077	9.45077e-05	0.000325576
CGN	1q21.3	9.55631	1.21951	8.53154	1.36559	353.712	0.00908205	0.0126778	30.3754	9.7561	4.02346	1.83519	10.077	9.45077e-05	0.000325576
SNORA44	1q21.3	9.55631	1.21951	8.53154	1.36559	353.712	0.00908205	0.0126778	30.3754	9.7561	4.02346	1.83519	10.077	9.45077e-05	0.000325576
TUFT1	1q21.3	9.55631	1.21951	8.53154	1.36559	353.712	0.00908205	0.0126778	30.3754	9.7561	4.02346	1.83519	10.077	9.45077e-05	0.000325576
MIR554	1q21.3	9.55631	1.21951	8.53154	1.36559	353.712	0.00908205	0.0126778	30.3754	9.7561	4.02346	1.83519	10.077	9.45077e-05	0.000325576
SNX27	1q21.3	9.55631	1.21951	8.53154	1.36559	353.712	0.00908205	0.0126778	30.3754	9.7561	4.02346	1.83519	10.077	9.45077e-05	0.000325576
CELF3	1q21.3	9.55631	1.21951	8.53154	1.36559	353.712	0.00908205	0.0126778	30.3754	9.7561	4.02346	1.83519	10.077	9.45077e-05	0.000325576
RIIAD1	1q21.3	9.55631	1.21951	8.53154	1.36559	353.712	0.00908205	0.0126778	30.3754	9.7561	4.02346	1.83519	10.077	9.45077e-05	0.000325576
MRPL9	1q21.3	9.55631	1.21951	8.53154	1.36559	353.712	0.00908205	0.0126778	30.3754	9.7561	4.02346	1.83519	10.077	9.45077e-05	0.000325576
OAZ3	1q21.3	9.55631	1.21951	8.53154	1.36559	353.712	0.00908205	0.0126778	30.3754	9.7561	4.02346	1.83519	10.077	9.45077e-05	0.000325576
TDRKH	1q21.3	9.55631	1.21951	8.53154	1.36559	353.712	0.00908205	0.0126778	30.3754	9.7561	4.02346	1.83519	10.077	9.45077e-05	0.000325576
LINGO4	1q21.3	9.55631	1.21951	8.53154	1.36559	353.712	0.00908205	0.0126778	30.3754	9.7561	4.02346	1.83519	10.077	9.45077e-05	0.000325576
RORC	1q21.3	9.55631	1.21951	8.53154	1.36559	353.712	0.00908205	0.0126778	30.3754	9.7561	4.02346	1.83519	10.077	9.45077e-05	0.000325576
C2CD4D	1q21.3	9.55631	1.21951	8.53154	1.36559	353.712	0.00908205	0.0126778	30.3754	9.7561	4.02346	1.83519	10.077	9.45077e-05	0.000325576
THEM5	1q21.3	9.55631	1.21951	8.53154	1.36559	353.712	0.00908205	0.0126778	30.3754	9.7561	4.02346	1.83519	10.077	9.45077e-05	0.000325576
THEM4	1q21.3	9.55631	1.21951	8.53154	1.36559	353.712	0.00908205	0.0126778	30.3754	9.7561	4.02346	1.83519	10.077	9.45077e-05	0.000325576
S100A10	1q21.3	9.55631	1.21951	8.53154	1.36559	353.712	0.00908205	0.0126778	30.3754	9.7561	4.02346	1.83519	10.077	9.45077e-05	0.000325576
NBPF18P	1q21.3	9.55631	1.21951	8.53154	1.36559	353.712	0.00908205	0.0126778	30.3754	9.7561	4.02346	1.83519	10.077	9.45077e-05	0.000325576
S100A11	1q21.3	9.55631	1.21951	8.53154	1.36559	353.712	0.00908205	0.0126778	30.3754	9.7561	4.02346	1.83519	10.077	9.45077e-05	0.000325576
TCHHL1	1q21.3	9.55631	1.21951	8.53154	1.36559	353.712	0.00908205	0.0126778	30.3754	9.7561	4.02346	1.83519	10.077	9.45077e-05	0.000325576
TCHH	1q21.3	9.55631	1.21951	8.53154	1.36559	353.712	0.00908205	0.0126778	30.3754	9.7561	4.02346	1.83519	10.077	9.45077e-05	0.000325576
RPTN	1q21.3	9.55631	1.21951	8.53154	1.36559	353.712	0.00908205	0.0126778	30.3754	9.7561	4.02346	1.83519	10.077	9.45077e-05	0.000325576
HRNR	1q21.3	9.55631	1.21951	8.53154	1.36559	353.712	0.00908205	0.0126778	30.3754	9.7561	4.02346	1.83519	10.077	9.45077e-05	0.000325576
FLG	1q21.3	9.55631	1.21951	8.53154	1.36559	353.712	0.00908205	0.0126778	30.0341	9.7561	3.95898	1.80504	9.91792	9.7826e-05	0.000333042
FLG2	1q21.3	9.55631	1.21951	8.53154	1.36559	353.712	0.00908205	0.0126778	30.0341	9.7561	3.95898	1.80504	9.91792	9.7826e-05	0.000333042
CRNN	1q21.3	9.55631	1.21951	8.53154	1.36559	353.712	0.00908205	0.0126778	30.0341	9.7561	3.95898	1.80504	9.91792	9.7826e-05	0.000333042
LCE5A	1q21.3	9.55631	1.21951	8.53154	1.36559	353.712	0.00908205	0.0126778	29.6928	9.7561	3.89512	1.77524	9.76183	0.000153856	0.000487611
CRCT1	1q21.3	9.55631	1.21951	8.53154	1.36559	353.712	0.00908205	0.0126778	29.6928	9.7561	3.89512	1.77524	9.76183	0.000153856	0.000487611
LCE3B	1q21.3	9.55631	1.21951	8.53154	1.36559	353.712	0.00908205	0.0126778	29.6928	9.7561	3.89512	1.77524	9.76183	0.000153856	0.000487611
LCE3C	1q21.3	9.55631	1.21951	8.53154	1.36559	353.712	0.00908205	0.0126778	29.6928	9.7561	3.89512	1.77524	9.76183	0.000153856	0.000487611
LCE3D	1q21.3	9.55631	1.21951	8.53154	1.36559	353.712	0.00908205	0.0126778	29.6928	9.7561	3.89512	1.77524	9.76183	0.000153856	0.000487611
LCE3E	1q21.3	9.55631	1.21951	8.53154	1.36559	353.712	0.00908205	0.0126778	29.6928	9.7561	3.89512	1.77524	9.76183	0.000153856	0.000487611
LCE3A	1q21.3	9.55631	1.21951	8.53154	1.36559	353.712	0.00908205	0.0126778	29.6928	9.7561	3.89512	1.77524	9.76183	0.000153856	0.000487611
LCE2D	1q21.3	9.55631	1.21951	8.53154	1.36559	353.712	0.00908205	0.0126778	29.6928	9.7561	3.89512	1.77524	9.76183	0.000153856	0.000487611
LINC00302	1q21.3	9.55631	1.21951	8.53154	1.36559	353.712	0.00908205	0.0126778	29.6928	9.7561	3.89512	1.77524	9.76183	0.000153856	0.000487611
LCE2B	1q21.3	9.21502	1.21951	8.19619	1.30806	340.247	0.0150284	0.0197859	29.6928	9.7561	3.89512	1.77524	9.76183	0.000153856	0.000487611
LCE2C	1q21.3	9.21502	1.21951	8.19619	1.30806	340.247	0.0150284	0.0197859	29.6928	9.7561	3.89512	1.77524	9.76183	0.000153856	0.000487611
LCE2A	1q21.3	9.21502	1.21951	8.19619	1.30806	340.247	0.0150284	0.0197859	29.6928	9.7561	3.89512	1.77524	9.76183	0.000153856	0.000487611
LCE4A	1q21.3	9.21502	1.21951	8.19619	1.30806	340.247	0.0150284	0.0197859	29.6928	9.7561	3.89512	1.77524	9.76183	0.000153856	0.000487611
C1orf68	1q21.3	9.21502	1.21951	8.19619	1.30806	340.247	0.0150284	0.0197859	29.6928	9.7561	3.89512	1.77524	9.76183	0.000153856	0.000487611
KPRP	1q21.3	9.55631	1.21951	8.53154	1.36559	353.712	0.00908205	0.0126778	29.6928	9.7561	3.89512	1.77524	9.76183	0.000153856	0.000487611
LCE1F	1q21.3	9.55631	1.21951	8.53154	1.36559	353.712	0.00908205	0.0126778	29.6928	9.7561	3.89512	1.77524	9.76183	0.000153856	0.000487611
LCE1C	1q21.3	9.55631	1.21951	8.53154	1.36559	353.712	0.00908205	0.0126778	29.6928	9.7561	3.89512	1.77524	9.76183	0.000153856	0.000487611
LCE1D	1q21.3	9.55631	1.21951	8.53154	1.36559	353.712	0.00908205	0.0126778	29.6928	9.7561	3.89512	1.77524	9.76183	0.000153856	0.000487611
LCE1E	1q21.3	9.55631	1.21951	8.53154	1.36559	353.712	0.00908205	0.0126778	29.6928	9.7561	3.89512	1.77524	9.76183	0.000153856	0.000487611
LCE1B	1q21.3	9.55631	1.21951	8.53154	1.36559	353.712	0.00908205	0.0126778	29.6928	9.7561	3.89512	1.77524	9.76183	0.000153856	0.000487611
LCE1A	1q21.3	9.55631	1.21951	8.53154	1.36559	353.712	0.00908205	0.0126778	29.6928	9.7561	3.89512	1.77524	9.76183	0.000153856	0.000487611
LCE6A	1q21.3	9.55631	1.21951	8.53154	1.36559	353.712	0.00908205	0.0126778	29.6928	9.7561	3.89512	1.77524	9.76183	0.000153856	0.000487611
SMCP	1q21.3	9.55631	1.21951	8.53154	1.36559	353.712	0.00908205	0.0126778	29.6928	9.7561	3.89512	1.77524	9.76183	0.000153856	0.000487611
IVL	1q21.3	9.55631	1.21951	8.53154	1.36559	353.712	0.00908205	0.0126778	29.6928	9.7561	3.89512	1.77524	9.76183	0.000153856	0.000487611
SPRR4	1q21.3	9.55631	1.21951	8.53154	1.36559	353.712	0.00908205	0.0126778	29.6928	9.7561	3.89512	1.77524	9.76183	0.000153856	0.000487611
SPRR1A	1q21.3	9.55631	1.21951	8.53154	1.36559	353.712	0.00908205	0.0126778	29.6928	9.7561	3.89512	1.77524	9.76183	0.000153856	0.000487611
SPRR3	1q21.3	9.55631	1.21951	8.53154	1.36559	353.712	0.00908205	0.0126778	29.6928	9.7561	3.89512	1.77524	9.76183	0.000153856	0.000487611
SNORA31.ENSG00000252920.1	1q21.3	9.55631	1.21951	8.53154	1.36559	353.712	0.00908205	0.0126778	29.6928	9.7561	3.89512	1.77524	9.76183	0.000153856	0.000487611
SPRR1B	1q21.3	9.55631	1.21951	8.53154	1.36559	353.712	0.00908205	0.0126778	29.6928	9.7561	3.89512	1.77524	9.76183	0.000153856	0.000487611
SPRR2D	1q21.3	9.55631	1.21951	8.53154	1.36559	353.712	0.00908205	0.0126778	29.6928	9.7561	3.89512	1.77524	9.76183	0.000153856	0.000487611
SPRR2A	1q21.3	9.55631	1.21951	8.53154	1.36559	353.712	0.00908205	0.0126778	29.6928	9.7561	3.89512	1.77524	9.76183	0.000153856	0.000487611
SPRR2B	1q21.3	9.55631	1.21951	8.53154	1.36559	353.712	0.00908205	0.0126778	29.6928	9.7561	3.89512	1.77524	9.76183	0.000153856	0.000487611
SPRR2E	1q21.3	9.55631	1.21951	8.53154	1.36559	353.712	0.00908205	0.0126778	29.6928	9.7561	3.89512	1.77524	9.76183	0.000153856	0.000487611
SPRR2F	1q21.3	9.55631	1.21951	8.53154	1.36559	353.712	0.00908205	0.0126778	29.6928	9.7561	3.89512	1.77524	9.76183	0.000153856	0.000487611
SPRR2G	1q21.3	9.55631	1.21951	8.53154	1.36559	353.712	0.00908205	0.0126778	29.6928	9.7561	3.89512	1.77524	9.76183	0.000153856	0.000487611
LELP1	1q21.3	9.55631	1.21951	8.53154	1.36559	353.712	0.00908205	0.0126778	29.3515	9.7561	3.83187	1.7458	9.60179	0.000157592	0.000496323
PRR9	1q21.3	9.55631	1.21951	8.53154	1.36559	353.712	0.00908205	0.0126778	29.3515	9.7561	3.83187	1.7458	9.60179	0.000157592	0.000496323
LOR	1q21.3	9.55631	1.21951	8.53154	1.36559	353.712	0.00908205	0.0126778	29.3515	9.7561	3.83187	1.7458	9.60179	0.000157592	0.000496323
PGLYRP3	1q21.3	9.55631	1.21951	8.53154	1.36559	353.712	0.00908205	0.0126778	29.3515	9.7561	3.83187	1.7458	9.60179	0.000157592	0.000496323
PGLYRP4	1q21.3	9.89761	1.21951	8.86943	1.42345	367.279	0.00943098	0.0129411	29.3515	9.7561	3.83187	1.7458	9.60179	0.000157592	0.000496323
S100A12	1q21.3	9.89761	1.21951	8.86943	1.42345	367.279	0.00943098	0.0129411	29.3515	9.7561	3.83187	1.7458	9.60179	0.000157592	0.000496323
S100A8	1q21.3	9.89761	1.21951	8.86943	1.42345	367.279	0.00943098	0.0129411	29.3515	9.7561	3.83187	1.7458	9.60179	0.000157592	0.000496323
S100A9	1q21.3	9.89761	1.21951	8.86943	1.42345	367.279	0.00943098	0.0129411	29.3515	9.7561	3.83187	1.7458	9.60179	0.000157592	0.000496323
S100A7A	1q21.3	9.89761	1.21951	8.86943	1.42345	367.279	0.00943098	0.0129411	29.6928	9.7561	3.89512	1.77524	9.76183	0.000153856	0.000487611
S100A7L2	1q21.3	9.89761	1.21951	8.86943	1.42345	367.279	0.00943098	0.0129411	29.6928	9.7561	3.89512	1.77524	9.76183	0.000153856	0.000487611
S100A7	1q21.3	9.55631	1.21951	8.53154	1.36559	353.712	0.00908205	0.0126778	30.0341	9.7561	3.95898	1.80504	9.91792	9.7826e-05	0.000333042
RN7SL44P	1q21.3	9.21502	1.21951	8.19619	1.30806	340.247	0.0150284	0.0197859	30.0341	9.7561	3.95898	1.80504	9.91792	9.7826e-05	0.000333042
S100A3	1q21.3	9.21502	1.21951	8.19619	1.30806	340.247	0.0150284	0.0197859	30.0341	9.7561	3.95898	1.80504	9.91792	9.7826e-05	0.000333042
S100A4	1q21.3	9.21502	1.21951	8.19619	1.30806	340.247	0.0150284	0.0197859	30.0341	9.7561	3.95898	1.80504	9.91792	9.7826e-05	0.000333042
S100A5	1q21.3	9.21502	1.21951	8.19619	1.30806	340.247	0.0150284	0.0197859	30.0341	9.7561	3.95898	1.80504	9.91792	9.7826e-05	0.000333042
S100A6	1q21.3	9.21502	1.21951	8.19619	1.30806	340.247	0.0150284	0.0197859	30.0341	9.7561	3.95898	1.80504	9.91792	9.7826e-05	0.000333042
S100A2	1q21.3	9.21502	1.21951	8.19619	1.30806	340.247	0.0150284	0.0197859	30.0341	9.7561	3.95898	1.80504	9.91792	9.7826e-05	0.000333042
S100A16	1q21.3	9.21502	1.21951	8.19619	1.30806	340.247	0.0150284	0.0197859	30.0341	9.7561	3.95898	1.80504	9.91792	9.7826e-05	0.000333042
S100A14	1q21.3	9.21502	1.21951	8.19619	1.30806	340.247	0.0150284	0.0197859	30.0341	9.7561	3.95898	1.80504	9.91792	9.7826e-05	0.000333042
S100A13	1q21.3	9.21502	1.21951	8.19619	1.30806	340.247	0.0150284	0.0197859	30.3754	9.7561	4.02346	1.83519	10.077	9.45077e-05	0.000325576
S100A1	1q21.3	9.21502	1.21951	8.19619	1.30806	340.247	0.0150284	0.0197859	30.3754	9.7561	4.02346	1.83519	10.077	9.45077e-05	0.000325576
CHTOP	1q21.3	9.21502	1.21951	8.19619	1.30806	340.247	0.0150284	0.0197859	30.3754	9.7561	4.02346	1.83519	10.077	9.45077e-05	0.000325576
SNAPIN	1q21.3	9.21502	1.21951	8.19619	1.30806	340.247	0.0150284	0.0197859	30.3754	9.7561	4.02346	1.83519	10.077	9.45077e-05	0.000325576
ILF2	1q21.3	9.21502	1.21951	8.19619	1.30806	340.247	0.0150284	0.0197859	30.3754	9.7561	4.02346	1.83519	10.077	9.45077e-05	0.000325576
NPR1	1q21.3	9.21502	1.21951	8.19619	1.30806	340.247	0.0150284	0.0197859	30.3754	9.7561	4.02346	1.83519	10.077	9.45077e-05	0.000325576
INTS3	1q21.3	9.21502	1.21951	8.19619	1.30806	340.247	0.0150284	0.0197859	30.3754	9.7561	4.02346	1.83519	10.077	9.45077e-05	0.000325576
RN7SL372P	1q21.3	9.21502	1.21951	8.19619	1.30806	340.247	0.0150284	0.0197859	30.3754	9.7561	4.02346	1.83519	10.077	9.45077e-05	0.000325576
snoU13.ENSG00000238511.1	1q21.3	9.21502	1.21951	8.19619	1.30806	340.247	0.0150284	0.0197859	30.3754	9.7561	4.02346	1.83519	10.077	9.45077e-05	0.000325576
SLC27A3	1q21.3	9.21502	1.21951	8.19619	1.30806	340.247	0.0150284	0.0197859	30.3754	9.7561	4.02346	1.83519	10.077	9.45077e-05	0.000325576
GATAD2B	1q21.3	9.21502	1.21951	8.19619	1.30806	340.247	0.0150284	0.0197859	30.3754	9.7561	4.02346	1.83519	10.077	9.45077e-05	0.000325576
DENND4B	1q21.3	9.21502	1.21951	8.19619	1.30806	340.247	0.0150284	0.0197859	30.3754	9.7561	4.02346	1.83519	10.077	9.45077e-05	0.000325576
CRTC2	1q21.3	9.21502	1.21951	8.19619	1.30806	340.247	0.0150284	0.0197859	30.3754	9.7561	4.02346	1.83519	10.077	9.45077e-05	0.000325576
SLC39A1	1q21.3	9.21502	1.21951	8.19619	1.30806	340.247	0.0150284	0.0197859	30.3754	9.7561	4.02346	1.83519	10.077	9.45077e-05	0.000325576
CREB3L4	1q21.3	9.21502	1.21951	8.19619	1.30806	340.247	0.0150284	0.0197859	30.3754	9.7561	4.02346	1.83519	10.077	9.45077e-05	0.000325576
JTB	1q21.3	9.21502	1.21951	8.19619	1.30806	340.247	0.0150284	0.0197859	30.3754	9.7561	4.02346	1.83519	10.077	9.45077e-05	0.000325576
RAB13	1q21.3	9.21502	1.21951	8.19619	1.30806	340.247	0.0150284	0.0197859	30.3754	9.7561	4.02346	1.83519	10.077	9.45077e-05	0.000325576
NUP210L	1q21.3	9.21502	1.21951	8.19619	1.30806	340.247	0.0150284	0.0197859	30.3754	9.7561	4.02346	1.83519	10.077	9.45077e-05	0.000325576
RPS27	1q21.3	9.21502	1.21951	8.19619	1.30806	340.247	0.0150284	0.0197859	30.3754	9.7561	4.02346	1.83519	10.077	9.45077e-05	0.000325576
U3.ENSG00000252669.1	1q21.3	9.21502	1.21951	8.19619	1.30806	340.247	0.0150284	0.0197859	30.3754	9.7561	4.02346	1.83519	10.077	9.45077e-05	0.000325576
MIR5698	1q21.3	9.21502	1.21951	8.19619	1.30806	340.247	0.0150284	0.0197859	30.3754	9.7561	4.02346	1.83519	10.077	9.45077e-05	0.000325576
TPM3	1q21.3	9.21502	1.21951	8.19619	1.30806	340.247	0.0150284	0.0197859	30.3754	9.7561	4.02346	1.83519	10.077	9.45077e-05	0.000325576
RN7SL431P	1q21.3	9.21502	1.21951	8.19619	1.30806	340.247	0.0150284	0.0197859	30.3754	9.7561	4.02346	1.83519	10.077	9.45077e-05	0.000325576
MIR190B	1q21.3	9.21502	1.21951	8.19619	1.30806	340.247	0.0150284	0.0197859	30.3754	9.7561	4.02346	1.83519	10.077	9.45077e-05	0.000325576
C1orf189	1q21.3	9.21502	1.21951	8.19619	1.30806	340.247	0.0150284	0.0197859	30.3754	9.7561	4.02346	1.83519	10.077	9.45077e-05	0.000325576
C1orf43	1q21.3	9.21502	1.21951	8.19619	1.30806	340.247	0.0150284	0.0197859	30.3754	9.7561	4.02346	1.83519	10.077	9.45077e-05	0.000325576
UBAP2L	1q21.3	9.21502	1.21951	8.19619	1.30806	340.247	0.0150284	0.0197859	30.3754	9.7561	4.02346	1.83519	10.077	9.45077e-05	0.000325576
SNORA58.ENSG00000201129.1	1q21.3	9.21502	1.21951	8.19619	1.30806	340.247	0.0150284	0.0197859	30.3754	9.7561	4.02346	1.83519	10.077	9.45077e-05	0.000325576
HAX1	1q21.3	9.21502	1.21951	8.19619	1.30806	340.247	0.0150284	0.0197859	30.3754	9.7561	4.02346	1.83519	10.077	9.45077e-05	0.000325576
SNORD59.ENSG00000252682.1	1q21.3	9.21502	1.21951	8.19619	1.30806	340.247	0.0150284	0.0197859	30.3754	9.7561	4.02346	1.83519	10.077	9.45077e-05	0.000325576
AQP10	1q21.3	9.21502	1.21951	8.19619	1.30806	340.247	0.0150284	0.0197859	30.3754	9.7561	4.02346	1.83519	10.077	9.45077e-05	0.000325576
ATP8B2	1q21.3	9.21502	1.21951	8.19619	1.30806	340.247	0.0150284	0.0197859	30.3754	9.7561	4.02346	1.83519	10.077	9.45077e-05	0.000325576
IL6R	1q21.3	9.21502	1.21951	8.19619	1.30806	340.247	0.0150284	0.0197859	30.7167	9.7561	4.08858	1.86547	10.2377	6.02367e-05	0.000236613
SHE	1q21.3	9.21502	1.21951	8.19619	1.30806	340.247	0.0150284	0.0197859	30.7167	9.7561	4.08858	1.86547	10.2377	6.02367e-05	0.000236613
TDRD10	1q21.3	9.21502	1.21951	8.19619	1.30806	340.247	0.0150284	0.0197859	30.7167	9.7561	4.08858	1.86547	10.2377	6.02367e-05	0.000236613
UBE2Q1	1q21.3	9.21502	1.21951	8.19619	1.30806	340.247	0.0150284	0.0197859	30.7167	9.7561	4.08858	1.86547	10.2377	6.02367e-05	0.000236613
CHRNB2	1q21.3	9.21502	1.21951	8.19619	1.30806	340.247	0.0150284	0.0197859	30.7167	9.7561	4.08858	1.86547	10.2377	6.02367e-05	0.000236613
ADAR	1q21.3	9.21502	1.21951	8.19619	1.30806	340.247	0.0150284	0.0197859	30.7167	9.7561	4.08858	1.86547	10.2377	6.02367e-05	0.000236613
KCNN3	1q21.3	9.21502	1.21951	8.19619	1.30806	340.247	0.0150284	0.0197859	31.058	9.7561	4.15433	1.89611	10.4001	5.75361e-05	0.000228685
PMVK	1q21.3	9.21502	1.21951	8.19619	1.30806	340.247	0.0150284	0.0197859	30.3754	9.7561	4.02346	1.83519	10.077	9.45077e-05	0.000325576
PBXIP1	1q21.3	9.21502	1.21951	8.19619	1.30806	340.247	0.0150284	0.0197859	30.7167	9.7561	4.08858	1.86547	10.2377	6.02367e-05	0.000236613
PYGO2	1q21.3	9.21502	1.21951	8.19619	1.30806	340.247	0.0150284	0.0197859	30.7167	9.7561	4.08858	1.86547	10.2377	6.02367e-05	0.000236613
SHC1	1q21.3	9.21502	1.21951	8.19619	1.30806	340.247	0.0150284	0.0197859	30.7167	9.7561	4.08858	1.86547	10.2377	6.02367e-05	0.000236613
CKS1B.ENSG00000173207.8	1q21.3	9.21502	1.21951	8.19619	1.30806	340.247	0.0150284	0.0197859	30.7167	9.7561	4.08858	1.86547	10.2377	6.02367e-05	0.000236613
MIR4258	1q21.3	9.21502	1.21951	8.19619	1.30806	340.247	0.0150284	0.0197859	30.7167	9.7561	4.08858	1.86547	10.2377	6.02367e-05	0.000236613
FLAD1	1q21.3	9.21502	1.21951	8.19619	1.30806	340.247	0.0150284	0.0197859	30.7167	9.7561	4.08858	1.86547	10.2377	6.02367e-05	0.000236613
LENEP	1q21.3	9.21502	1.21951	8.19619	1.30806	340.247	0.0150284	0.0197859	30.7167	9.7561	4.08858	1.86547	10.2377	6.02367e-05	0.000236613
ZBTB7B	1q21.3	9.21502	1.21951	8.19619	1.30806	340.247	0.0150284	0.0197859	30.7167	9.7561	4.08858	1.86547	10.2377	6.02367e-05	0.000236613
DCST2	1q21.3	9.21502	1.21951	8.19619	1.30806	340.247	0.0150284	0.0197859	30.7167	9.7561	4.08858	1.86547	10.2377	6.02367e-05	0.000236613
DCST1	1q22	9.21502	1.21951	8.19619	1.30806	340.247	0.0150284	0.0197859	30.7167	9.7561	4.08858	1.86547	10.2377	6.02367e-05	0.000236613
ADAM15	1q22	9.21502	1.21951	8.19619	1.30806	340.247	0.0150284	0.0197859	30.7167	9.7561	4.08858	1.86547	10.2377	6.02367e-05	0.000236613
EFNA3	1q22	9.21502	1.21951	8.19619	1.30806	340.247	0.0150284	0.0197859	30.7167	9.7561	4.08858	1.86547	10.2377	6.02367e-05	0.000236613
EFNA4	1q22	9.21502	1.21951	8.19619	1.30806	340.247	0.0150284	0.0197859	30.7167	9.7561	4.08858	1.86547	10.2377	6.02367e-05	0.000236613
EFNA1	1q22	9.21502	1.21951	8.19619	1.30806	340.247	0.0150284	0.0197859	31.058	9.7561	4.15433	1.89611	10.4001	5.75361e-05	0.000228685
DPM3	1q22	9.21502	1.21951	8.19619	1.30806	340.247	0.0150284	0.0197859	31.058	9.7561	4.15433	1.89611	10.4001	5.75361e-05	0.000228685
SLC50A1	1q22	9.21502	1.21951	8.19619	1.30806	340.247	0.0150284	0.0197859	31.058	9.7561	4.15433	1.89611	10.4001	5.75361e-05	0.000228685
KRTCAP2	1q22	9.21502	1.21951	8.19619	1.30806	340.247	0.0150284	0.0197859	30.7167	9.7561	4.08858	1.86547	10.2377	6.02367e-05	0.000236613
TRIM46	1q22	9.21502	1.21951	8.19619	1.30806	340.247	0.0150284	0.0197859	30.7167	9.7561	4.08858	1.86547	10.2377	6.02367e-05	0.000236613
MIR92B	1q22	9.21502	1.21951	8.19619	1.30806	340.247	0.0150284	0.0197859	30.7167	9.7561	4.08858	1.86547	10.2377	6.02367e-05	0.000236613
MUC1	1q22	9.21502	1.21951	8.19619	1.30806	340.247	0.0150284	0.0197859	30.7167	9.7561	4.08858	1.86547	10.2377	6.02367e-05	0.000236613
THBS3	1q22	9.21502	1.21951	8.19619	1.30806	340.247	0.0150284	0.0197859	30.7167	9.7561	4.08858	1.86547	10.2377	6.02367e-05	0.000236613
MTX1	1q22	9.21502	1.21951	8.19619	1.30806	340.247	0.0150284	0.0197859	30.7167	9.7561	4.08858	1.86547	10.2377	6.02367e-05	0.000236613
GBAP1	1q22	9.21502	1.21951	8.19619	1.30806	340.247	0.0150284	0.0197859	30.7167	9.7561	4.08858	1.86547	10.2377	6.02367e-05	0.000236613
GBA	1q22	9.21502	1.21951	8.19619	1.30806	340.247	0.0150284	0.0197859	30.7167	9.7561	4.08858	1.86547	10.2377	6.02367e-05	0.000236613
FAM189B	1q22	9.55631	1.21951	8.53154	1.36559	353.712	0.00908205	0.0126778	30.3754	9.7561	4.02346	1.83519	10.077	9.45077e-05	0.000325576
SCAMP3	1q22	9.55631	1.21951	8.53154	1.36559	353.712	0.00908205	0.0126778	30.3754	9.7561	4.02346	1.83519	10.077	9.45077e-05	0.000325576
CLK2	1q22	9.55631	1.21951	8.53154	1.36559	353.712	0.00908205	0.0126778	30.3754	9.7561	4.02346	1.83519	10.077	9.45077e-05	0.000325576
HCN3	1q22	9.55631	1.21951	8.53154	1.36559	353.712	0.00908205	0.0126778	30.0341	9.7561	3.95898	1.80504	9.91792	9.7826e-05	0.000333042
PKLR	1q22	9.55631	1.21951	8.53154	1.36559	353.712	0.00908205	0.0126778	30.0341	9.7561	3.95898	1.80504	9.91792	9.7826e-05	0.000333042
FDPS	1q22	9.55631	1.21951	8.53154	1.36559	353.712	0.00908205	0.0126778	30.0341	9.7561	3.95898	1.80504	9.91792	9.7826e-05	0.000333042
RUSC1	1q22	9.55631	1.21951	8.53154	1.36559	353.712	0.00908205	0.0126778	30.0341	9.7561	3.95898	1.80504	9.91792	9.7826e-05	0.000333042
ASH1L	1q22	9.55631	1.21951	8.53154	1.36559	353.712	0.00908205	0.0126778	30.0341	9.7561	3.95898	1.80504	9.91792	9.7826e-05	0.000333042
MIR555	1q22	9.55631	1.21951	8.53154	1.36559	353.712	0.00908205	0.0126778	30.0341	9.7561	3.95898	1.80504	9.91792	9.7826e-05	0.000333042
snoU13.ENSG00000238805.1	1q22	9.55631	1.21951	8.53154	1.36559	353.712	0.00908205	0.0126778	30.0341	9.7561	3.95898	1.80504	9.91792	9.7826e-05	0.000333042
MSTO1	1q22	9.89761	1.21951	8.86943	1.42345	367.279	0.00943098	0.0129411	30.0341	9.7561	3.95898	1.80504	9.91792	9.7826e-05	0.000333042
YY1AP1	1q22	9.89761	1.21951	8.86943	1.42345	367.279	0.00943098	0.0129411	30.0341	9.7561	3.95898	1.80504	9.91792	9.7826e-05	0.000333042
DAP3	1q22	9.89761	1.21951	8.86943	1.42345	367.279	0.00943098	0.0129411	30.0341	9.7561	3.95898	1.80504	9.91792	9.7826e-05	0.000333042
GON4L	1q22	9.89761	1.21951	8.86943	1.42345	367.279	0.00943098	0.0129411	30.0341	9.7561	3.95898	1.80504	9.91792	9.7826e-05	0.000333042
SYT11	1q22	9.55631	1.21951	8.53154	1.36559	353.712	0.00908205	0.0126778	30.0341	9.7561	3.95898	1.80504	9.91792	9.7826e-05	0.000333042
RIT1	1q22	9.55631	1.21951	8.53154	1.36559	353.712	0.00908205	0.0126778	30.0341	9.7561	3.95898	1.80504	9.91792	9.7826e-05	0.000333042
KIAA0907	1q22	9.55631	1.21951	8.53154	1.36559	353.712	0.00908205	0.0126778	30.0341	9.7561	3.95898	1.80504	9.91792	9.7826e-05	0.000333042
SNORA42.ENSG00000207475.1	1q22	9.55631	1.21951	8.53154	1.36559	353.712	0.00908205	0.0126778	30.0341	9.7561	3.95898	1.80504	9.91792	9.7826e-05	0.000333042
SCARNA4.ENSG00000252808.1	1q22	9.55631	1.21951	8.53154	1.36559	353.712	0.00908205	0.0126778	30.0341	9.7561	3.95898	1.80504	9.91792	9.7826e-05	0.000333042
RXFP4	1q22	9.55631	1.21951	8.53154	1.36559	353.712	0.00908205	0.0126778	30.0341	9.7561	3.95898	1.80504	9.91792	9.7826e-05	0.000333042
ARHGEF2	1q22	9.55631	1.21951	8.53154	1.36559	353.712	0.00908205	0.0126778	30.0341	9.7561	3.95898	1.80504	9.91792	9.7826e-05	0.000333042
SSR2	1q22	9.55631	1.21951	8.53154	1.36559	353.712	0.00908205	0.0126778	30.0341	9.7561	3.95898	1.80504	9.91792	9.7826e-05	0.000333042
UBQLN4	1q22	9.55631	1.21951	8.53154	1.36559	353.712	0.00908205	0.0126778	30.0341	9.7561	3.95898	1.80504	9.91792	9.7826e-05	0.000333042
LAMTOR2	1q22	9.21502	1.21951	8.19619	1.30806	340.247	0.0150284	0.0197859	30.3754	9.7561	4.02346	1.83519	10.077	9.45077e-05	0.000325576
RAB25	1q22	9.21502	1.21951	8.19619	1.30806	340.247	0.0150284	0.0197859	30.3754	9.7561	4.02346	1.83519	10.077	9.45077e-05	0.000325576
MEX3A	1q22	9.21502	1.21951	8.19619	1.30806	340.247	0.0150284	0.0197859	30.3754	9.7561	4.02346	1.83519	10.077	9.45077e-05	0.000325576
LMNA	1q22	9.55631	1.21951	8.53154	1.36559	353.712	0.00908205	0.0126778	30.0341	9.7561	3.95898	1.80504	9.91792	9.7826e-05	0.000333042
SEMA4A	1q22	9.55631	1.21951	8.53154	1.36559	353.712	0.00908205	0.0126778	30.0341	9.7561	3.95898	1.80504	9.91792	9.7826e-05	0.000333042
SNORA26.ENSG00000252236.1	1q22	9.55631	1.21951	8.53154	1.36559	353.712	0.00908205	0.0126778	30.0341	9.7561	3.95898	1.80504	9.91792	9.7826e-05	0.000333042
SLC25A44	1q22	9.55631	1.21951	8.53154	1.36559	353.712	0.00908205	0.0126778	30.0341	9.7561	3.95898	1.80504	9.91792	9.7826e-05	0.000333042
PMF1	1q22	9.55631	1.21951	8.53154	1.36559	353.712	0.00908205	0.0126778	30.0341	9.7561	3.95898	1.80504	9.91792	9.7826e-05	0.000333042
BGLAP	1q22	9.55631	1.21951	8.53154	1.36559	353.712	0.00908205	0.0126778	30.0341	9.7561	3.95898	1.80504	9.91792	9.7826e-05	0.000333042
PAQR6	1q22	9.21502	1.21951	8.19619	1.30806	340.247	0.0150284	0.0197859	30.3754	9.7561	4.02346	1.83519	10.077	9.45077e-05	0.000325576
SMG5	1q22	9.21502	1.21951	8.19619	1.30806	340.247	0.0150284	0.0197859	30.3754	9.7561	4.02346	1.83519	10.077	9.45077e-05	0.000325576
C1orf85	1q22	9.21502	1.21951	8.19619	1.30806	340.247	0.0150284	0.0197859	30.3754	9.7561	4.02346	1.83519	10.077	9.45077e-05	0.000325576
TMEM79	1q22	9.21502	1.21951	8.19619	1.30806	340.247	0.0150284	0.0197859	30.3754	9.7561	4.02346	1.83519	10.077	9.45077e-05	0.000325576
VHLL	1q22	9.21502	1.21951	8.19619	1.30806	340.247	0.0150284	0.0197859	30.3754	9.7561	4.02346	1.83519	10.077	9.45077e-05	0.000325576
CCT3	1q22	9.21502	1.21951	8.19619	1.30806	340.247	0.0150284	0.0197859	30.7167	9.7561	4.08858	1.86547	10.2377	6.02367e-05	0.000236613
TSACC	1q22	9.21502	1.21951	8.19619	1.30806	340.247	0.0150284	0.0197859	30.7167	9.7561	4.08858	1.86547	10.2377	6.02367e-05	0.000236613
RHBG	1q22	9.21502	1.21951	8.19619	1.30806	340.247	0.0150284	0.0197859	30.7167	9.7561	4.08858	1.86547	10.2377	6.02367e-05	0.000236613
C1orf61	1q22	9.21502	1.21951	8.19619	1.30806	340.247	0.0150284	0.0197859	30.7167	9.7561	4.08858	1.86547	10.2377	6.02367e-05	0.000236613
MEF2D	1q22	9.55631	1.21951	8.53154	1.36559	353.712	0.00908205	0.0126778	30.7167	9.7561	4.08858	1.86547	10.2377	6.02367e-05	0.000236613
IQGAP3	1q22	9.55631	1.21951	8.53154	1.36559	353.712	0.00908205	0.0126778	31.058	9.7561	4.15433	1.89611	10.4001	5.75361e-05	0.000228685
snoU13.ENSG00000238843.1	1q22	9.55631	1.21951	8.53154	1.36559	353.712	0.00908205	0.0126778	30.7167	9.7561	4.08858	1.86547	10.2377	6.02367e-05	0.000236613
TTC24	1q23.1	9.55631	1.21951	8.53154	1.36559	353.712	0.00908205	0.0126778	31.058	9.7561	4.15433	1.89611	10.4001	5.75361e-05	0.000228685
APOA1BP	1q23.1	9.55631	1.21951	8.53154	1.36559	353.712	0.00908205	0.0126778	31.058	9.7561	4.15433	1.89611	10.4001	5.75361e-05	0.000228685
GPATCH4	1q23.1	9.55631	1.21951	8.53154	1.36559	353.712	0.00908205	0.0126778	31.058	9.7561	4.15433	1.89611	10.4001	5.75361e-05	0.000228685
HAPLN2	1q23.1	9.55631	1.21951	8.53154	1.36559	353.712	0.00908205	0.0126778	31.058	9.7561	4.15433	1.89611	10.4001	5.75361e-05	0.000228685
BCAN	1q23.1	9.55631	1.21951	8.53154	1.36559	353.712	0.00908205	0.0126778	31.058	9.7561	4.15433	1.89611	10.4001	5.75361e-05	0.000228685
NES	1q23.1	9.55631	1.21951	8.53154	1.36559	353.712	0.00908205	0.0126778	31.058	9.7561	4.15433	1.89611	10.4001	5.75361e-05	0.000228685
CRABP2	1q23.1	9.55631	1.21951	8.53154	1.36559	353.712	0.00908205	0.0126778	31.058	9.7561	4.15433	1.89611	10.4001	5.75361e-05	0.000228685
ISG20L2	1q23.1	9.55631	1.21951	8.53154	1.36559	353.712	0.00908205	0.0126778	30.7167	9.7561	4.08858	1.86547	10.2377	6.02367e-05	0.000236613
RRNAD1	1q23.1	9.55631	1.21951	8.53154	1.36559	353.712	0.00908205	0.0126778	30.7167	9.7561	4.08858	1.86547	10.2377	6.02367e-05	0.000236613
MRPL24	1q23.1	9.55631	1.21951	8.53154	1.36559	353.712	0.00908205	0.0126778	30.7167	9.7561	4.08858	1.86547	10.2377	6.02367e-05	0.000236613
HDGF	1q23.1	9.55631	1.21951	8.53154	1.36559	353.712	0.00908205	0.0126778	30.7167	9.7561	4.08858	1.86547	10.2377	6.02367e-05	0.000236613
PRCC	1q23.1	9.21502	1.21951	8.19619	1.30806	340.247	0.0150284	0.0197859	31.058	9.7561	4.15433	1.89611	10.4001	5.75361e-05	0.000228685
SH2D2A	1q23.1	9.21502	1.21951	8.19619	1.30806	340.247	0.0150284	0.0197859	31.058	9.7561	4.15433	1.89611	10.4001	5.75361e-05	0.000228685
NTRK1	1q23.1	9.21502	1.21951	8.19619	1.30806	340.247	0.0150284	0.0197859	31.058	9.7561	4.15433	1.89611	10.4001	5.75361e-05	0.000228685
INSRR	1q23.1	9.21502	1.21951	8.19619	1.30806	340.247	0.0150284	0.0197859	31.058	9.7561	4.15433	1.89611	10.4001	5.75361e-05	0.000228685
PEAR1	1q23.1	9.21502	1.21951	8.19619	1.30806	340.247	0.0150284	0.0197859	31.058	9.7561	4.15433	1.89611	10.4001	5.75361e-05	0.000228685
LRRC71	1q23.1	9.21502	1.21951	8.19619	1.30806	340.247	0.0150284	0.0197859	31.058	9.7561	4.15433	1.89611	10.4001	5.75361e-05	0.000228685
ARHGEF11	1q23.1	9.21502	1.21951	8.19619	1.30806	340.247	0.0150284	0.0197859	31.058	9.7561	4.15433	1.89611	10.4001	5.75361e-05	0.000228685
MIR765	1q23.1	9.21502	1.21951	8.19619	1.30806	340.247	0.0150284	0.0197859	31.058	9.7561	4.15433	1.89611	10.4001	5.75361e-05	0.000228685
RN7SL612P	1q23.1	9.21502	1.21951	8.19619	1.30806	340.247	0.0150284	0.0197859	31.058	9.7561	4.15433	1.89611	10.4001	5.75361e-05	0.000228685
ETV3L	1q23.1	9.21502	1.21951	8.19619	1.30806	340.247	0.0150284	0.0197859	31.058	9.7561	4.15433	1.89611	10.4001	5.75361e-05	0.000228685
ETV3	1q23.1	9.21502	1.21951	8.19619	1.30806	340.247	0.0150284	0.0197859	31.058	9.7561	4.15433	1.89611	10.4001	5.75361e-05	0.000228685
FCRL5	1q23.1	9.55631	1.21951	8.53154	1.36559	353.712	0.00908205	0.0126778	31.3993	9.7561	4.22074	1.927	10.5646	3.6799e-05	0.000165299
FCRL4	1q23.1	9.55631	1.21951	8.53154	1.36559	353.712	0.00908205	0.0126778	31.3993	9.7561	4.22074	1.927	10.5646	3.6799e-05	0.000165299
FCRL3	1q23.1	9.55631	1.21951	8.53154	1.36559	353.712	0.00908205	0.0126778	31.3993	9.7561	4.22074	1.927	10.5646	3.6799e-05	0.000165299
FCRL2	1q23.1	9.55631	1.21951	8.53154	1.36559	353.712	0.00908205	0.0126778	31.3993	9.7561	4.22074	1.927	10.5646	3.6799e-05	0.000165299
FCRL1	1q23.1	9.55631	1.21951	8.53154	1.36559	353.712	0.00908205	0.0126778	31.3993	9.7561	4.22074	1.927	10.5646	3.6799e-05	0.000165299
CD5L	1q23.1	9.55631	1.21951	8.53154	1.36559	353.712	0.00908205	0.0126778	31.3993	9.7561	4.22074	1.927	10.5646	3.6799e-05	0.000165299
KIRREL	1q23.1	9.55631	1.21951	8.53154	1.36559	353.712	0.00908205	0.0126778	31.3993	9.7561	4.22074	1.927	10.5646	3.6799e-05	0.000165299
CD1D	1q23.1	9.55631	1.21951	8.53154	1.36559	353.712	0.00908205	0.0126778	31.3993	9.7561	4.22074	1.927	10.5646	3.6799e-05	0.000165299
CD1A	1q23.1	9.55631	1.21951	8.53154	1.36559	353.712	0.00908205	0.0126778	31.3993	9.7561	4.22074	1.927	10.5646	3.6799e-05	0.000165299
CD1C	1q23.1	9.55631	1.21951	8.53154	1.36559	353.712	0.00908205	0.0126778	31.3993	9.7561	4.22074	1.927	10.5646	3.6799e-05	0.000165299
CD1B	1q23.1	9.55631	1.21951	8.53154	1.36559	353.712	0.00908205	0.0126778	31.3993	9.7561	4.22074	1.927	10.5646	3.6799e-05	0.000165299
CD1E	1q23.1	9.55631	1.21951	8.53154	1.36559	353.712	0.00908205	0.0126778	31.3993	9.7561	4.22074	1.927	10.5646	3.6799e-05	0.000165299
OR10T2	1q23.1	9.55631	1.21951	8.53154	1.36559	353.712	0.00908205	0.0126778	31.3993	9.7561	4.22074	1.927	10.5646	3.6799e-05	0.000165299
OR10K2	1q23.1	9.89761	1.21951	8.86943	1.42345	367.279	0.00943098	0.0129411	31.3993	9.7561	4.22074	1.927	10.5646	3.6799e-05	0.000165299
OR10K1	1q23.1	9.89761	1.21951	8.86943	1.42345	367.279	0.00943098	0.0129411	31.3993	9.7561	4.22074	1.927	10.5646	3.6799e-05	0.000165299
OR10R2	1q23.1	9.89761	1.21951	8.86943	1.42345	367.279	0.00943098	0.0129411	31.3993	9.7561	4.22074	1.927	10.5646	3.6799e-05	0.000165299
OR10X1	1q23.1	9.55631	1.21951	8.53154	1.36559	353.712	0.00908205	0.0126778	31.3993	9.7561	4.22074	1.927	10.5646	3.6799e-05	0.000165299
OR6P1	1q23.1	9.55631	1.21951	8.53154	1.36559	353.712	0.00908205	0.0126778	31.3993	9.7561	4.22074	1.927	10.5646	3.6799e-05	0.000165299
OR6Y1	1q23.1	9.55631	1.21951	8.53154	1.36559	353.712	0.00908205	0.0126778	31.3993	9.7561	4.22074	1.927	10.5646	3.6799e-05	0.000165299
OR10Z1	1q23.1	9.55631	1.21951	8.53154	1.36559	353.712	0.00908205	0.0126778	31.3993	9.7561	4.22074	1.927	10.5646	3.6799e-05	0.000165299
SPTA1	1q23.1	9.55631	1.21951	8.53154	1.36559	353.712	0.00908205	0.0126778	31.3993	9.7561	4.22074	1.927	10.5646	3.6799e-05	0.000165299
OR6K2	1q23.1	9.55631	1.21951	8.53154	1.36559	353.712	0.00908205	0.0126778	31.3993	9.7561	4.22074	1.927	10.5646	3.6799e-05	0.000165299
OR6K3	1q23.1	9.55631	1.21951	8.53154	1.36559	353.712	0.00908205	0.0126778	31.058	9.7561	4.15433	1.89611	10.4001	5.75361e-05	0.000228685
OR6K6	1q23.1	9.55631	1.21951	8.53154	1.36559	353.712	0.00908205	0.0126778	31.058	9.7561	4.15433	1.89611	10.4001	5.75361e-05	0.000228685
OR6N1	1q23.1	9.55631	1.21951	8.53154	1.36559	353.712	0.00908205	0.0126778	31.058	9.7561	4.15433	1.89611	10.4001	5.75361e-05	0.000228685
OR6N2	1q23.1	9.55631	1.21951	8.53154	1.36559	353.712	0.00908205	0.0126778	31.058	9.7561	4.15433	1.89611	10.4001	5.75361e-05	0.000228685
MNDA	1q23.1	9.55631	1.21951	8.53154	1.36559	353.712	0.00908205	0.0126778	31.058	9.7561	4.15433	1.89611	10.4001	5.75361e-05	0.000228685
PYHIN1	1q23.1	9.89761	1.21951	8.86943	1.42345	367.279	0.00943098	0.0129411	31.058	9.7561	4.15433	1.89611	10.4001	5.75361e-05	0.000228685
IFI16	1q23.1	9.89761	1.21951	8.86943	1.42345	367.279	0.00943098	0.0129411	31.058	9.7561	4.15433	1.89611	10.4001	5.75361e-05	0.000228685
AIM2	1q23.1	9.89761	1.21951	8.86943	1.42345	367.279	0.00943098	0.0129411	31.3993	9.7561	4.22074	1.927	10.5646	3.6799e-05	0.000165299
CADM3	1q23.2	9.55631	1.21951	8.53154	1.36559	353.712	0.00908205	0.0126778	31.3993	9.7561	4.22074	1.927	10.5646	3.6799e-05	0.000165299
RNA5SP60	1q23.2	9.55631	1.21951	8.53154	1.36559	353.712	0.00908205	0.0126778	31.3993	9.7561	4.22074	1.927	10.5646	3.6799e-05	0.000165299
DARC	1q23.2	9.55631	1.21951	8.53154	1.36559	353.712	0.00908205	0.0126778	31.3993	9.7561	4.22074	1.927	10.5646	3.6799e-05	0.000165299
FCER1A	1q23.2	9.55631	1.21951	8.53154	1.36559	353.712	0.00908205	0.0126778	31.058	9.7561	4.15433	1.89611	10.4001	5.75361e-05	0.000228685
OR10J3	1q23.2	9.55631	1.21951	8.53154	1.36559	353.712	0.00908205	0.0126778	31.058	9.7561	4.15433	1.89611	10.4001	5.75361e-05	0.000228685
OR10J4	1q23.2	9.55631	1.21951	8.53154	1.36559	353.712	0.00908205	0.0126778	31.058	9.7561	4.15433	1.89611	10.4001	5.75361e-05	0.000228685
OR10J1	1q23.2	9.55631	1.21951	8.53154	1.36559	353.712	0.00908205	0.0126778	31.058	9.7561	4.15433	1.89611	10.4001	5.75361e-05	0.000228685
OR10J5	1q23.2	9.55631	1.21951	8.53154	1.36559	353.712	0.00908205	0.0126778	31.058	9.7561	4.15433	1.89611	10.4001	5.75361e-05	0.000228685
APCS	1q23.2	9.55631	1.21951	8.53154	1.36559	353.712	0.00908205	0.0126778	31.058	9.7561	4.15433	1.89611	10.4001	5.75361e-05	0.000228685
CRP	1q23.2	9.55631	1.21951	8.53154	1.36559	353.712	0.00908205	0.0126778	31.3993	9.7561	4.22074	1.927	10.5646	3.6799e-05	0.000165299
DUSP23	1q23.2	9.55631	1.21951	8.53154	1.36559	353.712	0.00908205	0.0126778	31.3993	9.7561	4.22074	1.927	10.5646	3.6799e-05	0.000165299
FCRL6	1q23.2	9.55631	1.21951	8.53154	1.36559	353.712	0.00908205	0.0126778	31.3993	9.7561	4.22074	1.927	10.5646	3.6799e-05	0.000165299
SLAMF8	1q23.2	9.55631	1.21951	8.53154	1.36559	353.712	0.00908205	0.0126778	31.3993	9.7561	4.22074	1.927	10.5646	3.6799e-05	0.000165299
C1orf204	1q23.2	9.55631	1.21951	8.53154	1.36559	353.712	0.00908205	0.0126778	31.7406	9.7561	4.28781	1.9583	10.7307	3.47241e-05	0.000158529
SNORD64.ENSG00000212161.1	1q23.2	9.55631	1.21951	8.53154	1.36559	353.712	0.00908205	0.0126778	31.7406	9.7561	4.28781	1.9583	10.7307	3.47241e-05	0.000158529
VSIG8	1q23.2	9.55631	1.21951	8.53154	1.36559	353.712	0.00908205	0.0126778	31.7406	9.7561	4.28781	1.9583	10.7307	3.47241e-05	0.000158529
CCDC19	1q23.2	9.55631	1.21951	8.53154	1.36559	353.712	0.00908205	0.0126778	31.7406	9.7561	4.28781	1.9583	10.7307	3.47241e-05	0.000158529
TAGLN2	1q23.2	9.55631	1.21951	8.53154	1.36559	353.712	0.00908205	0.0126778	31.7406	9.7561	4.28781	1.9583	10.7307	3.47241e-05	0.000158529
IGSF9	1q23.2	9.55631	1.21951	8.53154	1.36559	353.712	0.00908205	0.0126778	31.7406	9.7561	4.28781	1.9583	10.7307	3.47241e-05	0.000158529
SLAMF9	1q23.2	9.55631	1.21951	8.53154	1.36559	353.712	0.00908205	0.0126778	31.7406	9.7561	4.28781	1.9583	10.7307	3.47241e-05	0.000158529
PIGM	1q23.2	9.55631	1.21951	8.53154	1.36559	353.712	0.00908205	0.0126778	31.7406	9.7561	4.28781	1.9583	10.7307	3.47241e-05	0.000158529
KCNJ10	1q23.2	9.55631	1.21951	8.53154	1.36559	353.712	0.00908205	0.0126778	31.7406	9.7561	4.28781	1.9583	10.7307	3.47241e-05	0.000158529
KCNJ9	1q23.2	9.55631	1.21951	8.53154	1.36559	353.712	0.00908205	0.0126778	31.7406	9.7561	4.28781	1.9583	10.7307	3.47241e-05	0.000158529
IGSF8	1q23.2	9.55631	1.21951	8.53154	1.36559	353.712	0.00908205	0.0126778	31.7406	9.7561	4.28781	1.9583	10.7307	3.47241e-05	0.000158529
ATP1A2	1q23.2	9.55631	1.21951	8.53154	1.36559	353.712	0.00908205	0.0126778	31.7406	9.7561	4.28781	1.9583	10.7307	3.47241e-05	0.000158529
ATP1A4	1q23.2	9.55631	1.21951	8.53154	1.36559	353.712	0.00908205	0.0126778	31.7406	9.7561	4.28781	1.9583	10.7307	3.47241e-05	0.000158529
CASQ1	1q23.2	9.55631	1.21951	8.53154	1.36559	353.712	0.00908205	0.0126778	31.7406	9.7561	4.28781	1.9583	10.7307	3.47241e-05	0.000158529
PEA15	1q23.2	9.55631	1.21951	8.53154	1.36559	353.712	0.00908205	0.0126778	31.7406	9.7561	4.28781	1.9583	10.7307	3.47241e-05	0.000158529
DCAF8	1q23.2	9.55631	1.21951	8.53154	1.36559	353.712	0.00908205	0.0126778	31.7406	9.7561	4.28781	1.9583	10.7307	3.47241e-05	0.000158529
PEX19	1q23.2	9.55631	1.21951	8.53154	1.36559	353.712	0.00908205	0.0126778	31.7406	9.7561	4.28781	1.9583	10.7307	3.47241e-05	0.000158529
COPA	1q23.2	9.55631	1.21951	8.53154	1.36559	353.712	0.00908205	0.0126778	31.7406	9.7561	4.28781	1.9583	10.7307	3.47241e-05	0.000158529
NCSTN	1q23.2	9.55631	1.21951	8.53154	1.36559	353.712	0.00908205	0.0126778	31.7406	9.7561	4.28781	1.9583	10.7307	3.47241e-05	0.000158529
NHLH1	1q23.2	9.55631	1.21951	8.53154	1.36559	353.712	0.00908205	0.0126778	31.7406	9.7561	4.28781	1.9583	10.7307	3.47241e-05	0.000158529
VANGL2	1q23.2	9.55631	1.21951	8.53154	1.36559	353.712	0.00908205	0.0126778	31.7406	9.7561	4.28781	1.9583	10.7307	3.47241e-05	0.000158529
SLAMF6	1q23.2	9.55631	1.21951	8.53154	1.36559	353.712	0.00908205	0.0126778	31.7406	9.7561	4.28781	1.9583	10.7307	3.47241e-05	0.000158529
CD84	1q23.3	9.55631	1.21951	8.53154	1.36559	353.712	0.00908205	0.0126778	31.7406	9.7561	4.28781	1.9583	10.7307	3.47241e-05	0.000158529
SLAMF1	1q23.3	9.55631	1.21951	8.53154	1.36559	353.712	0.00908205	0.0126778	31.7406	9.7561	4.28781	1.9583	10.7307	3.47241e-05	0.000158529
CD48	1q23.3	9.89761	1.21951	8.86943	1.42345	367.279	0.00943098	0.0129411	31.7406	9.7561	4.28781	1.9583	10.7307	3.47241e-05	0.000158529
SLAMF7	1q23.3	9.55631	1.21951	8.53154	1.36559	353.712	0.00908205	0.0126778	31.7406	9.7561	4.28781	1.9583	10.7307	3.47241e-05	0.000158529
LY9	1q23.3	9.55631	1.21951	8.53154	1.36559	353.712	0.00908205	0.0126778	31.7406	9.7561	4.28781	1.9583	10.7307	3.47241e-05	0.000158529
CD244	1q23.3	9.55631	1.21951	8.53154	1.36559	353.712	0.00908205	0.0126778	32.0819	9.7561	4.35555	1.98989	10.8988	3.49481e-05	0.000159229
ITLN1	1q23.3	9.55631	1.21951	8.53154	1.36559	353.712	0.00908205	0.0126778	32.0819	8.53659	5.04402	2.21398	13.4822	8.66892e-06	6.5948e-05
ITLN2	1q23.3	9.55631	1.21951	8.53154	1.36559	353.712	0.00908205	0.0126778	32.0819	8.53659	5.04402	2.21398	13.4822	8.66892e-06	6.5948e-05
F11R	1q23.3	9.55631	1.21951	8.53154	1.36559	353.712	0.00908205	0.0126778	31.7406	8.53659	4.96557	2.17889	13.2749	8.86174e-06	6.5948e-05
TSTD1	1q23.3	9.55631	1.21951	8.53154	1.36559	353.712	0.00908205	0.0126778	31.7406	8.53659	4.96557	2.17889	13.2749	8.86174e-06	6.5948e-05
USF1	1q23.3	9.55631	1.21951	8.53154	1.36559	353.712	0.00908205	0.0126778	31.7406	8.53659	4.96557	2.17889	13.2749	8.86174e-06	6.5948e-05
ARHGAP30	1q23.3	9.55631	1.21951	8.53154	1.36559	353.712	0.00908205	0.0126778	31.7406	8.53659	4.96557	2.17889	13.2749	8.86174e-06	6.5948e-05
PVRL4	1q23.3	9.55631	1.21951	8.53154	1.36559	353.712	0.00908205	0.0126778	31.7406	8.53659	4.96557	2.17889	13.2749	8.86174e-06	6.5948e-05
KLHDC9	1q23.3	9.55631	1.21951	8.53154	1.36559	353.712	0.00908205	0.0126778	31.7406	8.53659	4.96557	2.17889	13.2749	8.86174e-06	6.5948e-05
PFDN2	1q23.3	9.55631	1.21951	8.53154	1.36559	353.712	0.00908205	0.0126778	31.7406	8.53659	4.96557	2.17889	13.2749	8.86174e-06	6.5948e-05
NIT1	1q23.3	9.55631	1.21951	8.53154	1.36559	353.712	0.00908205	0.0126778	31.7406	8.53659	4.96557	2.17889	13.2749	8.86174e-06	6.5948e-05
DEDD	1q23.3	9.55631	1.21951	8.53154	1.36559	353.712	0.00908205	0.0126778	32.0819	8.53659	5.04402	2.21398	13.4822	8.66892e-06	6.5948e-05
ACA64.ENSG00000238934.1	1q23.3	9.55631	1.21951	8.53154	1.36559	353.712	0.00908205	0.0126778	32.0819	8.53659	5.04402	2.21398	13.4822	8.66892e-06	6.5948e-05
UFC1	1q23.3	9.55631	1.21951	8.53154	1.36559	353.712	0.00908205	0.0126778	32.0819	8.53659	5.04402	2.21398	13.4822	8.66892e-06	6.5948e-05
USP21	1q23.3	9.55631	1.21951	8.53154	1.36559	353.712	0.00908205	0.0126778	32.0819	8.53659	5.04402	2.21398	13.4822	8.66892e-06	6.5948e-05
B4GALT3	1q23.3	9.55631	1.21951	8.53154	1.36559	353.712	0.00908205	0.0126778	32.0819	8.53659	5.04402	2.21398	13.4822	8.66892e-06	6.5948e-05
PPOX	1q23.3	9.55631	1.21951	8.53154	1.36559	353.712	0.00908205	0.0126778	32.0819	8.53659	5.04402	2.21398	13.4822	8.66892e-06	6.5948e-05
ADAMTS4	1q23.3	9.55631	1.21951	8.53154	1.36559	353.712	0.00908205	0.0126778	32.0819	8.53659	5.04402	2.21398	13.4822	8.66892e-06	6.5948e-05
NDUFS2	1q23.3	9.55631	1.21951	8.53154	1.36559	353.712	0.00908205	0.0126778	32.0819	8.53659	5.04402	2.21398	13.4822	8.66892e-06	6.5948e-05
FCER1G	1q23.3	9.55631	1.21951	8.53154	1.36559	353.712	0.00908205	0.0126778	32.0819	8.53659	5.04402	2.21398	13.4822	8.66892e-06	6.5948e-05
APOA2	1q23.3	9.55631	1.21951	8.53154	1.36559	353.712	0.00908205	0.0126778	32.0819	8.53659	5.04402	2.21398	13.4822	8.66892e-06	6.5948e-05
MIR5187	1q23.3	9.55631	1.21951	8.53154	1.36559	353.712	0.00908205	0.0126778	32.0819	8.53659	5.04402	2.21398	13.4822	8.66892e-06	6.5948e-05
NR1I3	1q23.3	9.55631	1.21951	8.53154	1.36559	353.712	0.00908205	0.0126778	32.0819	8.53659	5.04402	2.21398	13.4822	8.66892e-06	6.5948e-05
TOMM40L	1q23.3	9.55631	1.21951	8.53154	1.36559	353.712	0.00908205	0.0126778	32.0819	8.53659	5.04402	2.21398	13.4822	8.66892e-06	6.5948e-05
PCP4L1	1q23.3	9.55631	1.21951	8.53154	1.36559	353.712	0.00908205	0.0126778	32.0819	8.53659	5.04402	2.21398	13.4822	8.66892e-06	6.5948e-05
MPZ	1q23.3	9.55631	1.21951	8.53154	1.36559	353.712	0.00908205	0.0126778	31.7406	8.53659	4.96557	2.17889	13.2749	8.86174e-06	6.5948e-05
SDHC	1q23.3	9.55631	1.21951	8.53154	1.36559	353.712	0.00908205	0.0126778	31.7406	8.53659	4.96557	2.17889	13.2749	8.86174e-06	6.5948e-05
C1orf192	1q23.3	9.55631	1.21951	8.53154	1.36559	353.712	0.00908205	0.0126778	31.3993	8.53659	4.88789	2.14422	13.0699	1.48854e-05	9.34073e-05
FCGR2A	1q23.3	9.55631	1.21951	8.53154	1.36559	353.712	0.00908205	0.0126778	31.3993	8.53659	4.88789	2.14422	13.0699	1.48854e-05	9.34073e-05
FCGR2B	1q23.3	9.55631	1.21951	8.53154	1.36559	353.712	0.00908205	0.0126778	31.3993	8.53659	4.88789	2.14422	13.0699	1.48854e-05	9.34073e-05
FCGR2C	1q23.3	9.55631	1.21951	8.53154	1.36559	353.712	0.00908205	0.0126778	31.3993	8.53659	4.88789	2.14422	13.0699	1.48854e-05	9.34073e-05
FCGR3A	1q23.3	9.55631	1.21951	8.53154	1.36559	353.712	0.00908205	0.0126778	31.3993	8.53659	4.88789	2.14422	13.0699	1.48854e-05	9.34073e-05
FCGR3B	1q23.3	9.55631	1.21951	8.53154	1.36559	353.712	0.00908205	0.0126778	31.3993	8.53659	4.88789	2.14422	13.0699	1.48854e-05	9.34073e-05
HSPA6	1q23.3	9.55631	1.21951	8.53154	1.36559	353.712	0.00908205	0.0126778	31.3993	8.53659	4.88789	2.14422	13.0699	1.48854e-05	9.34073e-05
RPL31P11	1q23.3	9.55631	1.21951	8.53154	1.36559	353.712	0.00908205	0.0126778	31.3993	8.53659	4.88789	2.14422	13.0699	1.48854e-05	9.34073e-05
FCRLA	1q23.3	9.55631	1.21951	8.53154	1.36559	353.712	0.00908205	0.0126778	31.3993	8.53659	4.88789	2.14422	13.0699	1.48854e-05	9.34073e-05
FCRLB	1q23.3	9.55631	1.21951	8.53154	1.36559	353.712	0.00908205	0.0126778	31.3993	8.53659	4.88789	2.14422	13.0699	1.48854e-05	9.34073e-05
RN7SL466P	1q23.3	9.55631	1.21951	8.53154	1.36559	353.712	0.00908205	0.0126778	31.3993	8.53659	4.88789	2.14422	13.0699	1.48854e-05	9.34073e-05
DUSP12	1q23.3	9.55631	1.21951	8.53154	1.36559	353.712	0.00908205	0.0126778	31.3993	8.53659	4.88789	2.14422	13.0699	1.48854e-05	9.34073e-05
ATF6	1q23.3	9.55631	1.21951	8.53154	1.36559	353.712	0.00908205	0.0126778	31.3993	8.53659	4.88789	2.14422	13.0699	1.48854e-05	9.34073e-05
OLFML2B	1q23.3	9.55631	1.21951	8.53154	1.36559	353.712	0.00908205	0.0126778	31.3993	8.53659	4.88789	2.14422	13.0699	1.48854e-05	9.34073e-05
NOS1AP	1q23.3	9.89761	1.21951	8.86943	1.42345	367.279	0.00943098	0.0129411	31.3993	9.7561	4.22074	1.927	10.5646	3.6799e-05	0.000165299
MIR4654	1q23.3	9.55631	1.21951	8.53154	1.36559	353.712	0.00908205	0.0126778	31.3993	8.53659	4.88789	2.14422	13.0699	1.48854e-05	9.34073e-05
RNA5SP61	1q23.3	9.89761	1.21951	8.86943	1.42345	367.279	0.00943098	0.0129411	31.3993	8.53659	4.88789	2.14422	13.0699	1.48854e-05	9.34073e-05
MIR556	1q23.3	9.89761	1.21951	8.86943	1.42345	367.279	0.00943098	0.0129411	31.3993	8.53659	4.88789	2.14422	13.0699	1.48854e-05	9.34073e-05
C1orf226	1q23.3	9.89761	1.21951	8.86943	1.42345	367.279	0.00943098	0.0129411	31.3993	8.53659	4.88789	2.14422	13.0699	1.48854e-05	9.34073e-05
C1orf111	1q23.3	9.89761	1.21951	8.86943	1.42345	367.279	0.00943098	0.0129411	31.3993	8.53659	4.88789	2.14422	13.0699	1.48854e-05	9.34073e-05
SH2D1B	1q23.3	9.89761	1.21951	8.86943	1.42345	367.279	0.00943098	0.0129411	31.3993	8.53659	4.88789	2.14422	13.0699	1.48854e-05	9.34073e-05
UHMK1	1q23.3	9.89761	1.21951	8.86943	1.42345	367.279	0.00943098	0.0129411	31.3993	8.53659	4.88789	2.14422	13.0699	1.48854e-05	9.34073e-05
UAP1	1q23.3	9.89761	1.21951	8.86943	1.42345	367.279	0.00943098	0.0129411	31.3993	8.53659	4.88789	2.14422	13.0699	1.48854e-05	9.34073e-05
DDR2	1q23.3	9.89761	1.21951	8.86943	1.42345	367.279	0.00943098	0.0129411	31.3993	8.53659	4.88789	2.14422	13.0699	1.48854e-05	9.34073e-05
RN7SL861P	1q23.3	9.89761	1.21951	8.86943	1.42345	367.279	0.00943098	0.0129411	31.3993	8.53659	4.88789	2.14422	13.0699	1.48854e-05	9.34073e-05
HSD17B7	1q23.3	9.89761	1.21951	8.86943	1.42345	367.279	0.00943098	0.0129411	31.3993	8.53659	4.88789	2.14422	13.0699	1.48854e-05	9.34073e-05
C1orf110	1q23.3	9.89761	1.21951	8.86943	1.42345	367.279	0.00943098	0.0129411	31.3993	8.53659	4.88789	2.14422	13.0699	1.48854e-05	9.34073e-05
RGS4	1q23.3	9.89761	1.21951	8.86943	1.42345	367.279	0.00943098	0.0129411	31.3993	8.53659	4.88789	2.14422	13.0699	1.48854e-05	9.34073e-05
RGS5	1q23.3	9.89761	1.21951	8.86943	1.42345	367.279	0.00943098	0.0129411	31.3993	8.53659	4.88789	2.14422	13.0699	1.48854e-05	9.34073e-05
NUF2	1q23.3	9.89761	1.21951	8.86943	1.42345	367.279	0.00943098	0.0129411	31.3993	8.53659	4.88789	2.14422	13.0699	1.48854e-05	9.34073e-05
SNORD112.ENSG00000252740.1	1q23.3	9.89761	1.21951	8.86943	1.42345	367.279	0.00943098	0.0129411	31.3993	8.53659	4.88789	2.14422	13.0699	1.48854e-05	9.34073e-05
RNA5SP62	1q23.3	9.89761	1.21951	8.86943	1.42345	367.279	0.00943098	0.0129411	31.3993	8.53659	4.88789	2.14422	13.0699	1.48854e-05	9.34073e-05
RNA5SP63	1q23.3	9.89761	1.21951	8.86943	1.42345	367.279	0.00943098	0.0129411	31.3993	8.53659	4.88789	2.14422	13.0699	1.48854e-05	9.34073e-05
U3.ENSG00000212538.1	1q23.3	9.89761	1.21951	8.86943	1.42345	367.279	0.00943098	0.0129411	31.3993	9.7561	4.22074	1.927	10.5646	3.6799e-05	0.000165299
PBX1	1q23.3	10.5802	1.21951	9.55291	1.54066	394.716	0.00588051	0.0085304	31.3993	8.53659	4.88789	2.14422	13.0699	1.48854e-05	9.34073e-05
SNORD112.ENSG00000252359.1	1q23.3	10.2389	1.21951	9.20987	1.48179	380.946	0.00564894	0.00824154	31.3993	8.53659	4.88789	2.14422	13.0699	1.48854e-05	9.34073e-05
LMX1A	1q23.3	10.2389	1.21951	9.20987	1.48179	380.946	0.00564894	0.00824154	31.3993	8.53659	4.88789	2.14422	13.0699	1.48854e-05	9.34073e-05
RXRG	1q23.3	10.2389	1.21951	9.20987	1.48179	380.946	0.00564894	0.00824154	31.3993	8.53659	4.88789	2.14422	13.0699	1.48854e-05	9.34073e-05
LRRC52	1q24.1	10.2389	1.21951	9.20987	1.48179	380.946	0.00564894	0.00824154	31.3993	8.53659	4.88789	2.14422	13.0699	1.48854e-05	9.34073e-05
MGST3	1q24.1	10.2389	1.21951	9.20987	1.48179	380.946	0.00564894	0.00824154	31.3993	8.53659	4.88789	2.14422	13.0699	1.48854e-05	9.34073e-05
ALDH9A1	1q24.1	10.2389	1.21951	9.20987	1.48179	380.946	0.00564894	0.00824154	31.3993	8.53659	4.88789	2.14422	13.0699	1.48854e-05	9.34073e-05
TMCO1	1q24.1	10.2389	1.21951	9.20987	1.48179	380.946	0.00564894	0.00824154	31.3993	8.53659	4.88789	2.14422	13.0699	1.48854e-05	9.34073e-05
UCK2	1q24.1	10.2389	1.21951	9.20987	1.48179	380.946	0.00564894	0.00824154	31.3993	8.53659	4.88789	2.14422	13.0699	1.48854e-05	9.34073e-05
RNA5SP64	1q24.1	10.2389	1.21951	9.20987	1.48179	380.946	0.00564894	0.00824154	31.3993	8.53659	4.88789	2.14422	13.0699	1.48854e-05	9.34073e-05
FAM78B	1q24.1	10.2389	1.21951	9.20987	1.48179	380.946	0.00564894	0.00824154	31.3993	8.53659	4.88789	2.14422	13.0699	1.48854e-05	9.34073e-05
MIR921	1q24.1	10.2389	1.21951	9.20987	1.48179	380.946	0.00564894	0.00824154	31.3993	8.53659	4.88789	2.14422	13.0699	1.48854e-05	9.34073e-05
FMO9P	1q24.1	10.2389	1.21951	9.20987	1.48179	380.946	0.00564894	0.00824154	31.3993	8.53659	4.88789	2.14422	13.0699	1.48854e-05	9.34073e-05
POGK	1q24.1	10.2389	1.21951	9.20987	1.48179	380.946	0.00564894	0.00824154	31.3993	8.53659	4.88789	2.14422	13.0699	1.48854e-05	9.34073e-05
TADA1	1q24.1	10.2389	1.21951	9.20987	1.48179	380.946	0.00564894	0.00824154	31.3993	8.53659	4.88789	2.14422	13.0699	1.48854e-05	9.34073e-05
ILDR2	1q24.1	10.2389	1.21951	9.20987	1.48179	380.946	0.00564894	0.00824154	31.3993	8.53659	4.88789	2.14422	13.0699	1.48854e-05	9.34073e-05
MAEL	1q24.1	10.2389	1.21951	9.20987	1.48179	380.946	0.00564894	0.00824154	31.3993	8.53659	4.88789	2.14422	13.0699	1.48854e-05	9.34073e-05
RNA5SP65	1q24.1	10.2389	1.21951	9.20987	1.48179	380.946	0.00564894	0.00824154	31.3993	8.53659	4.88789	2.14422	13.0699	1.48854e-05	9.34073e-05
snoU13.ENSG00000238325.1	1q24.1	10.2389	1.21951	9.20987	1.48179	380.946	0.00564894	0.00824154	31.3993	8.53659	4.88789	2.14422	13.0699	1.48854e-05	9.34073e-05
GPA33	1q24.1	10.2389	1.21951	9.20987	1.48179	380.946	0.00564894	0.00824154	31.3993	8.53659	4.88789	2.14422	13.0699	1.48854e-05	9.34073e-05
DUSP27	1q24.1	10.2389	1.21951	9.20987	1.48179	380.946	0.00564894	0.00824154	31.3993	8.53659	4.88789	2.14422	13.0699	1.48854e-05	9.34073e-05
POU2F1	1q24.1	10.2389	1.21951	9.20987	1.48179	380.946	0.00564894	0.00824154	31.3993	8.53659	4.88789	2.14422	13.0699	1.48854e-05	9.34073e-05
CD247	1q24.2	10.2389	1.21951	9.20987	1.48179	380.946	0.00564894	0.00824154	31.3993	8.53659	4.88789	2.14422	13.0699	1.48854e-05	9.34073e-05
CREG1	1q24.2	10.2389	1.21951	9.20987	1.48179	380.946	0.00564894	0.00824154	31.3993	8.53659	4.88789	2.14422	13.0699	1.48854e-05	9.34073e-05
RCSD1	1q24.2	10.2389	1.21951	9.20987	1.48179	380.946	0.00564894	0.00824154	31.3993	8.53659	4.88789	2.14422	13.0699	1.48854e-05	9.34073e-05
MPZL1	1q24.2	10.2389	1.21951	9.20987	1.48179	380.946	0.00564894	0.00824154	31.3993	8.53659	4.88789	2.14422	13.0699	1.48854e-05	9.34073e-05
ADCY10	1q24.2	10.2389	1.21951	9.20987	1.48179	380.946	0.00564894	0.00824154	31.3993	8.53659	4.88789	2.14422	13.0699	1.48854e-05	9.34073e-05
MPC2	1q24.2	10.2389	1.21951	9.20987	1.48179	380.946	0.00564894	0.00824154	31.3993	8.53659	4.88789	2.14422	13.0699	1.48854e-05	9.34073e-05
DCAF6	1q24.2	10.2389	1.21951	9.20987	1.48179	380.946	0.00564894	0.00824154	31.3993	8.53659	4.88789	2.14422	13.0699	1.48854e-05	9.34073e-05
MIR1255B2	1q24.2	10.2389	1.21951	9.20987	1.48179	380.946	0.00564894	0.00824154	31.3993	8.53659	4.88789	2.14422	13.0699	1.48854e-05	9.34073e-05
GPR161	1q24.2	10.2389	1.21951	9.20987	1.48179	380.946	0.00564894	0.00824154	31.3993	8.53659	4.88789	2.14422	13.0699	1.48854e-05	9.34073e-05
TIPRL	1q24.2	10.2389	1.21951	9.20987	1.48179	380.946	0.00564894	0.00824154	31.3993	8.53659	4.88789	2.14422	13.0699	1.48854e-05	9.34073e-05
SFT2D2	1q24.2	10.2389	1.21951	9.20987	1.48179	380.946	0.00564894	0.00824154	31.3993	8.53659	4.88789	2.14422	13.0699	1.48854e-05	9.34073e-05
ANKRD36BP1	1q24.2	10.2389	1.21951	9.20987	1.48179	380.946	0.00564894	0.00824154	31.3993	8.53659	4.88789	2.14422	13.0699	1.48854e-05	9.34073e-05
TBX19	1q24.2	10.2389	1.21951	9.20987	1.48179	380.946	0.00564894	0.00824154	31.3993	8.53659	4.88789	2.14422	13.0699	1.48854e-05	9.34073e-05
MIR557	1q24.2	10.5802	1.21951	9.55291	1.54066	394.716	0.00588051	0.0085304	31.058	8.53659	4.81098	2.10987	12.8668	1.50242e-05	9.41313e-05
XCL2	1q24.2	10.5802	1.21951	9.55291	1.54066	394.716	0.00588051	0.0085304	31.058	8.53659	4.81098	2.10987	12.8668	1.50242e-05	9.41313e-05
XCL1	1q24.2	9.89761	1.21951	8.86943	1.42345	367.279	0.00943098	0.0129411	31.3993	8.53659	4.88789	2.14422	13.0699	1.48854e-05	9.34073e-05
DPT	1q24.2	9.89761	1.21951	8.86943	1.42345	367.279	0.00943098	0.0129411	31.3993	8.53659	4.88789	2.14422	13.0699	1.48854e-05	9.34073e-05
LINC00626	1q24.2	9.89761	1.21951	8.86943	1.42345	367.279	0.00943098	0.0129411	31.7406	8.53659	4.96557	2.17889	13.2749	8.86174e-06	6.5948e-05
LINC00970	1q24.2	9.89761	1.21951	8.86943	1.42345	367.279	0.00943098	0.0129411	31.7406	8.53659	4.96557	2.17889	13.2749	8.86174e-06	6.5948e-05
RNA5SP66	1q24.2	9.89761	1.21951	8.86943	1.42345	367.279	0.00943098	0.0129411	31.7406	8.53659	4.96557	2.17889	13.2749	8.86174e-06	6.5948e-05
ATP1B1	1q24.2	9.89761	1.21951	8.86943	1.42345	367.279	0.00943098	0.0129411	31.7406	8.53659	4.96557	2.17889	13.2749	8.86174e-06	6.5948e-05
NME7	1q24.2	9.89761	1.21951	8.86943	1.42345	367.279	0.00943098	0.0129411	31.7406	8.53659	4.96557	2.17889	13.2749	8.86174e-06	6.5948e-05
BLZF1	1q24.2	9.89761	1.21951	8.86943	1.42345	367.279	0.00943098	0.0129411	31.7406	8.53659	4.96557	2.17889	13.2749	8.86174e-06	6.5948e-05
CCDC181	1q24.2	9.89761	1.21951	8.86943	1.42345	367.279	0.00943098	0.0129411	31.7406	8.53659	4.96557	2.17889	13.2749	8.86174e-06	6.5948e-05
SLC19A2	1q24.2	9.89761	1.21951	8.86943	1.42345	367.279	0.00943098	0.0129411	31.7406	8.53659	4.96557	2.17889	13.2749	8.86174e-06	6.5948e-05
F5	1q24.2	9.89761	1.21951	8.86943	1.42345	367.279	0.00943098	0.0129411	31.7406	8.53659	4.96557	2.17889	13.2749	8.86174e-06	6.5948e-05
SELP	1q24.2	9.89761	1.21951	8.86943	1.42345	367.279	0.00943098	0.0129411	31.7406	8.53659	4.96557	2.17889	13.2749	8.86174e-06	6.5948e-05
C1orf112	1q24.2	9.89761	1.21951	8.86943	1.42345	367.279	0.00943098	0.0129411	31.7406	8.53659	4.96557	2.17889	13.2749	8.86174e-06	6.5948e-05
SELL	1q24.2	9.89761	1.21951	8.86943	1.42345	367.279	0.00943098	0.0129411	31.7406	8.53659	4.96557	2.17889	13.2749	8.86174e-06	6.5948e-05
SELE	1q24.2	9.89761	1.21951	8.86943	1.42345	367.279	0.00943098	0.0129411	31.7406	8.53659	4.96557	2.17889	13.2749	8.86174e-06	6.5948e-05
METTL18	1q24.2	9.89761	1.21951	8.86943	1.42345	367.279	0.00943098	0.0129411	31.7406	8.53659	4.96557	2.17889	13.2749	8.86174e-06	6.5948e-05
SCYL3	1q24.2	9.89761	1.21951	8.86943	1.42345	367.279	0.00943098	0.0129411	31.7406	8.53659	4.96557	2.17889	13.2749	8.86174e-06	6.5948e-05
RN7SL333P	1q24.2	9.89761	1.21951	8.86943	1.42345	367.279	0.00943098	0.0129411	31.7406	8.53659	4.96557	2.17889	13.2749	8.86174e-06	6.5948e-05
KIFAP3	1q24.2	9.89761	1.21951	8.86943	1.42345	367.279	0.00943098	0.0129411	31.7406	8.53659	4.96557	2.17889	13.2749	8.86174e-06	6.5948e-05
RN7SL269P	1q24.2	9.89761	1.21951	8.86943	1.42345	367.279	0.00943098	0.0129411	31.7406	8.53659	4.96557	2.17889	13.2749	8.86174e-06	6.5948e-05
METTL11B	1q24.2	9.89761	1.21951	8.86943	1.42345	367.279	0.00943098	0.0129411	31.7406	8.53659	4.96557	2.17889	13.2749	8.86174e-06	6.5948e-05
GORAB	1q24.2	9.89761	1.21951	8.86943	1.42345	367.279	0.00943098	0.0129411	31.3993	8.53659	4.88789	2.14422	13.0699	1.48854e-05	9.34073e-05
PRRX1	1q24.2	9.89761	1.21951	8.86943	1.42345	367.279	0.00943098	0.0129411	31.3993	8.53659	4.88789	2.14422	13.0699	1.48854e-05	9.34073e-05
MROH9	1q24.3	9.89761	1.21951	8.86943	1.42345	367.279	0.00943098	0.0129411	31.3993	8.53659	4.88789	2.14422	13.0699	1.48854e-05	9.34073e-05
FMO3	1q24.3	9.89761	1.21951	8.86943	1.42345	367.279	0.00943098	0.0129411	31.3993	8.53659	4.88789	2.14422	13.0699	1.48854e-05	9.34073e-05
MIR1295A	1q24.3	9.89761	1.21951	8.86943	1.42345	367.279	0.00943098	0.0129411	31.3993	8.53659	4.88789	2.14422	13.0699	1.48854e-05	9.34073e-05
FMO6P	1q24.3	9.89761	1.21951	8.86943	1.42345	367.279	0.00943098	0.0129411	31.3993	8.53659	4.88789	2.14422	13.0699	1.48854e-05	9.34073e-05
FMO2	1q24.3	9.89761	1.21951	8.86943	1.42345	367.279	0.00943098	0.0129411	31.3993	8.53659	4.88789	2.14422	13.0699	1.48854e-05	9.34073e-05
FMO1	1q24.3	9.89761	1.21951	8.86943	1.42345	367.279	0.00943098	0.0129411	31.3993	8.53659	4.88789	2.14422	13.0699	1.48854e-05	9.34073e-05
FMO4	1q24.3	9.89761	1.21951	8.86943	1.42345	367.279	0.00943098	0.0129411	31.3993	8.53659	4.88789	2.14422	13.0699	1.48854e-05	9.34073e-05
snoU13.ENSG00000238859.1	1q24.3	9.89761	1.21951	8.86943	1.42345	367.279	0.00943098	0.0129411	31.3993	8.53659	4.88789	2.14422	13.0699	1.48854e-05	9.34073e-05
PRRC2C	1q24.3	9.89761	1.21951	8.86943	1.42345	367.279	0.00943098	0.0129411	31.3993	8.53659	4.88789	2.14422	13.0699	1.48854e-05	9.34073e-05
RN7SL425P	1q24.3	9.89761	1.21951	8.86943	1.42345	367.279	0.00943098	0.0129411	31.3993	8.53659	4.88789	2.14422	13.0699	1.48854e-05	9.34073e-05
MYOC	1q24.3	9.89761	1.21951	8.86943	1.42345	367.279	0.00943098	0.0129411	31.3993	8.53659	4.88789	2.14422	13.0699	1.48854e-05	9.34073e-05
VAMP4	1q24.3	9.89761	1.21951	8.86943	1.42345	367.279	0.00943098	0.0129411	31.3993	8.53659	4.88789	2.14422	13.0699	1.48854e-05	9.34073e-05
SCARNA20.ENSG00000253060.1	1q24.3	9.89761	1.21951	8.86943	1.42345	367.279	0.00943098	0.0129411	31.3993	8.53659	4.88789	2.14422	13.0699	1.48854e-05	9.34073e-05
METTL13	1q24.3	9.89761	1.21951	8.86943	1.42345	367.279	0.00943098	0.0129411	31.3993	8.53659	4.88789	2.14422	13.0699	1.48854e-05	9.34073e-05
DNM3	1q24.3	9.89761	1.21951	8.86943	1.42345	367.279	0.00943098	0.0129411	31.3993	8.53659	4.88789	2.14422	13.0699	1.48854e-05	9.34073e-05
DNM3OS	1q24.3	9.89761	1.21951	8.86943	1.42345	367.279	0.00943098	0.0129411	31.3993	8.53659	4.88789	2.14422	13.0699	1.48854e-05	9.34073e-05
MIR214	1q24.3	9.89761	1.21951	8.86943	1.42345	367.279	0.00943098	0.0129411	31.3993	8.53659	4.88789	2.14422	13.0699	1.48854e-05	9.34073e-05
MIR199A2	1q24.3	9.89761	1.21951	8.86943	1.42345	367.279	0.00943098	0.0129411	31.3993	8.53659	4.88789	2.14422	13.0699	1.48854e-05	9.34073e-05
SNORD112.ENSG00000252354.1	1q24.3	9.89761	1.21951	8.86943	1.42345	367.279	0.00943098	0.0129411	31.3993	8.53659	4.88789	2.14422	13.0699	1.48854e-05	9.34073e-05
PIGC	1q24.3	9.89761	1.21951	8.86943	1.42345	367.279	0.00943098	0.0129411	31.3993	8.53659	4.88789	2.14422	13.0699	1.48854e-05	9.34073e-05
C1orf105	1q24.3	9.89761	1.21951	8.86943	1.42345	367.279	0.00943098	0.0129411	31.3993	8.53659	4.88789	2.14422	13.0699	1.48854e-05	9.34073e-05
SUCO	1q24.3	9.89761	1.21951	8.86943	1.42345	367.279	0.00943098	0.0129411	31.3993	8.53659	4.88789	2.14422	13.0699	1.48854e-05	9.34073e-05
FASLG	1q24.3	9.89761	1.21951	8.86943	1.42345	367.279	0.00943098	0.0129411	31.3993	8.53659	4.88789	2.14422	13.0699	1.48854e-05	9.34073e-05
TNFSF18	1q25.1	9.89761	1.21951	8.86943	1.42345	367.279	0.00943098	0.0129411	31.7406	8.53659	4.96557	2.17889	13.2749	8.86174e-06	6.5948e-05
TNFSF4	1q25.1	9.89761	1.21951	8.86943	1.42345	367.279	0.00943098	0.0129411	31.7406	8.53659	4.96557	2.17889	13.2749	8.86174e-06	6.5948e-05
snoU13.ENSG00000251817.1	1q25.1	9.89761	1.21951	8.86943	1.42345	367.279	0.00943098	0.0129411	31.7406	8.53659	4.96557	2.17889	13.2749	8.86174e-06	6.5948e-05
PRDX6	1q25.1	9.89761	1.21951	8.86943	1.42345	367.279	0.00943098	0.0129411	31.7406	8.53659	4.96557	2.17889	13.2749	8.86174e-06	6.5948e-05
SLC9C2	1q25.1	10.2389	1.21951	9.20987	1.48179	380.946	0.00564894	0.00824154	31.3993	8.53659	4.88789	2.14422	13.0699	1.48854e-05	9.34073e-05
ANKRD45	1q25.1	9.89761	1.21951	8.86943	1.42345	367.279	0.00943098	0.0129411	31.7406	8.53659	4.96557	2.17889	13.2749	8.86174e-06	6.5948e-05
snoU13.ENSG00000238430.1	1q25.1	9.89761	1.21951	8.86943	1.42345	367.279	0.00943098	0.0129411	31.7406	8.53659	4.96557	2.17889	13.2749	8.86174e-06	6.5948e-05
KLHL20	1q25.1	9.89761	1.21951	8.86943	1.42345	367.279	0.00943098	0.0129411	31.7406	8.53659	4.96557	2.17889	13.2749	8.86174e-06	6.5948e-05
RN7SKP160	1q25.1	9.89761	1.21951	8.86943	1.42345	367.279	0.00943098	0.0129411	31.7406	8.53659	4.96557	2.17889	13.2749	8.86174e-06	6.5948e-05
CENPL	1q25.1	9.89761	1.21951	8.86943	1.42345	367.279	0.00943098	0.0129411	31.7406	8.53659	4.96557	2.17889	13.2749	8.86174e-06	6.5948e-05
DARS2	1q25.1	9.89761	1.21951	8.86943	1.42345	367.279	0.00943098	0.0129411	31.7406	8.53659	4.96557	2.17889	13.2749	8.86174e-06	6.5948e-05
GAS5	1q25.1	9.89761	1.21951	8.86943	1.42345	367.279	0.00943098	0.0129411	31.7406	8.53659	4.96557	2.17889	13.2749	8.86174e-06	6.5948e-05
SNORD78.ENSG00000208317.1	1q25.1	9.89761	1.21951	8.86943	1.42345	367.279	0.00943098	0.0129411	31.7406	8.53659	4.96557	2.17889	13.2749	8.86174e-06	6.5948e-05
ZBTB37	1q25.1	9.89761	1.21951	8.86943	1.42345	367.279	0.00943098	0.0129411	31.7406	8.53659	4.96557	2.17889	13.2749	8.86174e-06	6.5948e-05
SERPINC1	1q25.1	9.89761	1.21951	8.86943	1.42345	367.279	0.00943098	0.0129411	31.7406	8.53659	4.96557	2.17889	13.2749	8.86174e-06	6.5948e-05
RNA5SP67	1q25.1	9.89761	1.21951	8.86943	1.42345	367.279	0.00943098	0.0129411	31.7406	8.53659	4.96557	2.17889	13.2749	8.86174e-06	6.5948e-05
RC3H1	1q25.1	9.89761	1.21951	8.86943	1.42345	367.279	0.00943098	0.0129411	31.7406	8.53659	4.96557	2.17889	13.2749	8.86174e-06	6.5948e-05
RNA5SP68	1q25.1	9.89761	1.21951	8.86943	1.42345	367.279	0.00943098	0.0129411	31.7406	8.53659	4.96557	2.17889	13.2749	8.86174e-06	6.5948e-05
RABGAP1L	1q25.1	10.5802	1.21951	9.55291	1.54066	394.716	0.00588051	0.0085304	32.0819	8.53659	5.04402	2.21398	13.4822	8.66892e-06	6.5948e-05
snoU13.ENSG00000238872.1	1q25.1	9.89761	1.21951	8.86943	1.42345	367.279	0.00943098	0.0129411	31.7406	8.53659	4.96557	2.17889	13.2749	8.86174e-06	6.5948e-05
GPR52	1q25.1	10.2389	1.21951	9.20987	1.48179	380.946	0.00564894	0.00824154	31.3993	8.53659	4.88789	2.14422	13.0699	1.48854e-05	9.34073e-05
CACYBP	1q25.1	10.2389	1.21951	9.20987	1.48179	380.946	0.00564894	0.00824154	32.0819	8.53659	5.04402	2.21398	13.4822	8.66892e-06	6.5948e-05
MRPS14	1q25.1	10.2389	1.21951	9.20987	1.48179	380.946	0.00564894	0.00824154	32.0819	8.53659	5.04402	2.21398	13.4822	8.66892e-06	6.5948e-05
TNN	1q25.1	10.2389	1.21951	9.20987	1.48179	380.946	0.00564894	0.00824154	32.0819	8.53659	5.04402	2.21398	13.4822	8.66892e-06	6.5948e-05
KIAA0040	1q25.1	10.2389	1.21951	9.20987	1.48179	380.946	0.00564894	0.00824154	32.0819	8.53659	5.04402	2.21398	13.4822	8.66892e-06	6.5948e-05
TNR	1q25.1	10.2389	1.21951	9.20987	1.48179	380.946	0.00564894	0.00824154	32.0819	8.53659	5.04402	2.21398	13.4822	8.66892e-06	6.5948e-05
RFWD2	1q25.1	10.2389	2.43902	4.55067	1.11265	40.1409	0.024441	0.0304821	31.3993	8.53659	4.88789	2.14422	13.0699	1.48854e-05	9.34073e-05
SCARNA3	1q25.1	10.2389	1.21951	9.20987	1.48179	380.946	0.00564894	0.00824154	31.3993	8.53659	4.88789	2.14422	13.0699	1.48854e-05	9.34073e-05
PAPPA2	1q25.2	10.2389	1.21951	9.20987	1.48179	380.946	0.00564894	0.00824154	31.3993	8.53659	4.88789	2.14422	13.0699	1.48854e-05	9.34073e-05
ASTN1	1q25.2	10.2389	1.21951	9.20987	1.48179	380.946	0.00564894	0.00824154	31.3993	8.53659	4.88789	2.14422	13.0699	1.48854e-05	9.34073e-05
MIR488	1q25.2	10.2389	1.21951	9.20987	1.48179	380.946	0.00564894	0.00824154	31.3993	8.53659	4.88789	2.14422	13.0699	1.48854e-05	9.34073e-05
FAM5B	1q25.2	10.2389	1.21951	9.20987	1.48179	380.946	0.00564894	0.00824154	31.3993	8.53659	4.88789	2.14422	13.0699	1.48854e-05	9.34073e-05
SEC16B	1q25.2	9.55631	1.21951	8.53154	1.36559	353.712	0.00908205	0.0126778	31.7406	8.53659	4.96557	2.17889	13.2749	8.86174e-06	6.5948e-05
RASAL2	1q25.2	9.89761	1.21951	8.86943	1.42345	367.279	0.00943098	0.0129411	31.3993	8.53659	4.88789	2.14422	13.0699	1.48854e-05	9.34073e-05
LINC00083	1q25.2	9.55631	1.21951	8.53154	1.36559	353.712	0.00908205	0.0126778	31.7406	8.53659	4.96557	2.17889	13.2749	8.86174e-06	6.5948e-05
TEX35	1q25.2	9.55631	1.21951	8.53154	1.36559	353.712	0.00908205	0.0126778	31.7406	8.53659	4.96557	2.17889	13.2749	8.86174e-06	6.5948e-05
C1ORF220	1q25.2	9.55631	1.21951	8.53154	1.36559	353.712	0.00908205	0.0126778	31.7406	8.53659	4.96557	2.17889	13.2749	8.86174e-06	6.5948e-05
C1orf220	1q25.2	9.55631	1.21951	8.53154	1.36559	353.712	0.00908205	0.0126778	31.7406	8.53659	4.96557	2.17889	13.2749	8.86174e-06	6.5948e-05
RNA5SP69	1q25.2	9.55631	1.21951	8.53154	1.36559	353.712	0.00908205	0.0126778	31.7406	8.53659	4.96557	2.17889	13.2749	8.86174e-06	6.5948e-05
MIR4424	1q25.2	9.21502	1.21951	8.19619	1.30806	340.247	0.0150284	0.0197859	31.7406	8.53659	4.96557	2.17889	13.2749	8.86174e-06	6.5948e-05
RALGPS2	1q25.2	9.21502	1.21951	8.19619	1.30806	340.247	0.0150284	0.0197859	31.7406	8.53659	4.96557	2.17889	13.2749	8.86174e-06	6.5948e-05
SNORA63.ENSG00000201791.1	1q25.2	9.21502	1.21951	8.19619	1.30806	340.247	0.0150284	0.0197859	31.7406	8.53659	4.96557	2.17889	13.2749	8.86174e-06	6.5948e-05
ANGPTL1	1q25.2	9.21502	1.21951	8.19619	1.30806	340.247	0.0150284	0.0197859	31.7406	8.53659	4.96557	2.17889	13.2749	8.86174e-06	6.5948e-05
FAM20B	1q25.2	9.21502	1.21951	8.19619	1.30806	340.247	0.0150284	0.0197859	31.7406	8.53659	4.96557	2.17889	13.2749	8.86174e-06	6.5948e-05
TOR3A	1q25.2	9.21502	1.21951	8.19619	1.30806	340.247	0.0150284	0.0197859	31.7406	8.53659	4.96557	2.17889	13.2749	8.86174e-06	6.5948e-05
ABL2	1q25.2	9.21502	1.21951	8.19619	1.30806	340.247	0.0150284	0.0197859	31.7406	8.53659	4.96557	2.17889	13.2749	8.86174e-06	6.5948e-05
SNORA67.ENSG00000201619.1	1q25.2	9.21502	1.21951	8.19619	1.30806	340.247	0.0150284	0.0197859	31.7406	8.53659	4.96557	2.17889	13.2749	8.86174e-06	6.5948e-05
SNORA67.ENSG00000212338.1	1q25.2	9.21502	1.21951	8.19619	1.30806	340.247	0.0150284	0.0197859	31.7406	8.53659	4.96557	2.17889	13.2749	8.86174e-06	6.5948e-05
SOAT1	1q25.2	9.21502	1.21951	8.19619	1.30806	340.247	0.0150284	0.0197859	31.7406	8.53659	4.96557	2.17889	13.2749	8.86174e-06	6.5948e-05
AXDND1	1q25.2	9.21502	1.21951	8.19619	1.30806	340.247	0.0150284	0.0197859	31.7406	8.53659	4.96557	2.17889	13.2749	8.86174e-06	6.5948e-05
RN7SL374P	1q25.2	9.21502	1.21951	8.19619	1.30806	340.247	0.0150284	0.0197859	31.7406	8.53659	4.96557	2.17889	13.2749	8.86174e-06	6.5948e-05
NPHS2	1q25.2	9.21502	1.21951	8.19619	1.30806	340.247	0.0150284	0.0197859	31.7406	8.53659	4.96557	2.17889	13.2749	8.86174e-06	6.5948e-05
TDRD5	1q25.2	9.21502	1.21951	8.19619	1.30806	340.247	0.0150284	0.0197859	31.7406	8.53659	4.96557	2.17889	13.2749	8.86174e-06	6.5948e-05
FAM163A	1q25.2	9.21502	1.21951	8.19619	1.30806	340.247	0.0150284	0.0197859	31.7406	8.53659	4.96557	2.17889	13.2749	8.86174e-06	6.5948e-05
TOR1AIP2	1q25.2	9.21502	1.21951	8.19619	1.30806	340.247	0.0150284	0.0197859	31.7406	8.53659	4.96557	2.17889	13.2749	8.86174e-06	6.5948e-05
IFRG15	1q25.2	9.21502	1.21951	8.19619	1.30806	340.247	0.0150284	0.0197859	31.7406	8.53659	4.96557	2.17889	13.2749	8.86174e-06	6.5948e-05
TOR1AIP1	1q25.2	9.21502	1.21951	8.19619	1.30806	340.247	0.0150284	0.0197859	31.7406	8.53659	4.96557	2.17889	13.2749	8.86174e-06	6.5948e-05
RN7SL230P	1q25.2	9.21502	1.21951	8.19619	1.30806	340.247	0.0150284	0.0197859	31.7406	8.53659	4.96557	2.17889	13.2749	8.86174e-06	6.5948e-05
CEP350	1q25.2	9.21502	1.21951	8.19619	1.30806	340.247	0.0150284	0.0197859	32.0819	8.53659	5.04402	2.21398	13.4822	8.66892e-06	6.5948e-05
QSOX1	1q25.2	9.21502	1.21951	8.19619	1.30806	340.247	0.0150284	0.0197859	31.7406	8.53659	4.96557	2.17889	13.2749	8.86174e-06	6.5948e-05
LHX4	1q25.2	9.21502	1.21951	8.19619	1.30806	340.247	0.0150284	0.0197859	31.7406	8.53659	4.96557	2.17889	13.2749	8.86174e-06	6.5948e-05
ACBD6	1q25.2	9.55631	1.21951	8.53154	1.36559	353.712	0.00908205	0.0126778	31.3993	8.53659	4.88789	2.14422	13.0699	1.48854e-05	9.34073e-05
MIR3121	1q25.3	9.21502	1.21951	8.19619	1.30806	340.247	0.0150284	0.0197859	31.7406	8.53659	4.96557	2.17889	13.2749	8.86174e-06	6.5948e-05
XPR1	1q25.3	9.21502	2.43902	4.04998	0.981265	35.8955	0.0580093	0.0692279	32.0819	8.53659	5.04402	2.21398	13.4822	8.66892e-06	6.5948e-05
U6.ENSG00000272292.1	1q25.3	9.21502	1.21951	8.19619	1.30806	340.247	0.0150284	0.0197859	32.0819	8.53659	5.04402	2.21398	13.4822	8.66892e-06	6.5948e-05
KIAA1614	1q25.3	9.21502	1.21951	8.19619	1.30806	340.247	0.0150284	0.0197859	32.4232	8.53659	5.12326	2.24941	13.6915	5.18633e-06	4.69317e-05
STX6	1q25.3	9.21502	1.21951	8.19619	1.30806	340.247	0.0150284	0.0197859	32.4232	8.53659	5.12326	2.24941	13.6915	5.18633e-06	4.69317e-05
MR1	1q25.3	9.21502	1.21951	8.19619	1.30806	340.247	0.0150284	0.0197859	32.4232	8.53659	5.12326	2.24941	13.6915	5.18633e-06	4.69317e-05
IER5	1q25.3	9.21502	1.21951	8.19619	1.30806	340.247	0.0150284	0.0197859	32.4232	8.53659	5.12326	2.24941	13.6915	5.18633e-06	4.69317e-05
CACNA1E	1q25.3	9.21502	1.21951	8.19619	1.30806	340.247	0.0150284	0.0197859	32.4232	8.53659	5.12326	2.24941	13.6915	5.18633e-06	4.69317e-05
RNA5SP70	1q25.3	9.21502	1.21951	8.19619	1.30806	340.247	0.0150284	0.0197859	32.0819	8.53659	5.04402	2.21398	13.4822	8.66892e-06	6.5948e-05
RN7SKP229	1q25.3	9.21502	1.21951	8.19619	1.30806	340.247	0.0150284	0.0197859	32.0819	8.53659	5.04402	2.21398	13.4822	8.66892e-06	6.5948e-05
ZNF648	1q25.3	9.21502	1.21951	8.19619	1.30806	340.247	0.0150284	0.0197859	32.0819	8.53659	5.04402	2.21398	13.4822	8.66892e-06	6.5948e-05
GLUL	1q25.3	9.55631	1.21951	8.53154	1.36559	353.712	0.00908205	0.0126778	32.0819	8.53659	5.04402	2.21398	13.4822	8.66892e-06	6.5948e-05
TEDDM1	1q25.3	9.55631	1.21951	8.53154	1.36559	353.712	0.00908205	0.0126778	32.0819	8.53659	5.04402	2.21398	13.4822	8.66892e-06	6.5948e-05
LINC00272	1q25.3	9.55631	1.21951	8.53154	1.36559	353.712	0.00908205	0.0126778	32.0819	8.53659	5.04402	2.21398	13.4822	8.66892e-06	6.5948e-05
RGSL1	1q25.3	9.55631	1.21951	8.53154	1.36559	353.712	0.00908205	0.0126778	32.0819	8.53659	5.04402	2.21398	13.4822	8.66892e-06	6.5948e-05
RNASEL	1q25.3	9.21502	1.21951	8.19619	1.30806	340.247	0.0150284	0.0197859	32.0819	8.53659	5.04402	2.21398	13.4822	8.66892e-06	6.5948e-05
RGS16	1q25.3	9.21502	1.21951	8.19619	1.30806	340.247	0.0150284	0.0197859	32.0819	8.53659	5.04402	2.21398	13.4822	8.66892e-06	6.5948e-05
RGS8	1q25.3	9.21502	1.21951	8.19619	1.30806	340.247	0.0150284	0.0197859	32.0819	8.53659	5.04402	2.21398	13.4822	8.66892e-06	6.5948e-05
NPL	1q25.3	9.21502	1.21951	8.19619	1.30806	340.247	0.0150284	0.0197859	32.0819	8.53659	5.04402	2.21398	13.4822	8.66892e-06	6.5948e-05
DHX9	1q25.3	9.21502	1.21951	8.19619	1.30806	340.247	0.0150284	0.0197859	32.0819	8.53659	5.04402	2.21398	13.4822	8.66892e-06	6.5948e-05
SHCBP1L	1q25.3	9.21502	1.21951	8.19619	1.30806	340.247	0.0150284	0.0197859	32.0819	8.53659	5.04402	2.21398	13.4822	8.66892e-06	6.5948e-05
RNA5SP71	1q25.3	9.21502	1.21951	8.19619	1.30806	340.247	0.0150284	0.0197859	32.0819	8.53659	5.04402	2.21398	13.4822	8.66892e-06	6.5948e-05
LAMC1	1q25.3	9.21502	1.21951	8.19619	1.30806	340.247	0.0150284	0.0197859	32.4232	8.53659	5.12326	2.24941	13.6915	5.18633e-06	4.69317e-05
LAMC2	1q25.3	9.21502	1.21951	8.19619	1.30806	340.247	0.0150284	0.0197859	32.7645	8.53659	5.20331	2.2852	13.9031	5.00395e-06	4.56062e-05
NMNAT2	1q25.3	9.21502	1.21951	8.19619	1.30806	340.247	0.0150284	0.0197859	32.4232	8.53659	5.12326	2.24941	13.6915	5.18633e-06	4.69317e-05
SMG7	1q25.3	9.55631	1.21951	8.53154	1.36559	353.712	0.00908205	0.0126778	32.0819	8.53659	5.04402	2.21398	13.4822	8.66892e-06	6.5948e-05
NCF2	1q25.3	9.55631	1.21951	8.53154	1.36559	353.712	0.00908205	0.0126778	32.0819	8.53659	5.04402	2.21398	13.4822	8.66892e-06	6.5948e-05
ARPC5	1q25.3	9.21502	1.21951	8.19619	1.30806	340.247	0.0150284	0.0197859	32.0819	8.53659	5.04402	2.21398	13.4822	8.66892e-06	6.5948e-05
RGL1	1q25.3	9.89761	1.21951	8.86943	1.42345	367.279	0.00943098	0.0129411	32.4232	8.53659	5.12326	2.24941	13.6915	5.18633e-06	4.69317e-05
APOBEC4	1q25.3	9.21502	1.21951	8.19619	1.30806	340.247	0.0150284	0.0197859	32.0819	8.53659	5.04402	2.21398	13.4822	8.66892e-06	6.5948e-05
COLGALT2	1q25.3	9.55631	1.21951	8.53154	1.36559	353.712	0.00908205	0.0126778	32.4232	8.53659	5.12326	2.24941	13.6915	5.18633e-06	4.69317e-05
TSEN15	1q25.3	9.21502	1.21951	8.19619	1.30806	340.247	0.0150284	0.0197859	32.4232	8.53659	5.12326	2.24941	13.6915	5.18633e-06	4.69317e-05
RN7SL654P	1q25.3	9.21502	1.21951	8.19619	1.30806	340.247	0.0150284	0.0197859	32.4232	8.53659	5.12326	2.24941	13.6915	5.18633e-06	4.69317e-05
C1orf21	1q25.3	9.21502	1.21951	8.19619	1.30806	340.247	0.0150284	0.0197859	32.4232	8.53659	5.12326	2.24941	13.6915	5.18633e-06	4.69317e-05
SNORD112.ENSG00000252790.1	1q25.3	9.21502	1.21951	8.19619	1.30806	340.247	0.0150284	0.0197859	32.4232	8.53659	5.12326	2.24941	13.6915	5.18633e-06	4.69317e-05
EDEM3	1q25.3	9.21502	1.21951	8.19619	1.30806	340.247	0.0150284	0.0197859	32.4232	8.53659	5.12326	2.24941	13.6915	5.18633e-06	4.69317e-05
FAM129A	1q25.3	9.55631	1.21951	8.53154	1.36559	353.712	0.00908205	0.0126778	32.0819	8.53659	5.04402	2.21398	13.4822	8.66892e-06	6.5948e-05
RNA5SP72	1q25.3	9.21502	1.21951	8.19619	1.30806	340.247	0.0150284	0.0197859	32.4232	8.53659	5.12326	2.24941	13.6915	5.18633e-06	4.69317e-05
RNF2	1q25.3	9.21502	1.21951	8.19619	1.30806	340.247	0.0150284	0.0197859	32.4232	8.53659	5.12326	2.24941	13.6915	5.18633e-06	4.69317e-05
TRMT1L	1q25.3	9.21502	1.21951	8.19619	1.30806	340.247	0.0150284	0.0197859	32.4232	8.53659	5.12326	2.24941	13.6915	5.18633e-06	4.69317e-05
SWT1	1q25.3	9.55631	1.21951	8.53154	1.36559	353.712	0.00908205	0.0126778	32.0819	8.53659	5.04402	2.21398	13.4822	8.66892e-06	6.5948e-05
IVNS1ABP	1q25.3	9.55631	1.21951	8.53154	1.36559	353.712	0.00908205	0.0126778	32.0819	8.53659	5.04402	2.21398	13.4822	8.66892e-06	6.5948e-05
HMCN1	1q25.3	9.55631	1.21951	8.53154	1.36559	353.712	0.00908205	0.0126778	32.0819	8.53659	5.04402	2.21398	13.4822	8.66892e-06	6.5948e-05
PRG4	1q31.1	9.55631	1.21951	8.53154	1.36559	353.712	0.00908205	0.0126778	32.0819	8.53659	5.04402	2.21398	13.4822	8.66892e-06	6.5948e-05
TPR	1q31.1	9.55631	1.21951	8.53154	1.36559	353.712	0.00908205	0.0126778	32.0819	8.53659	5.04402	2.21398	13.4822	8.66892e-06	6.5948e-05
C1orf27	1q31.1	9.21502	1.21951	8.19619	1.30806	340.247	0.0150284	0.0197859	32.0819	8.53659	5.04402	2.21398	13.4822	8.66892e-06	6.5948e-05
OCLM	1q31.1	9.21502	1.21951	8.19619	1.30806	340.247	0.0150284	0.0197859	32.0819	8.53659	5.04402	2.21398	13.4822	8.66892e-06	6.5948e-05
PDC	1q31.1	9.21502	1.21951	8.19619	1.30806	340.247	0.0150284	0.0197859	32.0819	8.53659	5.04402	2.21398	13.4822	8.66892e-06	6.5948e-05
PTGS2	1q31.1	9.55631	1.21951	8.53154	1.36559	353.712	0.00908205	0.0126778	32.0819	8.53659	5.04402	2.21398	13.4822	8.66892e-06	6.5948e-05
PLA2G4A	1q31.1	9.55631	1.21951	8.53154	1.36559	353.712	0.00908205	0.0126778	32.0819	8.53659	5.04402	2.21398	13.4822	8.66892e-06	6.5948e-05
RN7SKP156	1q31.1	9.89761	1.21951	8.86943	1.42345	367.279	0.00943098	0.0129411	32.0819	8.53659	5.04402	2.21398	13.4822	8.66892e-06	6.5948e-05
RNA5SP73	1q31.1	9.89761	1.21951	8.86943	1.42345	367.279	0.00943098	0.0129411	32.4232	8.53659	5.12326	2.24941	13.6915	5.18633e-06	4.69317e-05
FAM5C	1q31.1	9.55631	1.21951	8.53154	1.36559	353.712	0.00908205	0.0126778	33.1058	8.53659	5.28416	2.32134	14.1168	3.01241e-06	3.09368e-05
RGS18	1q31.2	9.55631	1.21951	8.53154	1.36559	353.712	0.00908205	0.0126778	33.1058	8.53659	5.28416	2.32134	14.1168	3.01241e-06	3.09368e-05
RGS21	1q31.2	9.55631	1.21951	8.53154	1.36559	353.712	0.00908205	0.0126778	33.1058	8.53659	5.28416	2.32134	14.1168	3.01241e-06	3.09368e-05
RGS1	1q31.2	9.21502	1.21951	8.19619	1.30806	340.247	0.0150284	0.0197859	32.7645	8.53659	5.20331	2.2852	13.9031	5.00395e-06	4.56062e-05
RGS13	1q31.2	9.21502	1.21951	8.19619	1.30806	340.247	0.0150284	0.0197859	33.1058	8.53659	5.28416	2.32134	14.1168	3.01241e-06	3.09368e-05
RGS2	1q31.2	9.21502	2.43902	4.04998	0.981265	35.8955	0.0580093	0.0692279	33.1058	8.53659	5.28416	2.32134	14.1168	3.01241e-06	3.09368e-05
RN7SKP126	1q31.2	9.21502	2.43902	4.04998	0.981265	35.8955	0.0580093	0.0692279	32.7645	8.53659	5.20331	2.2852	13.9031	5.00395e-06	4.56062e-05
UCHL5	1q31.2	10.5802	2.43902	4.7201	1.15712	41.5996	0.0250636	0.0312134	32.7645	8.53659	5.20331	2.2852	13.9031	5.00395e-06	4.56062e-05
snoU109.ENSG00000238754.1	1q31.2	10.5802	2.43902	4.7201	1.15712	41.5996	0.0250636	0.0312134	32.7645	8.53659	5.20331	2.2852	13.9031	5.00395e-06	4.56062e-05
TROVE2	1q31.2	10.5802	2.43902	4.7201	1.15712	41.5996	0.0250636	0.0312134	32.7645	8.53659	5.20331	2.2852	13.9031	5.00395e-06	4.56062e-05
GLRX2	1q31.2	10.2389	2.43902	4.55067	1.11265	40.1409	0.024441	0.0304821	33.1058	8.53659	5.28416	2.32134	14.1168	3.01241e-06	3.09368e-05
CDC73	1q31.2	10.2389	2.43902	4.55067	1.11265	40.1409	0.024441	0.0304821	33.4471	8.53659	5.36584	2.35786	14.3328	2.86366e-06	2.96235e-05
MIR1278	1q31.2	9.89761	2.43902	4.38251	1.0685	38.7237	0.0383084	0.0466348	33.4471	8.53659	5.36584	2.35786	14.3328	2.86366e-06	2.96235e-05
B3GALT2	1q31.2	9.89761	2.43902	4.38251	1.0685	38.7237	0.0383084	0.0466348	33.4471	8.53659	5.36584	2.35786	14.3328	2.86366e-06	2.96235e-05
U3.ENSG00000252241.1	1q31.2	9.21502	1.21951	8.19619	1.30806	340.247	0.0150284	0.0197859	33.1058	8.53659	5.28416	2.32134	14.1168	3.01241e-06	3.09368e-05
KCNT2	1q31.3	9.21502	1.21951	8.19619	1.30806	340.247	0.0150284	0.0197859	34.1297	8.53659	5.53173	2.43202	14.7715	1.62526e-06	2.09694e-05
MIR4735	1q31.3	8.87372	1.21951	7.86334	1.25102	326.88	0.0145073	0.0193661	33.7884	8.53659	5.44836	2.39477	14.551	1.73692e-06	2.09694e-05
CFH	1q31.3	8.87372	1.21951	7.86334	1.25102	326.88	0.0145073	0.0193661	33.7884	8.53659	5.44836	2.39477	14.551	1.73692e-06	2.09694e-05
CFHR1	1q31.3	8.87372	1.21951	7.86334	1.25102	326.88	0.0145073	0.0193661	33.7884	8.53659	5.44836	2.39477	14.551	1.73692e-06	2.09694e-05
CFHR2	1q31.3	8.87372	1.21951	7.86334	1.25102	326.88	0.0145073	0.0193661	33.7884	8.53659	5.44836	2.39477	14.551	1.73692e-06	2.09694e-05
CFHR3	1q31.3	8.87372	1.21951	7.86334	1.25102	326.88	0.0145073	0.0193661	33.7884	8.53659	5.44836	2.39477	14.551	1.73692e-06	2.09694e-05
CFHR4	1q31.3	8.87372	1.21951	7.86334	1.25102	326.88	0.0145073	0.0193661	33.7884	8.53659	5.44836	2.39477	14.551	1.73692e-06	2.09694e-05
CFHR5	1q31.3	8.87372	1.21951	7.86334	1.25102	326.88	0.0145073	0.0193661	33.7884	8.53659	5.44836	2.39477	14.551	1.73692e-06	2.09694e-05
F13B	1q31.3	8.87372	1.21951	7.86334	1.25102	326.88	0.0145073	0.0193661	33.7884	8.53659	5.44836	2.39477	14.551	1.73692e-06	2.09694e-05
ASPM	1q31.3	8.87372	1.21951	7.86334	1.25102	326.88	0.0145073	0.0193661	33.7884	8.53659	5.44836	2.39477	14.551	1.73692e-06	2.09694e-05
ZBTB41	1q31.3	8.87372	1.21951	7.86334	1.25102	326.88	0.0145073	0.0193661	33.7884	8.53659	5.44836	2.39477	14.551	1.73692e-06	2.09694e-05
CRB1	1q31.3	8.53242	1.21951	7.53296	1.19441	313.611	0.0237913	0.029829	34.1297	8.53659	5.53173	2.43202	14.7715	1.62526e-06	2.09694e-05
DENND1B	1q31.3	8.87372	1.21951	7.86334	1.25102	326.88	0.0145073	0.0193661	33.7884	8.53659	5.44836	2.39477	14.551	1.73692e-06	2.09694e-05
C1orf53	1q31.3	8.87372	1.21951	7.86334	1.25102	326.88	0.0145073	0.0193661	33.7884	8.53659	5.44836	2.39477	14.551	1.73692e-06	2.09694e-05
LHX9	1q31.3	8.87372	1.21951	7.86334	1.25102	326.88	0.0145073	0.0193661	33.7884	8.53659	5.44836	2.39477	14.551	1.73692e-06	2.09694e-05
NEK7	1q31.3	8.87372	1.21951	7.86334	1.25102	326.88	0.0145073	0.0193661	33.7884	8.53659	5.44836	2.39477	14.551	1.73692e-06	2.09694e-05
ATP6V1G3	1q31.3	8.87372	1.21951	7.86334	1.25102	326.88	0.0145073	0.0193661	33.7884	8.53659	5.44836	2.39477	14.551	1.73692e-06	2.09694e-05
[truncated: 22,138 more rows]

## Sheet: Supplementary Table S6
Supplementary Table S6. Significantly different deep deletions and amplifications between tumors with and without 3p arm loss.
Genes on the 3p arm are excluded from this table. Fisher's exact test was used to compare frequencies of CNAs. FDR correction was done using Benjamini-Hochberg method.
		Deep deletions							Amplifications
Gene	Arm	% in 3p arm lost	% in 3p arm preserved	OR	Lower 95%CI	Upper 95%CI	P value	FDR	% in 3p arm lost	% in 3p arm preserved	OR	Lower 95%CI	Upper 95%CI	P value	FDR
CDH13	16q23.3	1.02389	20.7317	0.0400307	0.00730436	0.144116	9.4e-10	2.27e-05	0.682594	0	Inf	0.0523935	Inf	1	1
NCKAP5	2q21.2	6.48464	29.2683	0.168681	0.0814093	0.344495	1.99e-07	0.00240395	0.682594	0	Inf	0.0523935	Inf	1	1
NAALADL2	3q26.31	0	3.65854	0	0	0.668152	0.0101573	0.628301	22.1843	1.21951	22.9988	3.84464	933.325	7.04e-07	8.21e-05
EPHB1	3q22.2	0	0	0	0	Inf	1	1	9.55631	0	Inf	2.13195	Inf	0.00132666	0.0702141
RNA5SP141	3q22.2	0	0	0	0	Inf	1	1	9.21502	0	Inf	2.04317	Inf	0.00132589	0.0702141
U8.ENSG00000253004.1	3q22.2	0	0	0	0	Inf	1	1	10.9215	0	Inf	2.49366	Inf	0.000467708	0.0257122
PPP2R3A	3q22.2	0	0	0	0	Inf	1	1	10.9215	0	Inf	2.49366	Inf	0.000467708	0.0257122
MSL2	3q22.3	0	0	0	0	Inf	1	1	10.9215	0	Inf	2.49366	Inf	0.000467708	0.0257122
PCCB	3q22.3	0	0	0	0	Inf	1	1	11.2628	0	Inf	2.5858	Inf	0.00027031	0.015283
STAG1	3q22.3	0	0	0	0	Inf	1	1	11.2628	0	Inf	2.5858	Inf	0.00027031	0.015283
RNY4P4	3q22.3	0	0	0	0	Inf	1	1	11.2628	0	Inf	2.5858	Inf	0.00027031	0.015283
SLC35G2	3q22.3	0	0	0	0	Inf	1	1	11.2628	0	Inf	2.5858	Inf	0.00027031	0.015283
NCK1	3q22.3	0.341297	0	Inf	0.0071915	Inf	1	1	11.2628	0	Inf	2.5858	Inf	0.00027031	0.015283
IL20RB	3q22.3	0	0	0	0	Inf	1	1	11.2628	0	Inf	2.5858	Inf	0.00027031	0.015283
RNA5SP142	3q22.3	0	0	0	0	Inf	1	1	11.6041	0	Inf	2.67862	Inf	0.0002761	0.015283
SOX14	3q22.3	0	0	0	0	Inf	1	1	11.2628	0	Inf	2.5858	Inf	0.00027031	0.015283
CLDN18	3q22.3	0	0	0	0	Inf	1	1	11.2628	0	Inf	2.5858	Inf	0.00027031	0.015283
A4GNT	3q22.3	0	0	0	0	Inf	1	1	11.2628	0	Inf	2.5858	Inf	0.00027031	0.015283
DZIP1L	3q22.3	0	0	0	0	Inf	1	1	11.2628	0	Inf	2.5858	Inf	0.00027031	0.015283
DBR1	3q22.3	0	0	0	0	Inf	1	1	11.6041	0	Inf	2.67862	Inf	0.0002761	0.015283
ARMC8	3q22.3	0	0	0	0	Inf	1	1	11.6041	0	Inf	2.67862	Inf	0.0002761	0.015283
NME9	3q22.3	0	0	0	0	Inf	1	1	11.6041	0	Inf	2.67862	Inf	0.0002761	0.015283
MRAS	3q22.3	0	0	0	0	Inf	1	1	11.6041	0	Inf	2.67862	Inf	0.0002761	0.015283
ESYT3	3q22.3	0	0	0	0	Inf	1	1	11.6041	0	Inf	2.67862	Inf	0.0002761	0.015283
CEP70	3q22.3	0	0	0	0	Inf	1	1	11.6041	0	Inf	2.67862	Inf	0.0002761	0.015283
FAIM	3q22.3	0	0	0	0	Inf	1	1	11.6041	0	Inf	2.67862	Inf	0.0002761	0.015283
PIK3CB	3q22.3	0	0	0	0	Inf	1	1	11.9454	0	Inf	2.77212	Inf	0.000157865	0.0102971
C3orf72	3q22.3	0	0	0	0	Inf	1	1	11.6041	0	Inf	2.67862	Inf	0.0002761	0.015283
FOXL2	3q22.3	0	0	0	0	Inf	1	1	11.6041	0	Inf	2.67862	Inf	0.0002761	0.015283
MRPS22	3q23	0	0	0	0	Inf	1	1	11.6041	0	Inf	2.67862	Inf	0.0002761	0.015283
PRR23A	3q23	0	0	0	0	Inf	1	1	11.6041	0	Inf	2.67862	Inf	0.0002761	0.015283
PRR23B	3q23	0	0	0	0	Inf	1	1	11.6041	0	Inf	2.67862	Inf	0.0002761	0.015283
PRR23C	3q23	0	0	0	0	Inf	1	1	11.6041	0	Inf	2.67862	Inf	0.0002761	0.015283
BPESC1	3q23	0	0	0	0	Inf	1	1	11.6041	0	Inf	2.67862	Inf	0.0002761	0.015283
COPB2	3q23	0	0	0	0	Inf	1	1	11.6041	0	Inf	2.67862	Inf	0.0002761	0.015283
RBP2	3q23	0	0	0	0	Inf	1	1	11.6041	0	Inf	2.67862	Inf	0.0002761	0.015283
RBP1	3q23	0	0	0	0	Inf	1	1	11.6041	0	Inf	2.67862	Inf	0.0002761	0.015283
NMNAT3	3q23	0	0	0	0	Inf	1	1	11.6041	0	Inf	2.67862	Inf	0.0002761	0.015283
RN7SKP124	3q23	0	0	0	0	Inf	1	1	11.6041	0	Inf	2.67862	Inf	0.0002761	0.015283
RN7SL724P	3q23	0	0	0	0	Inf	1	1	11.6041	0	Inf	2.67862	Inf	0.0002761	0.015283
CLSTN2	3q23	0	0	0	0	Inf	1	1	11.9454	0	Inf	2.77212	Inf	0.000157865	0.0102971
TRIM42	3q23	0	0	0	0	Inf	1	1	11.9454	0	Inf	2.77212	Inf	0.000157865	0.0102971
SLC25A36	3q23	0	0	0	0	Inf	1	1	11.9454	0	Inf	2.77212	Inf	0.000157865	0.0102971
SPSB4	3q23	0	0	0	0	Inf	1	1	12.2867	0	Inf	2.86636	Inf	0.000162307	0.0104456
ACPL2	3q23	0	0	0	0	Inf	1	1	12.2867	0	Inf	2.86636	Inf	0.000162307	0.0104456
ZBTB38	3q23	0	0	0	0	Inf	1	1	12.2867	0	Inf	2.86636	Inf	0.000162307	0.0104456
RASA2	3q23	0	0	0	0	Inf	1	1	12.2867	0	Inf	2.86636	Inf	0.000162307	0.0104456
RNF7	3q23	0	0	0	0	Inf	1	1	12.628	0	Inf	2.96136	Inf	9.18e-05	0.00631285
GRK7	3q23	0	0	0	0	Inf	1	1	12.628	0	Inf	2.96136	Inf	9.18e-05	0.00631285
ATP1B3	3q23	0	0	0	0	Inf	1	1	12.628	0	Inf	2.96136	Inf	9.18e-05	0.00631285
TFDP2	3q23	0	0	0	0	Inf	1	1	12.9693	0	Inf	3.05711	Inf	9.5e-05	0.00631535
GK5	3q23	0	0	0	0	Inf	1	1	12.9693	0	Inf	3.05711	Inf	9.5e-05	0.00631535
XRN1	3q23	0	0	0	0	Inf	1	1	12.9693	0	Inf	3.05711	Inf	9.5e-05	0.00631535
ATR	3q23	0	0	0	0	Inf	1	1	12.9693	0	Inf	3.05711	Inf	9.5e-05	0.00631535
RNA5SP143	3q23	0	0	0	0	Inf	1	1	12.9693	0	Inf	3.05711	Inf	9.5e-05	0.00631535
PLS1	3q23	0	0	0	0	Inf	1	1	12.9693	0	Inf	3.05711	Inf	9.5e-05	0.00631535
RN7SKP25	3q23	0	0	0	0	Inf	1	1	12.9693	0	Inf	3.05711	Inf	9.5e-05	0.00631535
TRPC1	3q23	0	0	0	0	Inf	1	1	12.9693	0	Inf	3.05711	Inf	9.5e-05	0.00631535
PCOLCE2	3q23	0	0	0	0	Inf	1	1	12.9693	0	Inf	3.05711	Inf	9.5e-05	0.00631535
PAQR9	3q23	0	0	0	0	Inf	1	1	12.9693	0	Inf	3.05711	Inf	9.5e-05	0.00631535
U2SURP	3q23	0	0	0	0	Inf	1	1	12.9693	0	Inf	3.05711	Inf	9.5e-05	0.00631535
CHST2	3q24	0	0	0	0	Inf	1	1	12.9693	0	Inf	3.05711	Inf	9.5e-05	0.00631535
PBX2P1	3q24	0	0	0	0	Inf	1	1	13.3106	0	Inf	3.1536	Inf	5.32e-05	0.00383014
SLC9A9	3q24	0.341297	0	Inf	0.0071915	Inf	1	1	13.3106	0	Inf	3.1536	Inf	5.32e-05	0.00383014
C3orf58	3q24	0	0	0	0	Inf	1	1	13.3106	0	Inf	3.1536	Inf	5.32e-05	0.00383014
RNA5SP144	3q24	0	0	0	0	Inf	1	1	13.3106	0	Inf	3.1536	Inf	5.32e-05	0.00383014
PLOD2	3q24	0	0	0	0	Inf	1	1	13.6519	0	Inf	3.25071	Inf	5.53e-05	0.00387062
PLSCR4	3q24	0	0	0	0	Inf	1	1	13.6519	1.21951	12.7618	2.09072	523.46	0.000478792	0.0262617
PLSCR2	3q24	0	0	0	0	Inf	1	1	13.6519	0	Inf	3.25071	Inf	5.53e-05	0.00387062
PLSCR1	3q24	0	0	0	0	Inf	1	1	13.6519	0	Inf	3.25071	Inf	5.53e-05	0.00387062
PLSCR5	3q24	0	0	0	0	Inf	1	1	13.6519	0	Inf	3.25071	Inf	5.53e-05	0.00387062
U3.ENSG00000251800.1	3q24	0	0	0	0	Inf	1	1	13.6519	0	Inf	3.25071	Inf	5.53e-05	0.00387062
ZIC4	3q24	0	0	0	0	Inf	1	1	13.9932	0	Inf	3.34902	Inf	3.06e-05	0.00226188
ZIC1	3q24	0	0	0	0	Inf	1	1	14.6758	0	Inf	3.54724	Inf	1.76e-05	0.00131786
AGTR1	3q24	0	0	0	0	Inf	1	1	15.6997	0	Inf	3.85083	Inf	1.06e-05	0.000809936
CPB1	3q24	0	0	0	0	Inf	1	1	15.6997	0	Inf	3.85083	Inf	1.06e-05	0.000809936
CPA3	3q24	0	0	0	0	Inf	1	1	15.6997	0	Inf	3.85083	Inf	1.06e-05	0.000809936
GYG1	3q24	0	0	0	0	Inf	1	1	15.6997	1.21951	15.0304	2.47952	614.406	0.000101128	0.0066684
HLTF	3q24	0	0	0	0	Inf	1	1	15.6997	1.21951	15.0304	2.47952	614.406	0.000101128	0.0066684
HPS3	3q24	0	0	0	0	Inf	1	1	15.3584	2.43902	7.23502	1.81742	62.977	0.00101966	0.0542035
CP	3q24	0	0	0	0	Inf	1	1	15.3584	2.43902	7.23502	1.81742	62.977	0.00101966	0.0542035
CPHL1P	3q25.1	0	0	0	0	Inf	1	1	15.3584	2.43902	7.23502	1.81742	62.977	0.00101966	0.0542035
TM4SF18	3q25.1	0	0	0	0	Inf	1	1	15.3584	2.43902	7.23502	1.81742	62.977	0.00101966	0.0542035
TM4SF1	3q25.1	0	0	0	0	Inf	1	1	15.3584	2.43902	7.23502	1.81742	62.977	0.00101966	0.0542035
TM4SF4	3q25.1	0	0	0	0	Inf	1	1	15.3584	2.43902	7.23502	1.81742	62.977	0.00101966	0.0542035
WWTR1	3q25.1	0	0	0	0	Inf	1	1	15.3584	2.43902	7.23502	1.81742	62.977	0.00101966	0.0542035
COMMD2	3q25.1	0	0	0	0	Inf	1	1	15.3584	2.43902	7.23502	1.81742	62.977	0.00101966	0.0542035
ANKUB1	3q25.1	0	0	0	0	Inf	1	1	15.3584	2.43902	7.23502	1.81742	62.977	0.00101966	0.0542035
RNF13	3q25.1	0	0	0	0	Inf	1	1	15.3584	2.43902	7.23502	1.81742	62.977	0.00101966	0.0542035
PFN2	3q25.1	0	0	0	0	Inf	1	1	15.3584	2.43902	7.23502	1.81742	62.977	0.00101966	0.0542035
snoU13.ENSG00000243321.2	3q25.1	0	0	0	0	Inf	1	1	15.3584	1.21951	14.6447	2.41342	598.949	0.000180587	0.0107879
TSC22D2	3q25.1	0	0	0	0	Inf	1	1	15.3584	1.21951	14.6447	2.41342	598.949	0.000180587	0.0107879
SERP1	3q25.1	0	0	0	0	Inf	1	1	15.3584	1.21951	14.6447	2.41342	598.949	0.000180587	0.0107879
EIF2A	3q25.1	0	0	0	0	Inf	1	1	15.3584	1.21951	14.6447	2.41342	598.949	0.000180587	0.0107879
SELT	3q25.1	0	0	0	0	Inf	1	1	15.3584	1.21951	14.6447	2.41342	598.949	0.000180587	0.0107879
FAM194A	3q25.1	0	0	0	0	Inf	1	1	15.3584	1.21951	14.6447	2.41342	598.949	0.000180587	0.0107879
SIAH2	3q25.1	0	0	0	0	Inf	1	1	15.3584	1.21951	14.6447	2.41342	598.949	0.000180587	0.0107879
FAM188B2	3q25.1	0	0	0	0	Inf	1	1	15.3584	1.21951	14.6447	2.41342	598.949	0.000180587	0.0107879
CLRN1	3q25.1	0	0	0	0	Inf	1	1	15.3584	1.21951	14.6447	2.41342	598.949	0.000180587	0.0107879
MED12L	3q25.1	0	0	0	0	Inf	1	1	15.3584	1.21951	14.6447	2.41342	598.949	0.000180587	0.0107879
RNA5SP145	3q25.1	0	0	0	0	Inf	1	1	15.3584	1.21951	14.6447	2.41342	598.949	0.000180587	0.0107879
GPR171	3q25.1	0	0	0	0	Inf	1	1	15.3584	1.21951	14.6447	2.41342	598.949	0.000180587	0.0107879
P2RY14	3q25.1	0	0	0	0	Inf	1	1	15.3584	1.21951	14.6447	2.41342	598.949	0.000180587	0.0107879
GPR87	3q25.1	0	0	0	0	Inf	1	1	15.3584	1.21951	14.6447	2.41342	598.949	0.000180587	0.0107879
P2RY13	3q25.1	0	0	0	0	Inf	1	1	15.3584	1.21951	14.6447	2.41342	598.949	0.000180587	0.0107879
P2RY12	3q25.1	0	0	0	0	Inf	1	1	15.3584	1.21951	14.6447	2.41342	598.949	0.000180587	0.0107879
IGSF10	3q25.1	0	0	0	0	Inf	1	1	15.3584	1.21951	14.6447	2.41342	598.949	0.000180587	0.0107879
MIR5186	3q25.1	0	0	0	0	Inf	1	1	15.3584	1.21951	14.6447	2.41342	598.949	0.000180587	0.0107879
AADACL2	3q25.1	0	0	0	0	Inf	1	1	15.3584	1.21951	14.6447	2.41342	598.949	0.000180587	0.0107879
AADAC	3q25.1	0	0	0	0	Inf	1	1	15.3584	1.21951	14.6447	2.41342	598.949	0.000180587	0.0107879
SUCNR1	3q25.1	0	0	0	0	Inf	1	1	15.6997	1.21951	15.0304	2.47952	614.406	0.000101128	0.0066684
MBNL1	3q25.1	0	0	0	0	Inf	1	1	15.6997	2.43902	7.42553	1.86741	64.6092	0.000614057	0.0335286
TMEM14E	3q25.1	0	0	0	0	Inf	1	1	15.6997	2.43902	7.42553	1.86741	64.6092	0.000614057	0.0335286
P2RY1	3q25.2	0	0	0	0	Inf	1	1	15.3584	1.21951	14.6447	2.41342	598.949	0.000180587	0.0107879
RAP2B	3q25.2	0	0	0	0	Inf	1	1	15.3584	1.21951	14.6447	2.41342	598.949	0.000180587	0.0107879
RN7SL300P	3q25.2	0	0	0	0	Inf	1	1	15.3584	1.21951	14.6447	2.41342	598.949	0.000180587	0.0107879
C3orf79	3q25.2	0	0	0	0	Inf	1	1	15.0171	1.21951	14.2621	2.34798	583.613	0.000170868	0.0107879
U8.ENSG00000201398.1	3q25.2	0	0	0	0	Inf	1	1	15.3584	1.21951	14.6447	2.41342	598.949	0.000180587	0.0107879
ARHGEF26	3q25.2	0	0	0	0	Inf	1	1	15.3584	1.21951	14.6447	2.41342	598.949	0.000180587	0.0107879
DHX36	3q25.2	0	0	0	0	Inf	1	1	15.3584	1.21951	14.6447	2.41342	598.949	0.000180587	0.0107879
snoU13.ENSG00000271922.1	3q25.2	0	0	0	0	Inf	1	1	15.3584	1.21951	14.6447	2.41342	598.949	0.000180587	0.0107879
GPR149	3q25.2	0	0	0	0	Inf	1	1	15.3584	1.21951	14.6447	2.41342	598.949	0.000180587	0.0107879
MME	3q25.2	0	0	0	0	Inf	1	1	16.041	0	Inf	3.95363	Inf	5.7e-06	0.000466486
PLCH1	3q25.31	0	0	0	0	Inf	1	1	16.041	0	Inf	3.95363	Inf	5.7e-06	0.000466486
C3orf33	3q25.31	0	0	0	0	Inf	1	1	16.041	0	Inf	3.95363	Inf	5.7e-06	0.000466486
SLC33A1	3q25.31	0	0	0	0	Inf	1	1	16.041	0	Inf	3.95363	Inf	5.7e-06	0.000466486
GMPS	3q25.31	0	0	0	0	Inf	1	1	16.041	0	Inf	3.95363	Inf	5.7e-06	0.000466486
KCNAB1	3q25.31	0	0	0	0	Inf	1	1	16.041	0	Inf	3.95363	Inf	5.7e-06	0.000466486
SSR3	3q25.31	0	0	0	0	Inf	1	1	15.6997	0	Inf	3.85083	Inf	1.06e-05	0.000809936
TIPARP	3q25.31	0	0	0	0	Inf	1	1	15.6997	0	Inf	3.85083	Inf	1.06e-05	0.000809936
LINC00886	3q25.31	0	0	0	0	Inf	1	1	16.041	0	Inf	3.95363	Inf	5.7e-06	0.000466486
LEKR1	3q25.31	0	0	0	0	Inf	1	1	16.3823	0	Inf	4.05722	Inf	6.05e-06	0.000483241
RN7SKP177	3q25.31	0	0	0	0	Inf	1	1	16.041	0	Inf	3.95363	Inf	5.7e-06	0.000466486
LINC00880	3q25.31	0	0	0	0	Inf	1	1	16.041	0	Inf	3.95363	Inf	5.7e-06	0.000466486
LINC00881	3q25.31	0	0	0	0	Inf	1	1	16.041	0	Inf	3.95363	Inf	5.7e-06	0.000466486
CCNL1	3q25.31	0	0	0	0	Inf	1	1	16.041	0	Inf	3.95363	Inf	5.7e-06	0.000466486
RNA5SP146	3q25.31	0	0	0	0	Inf	1	1	16.041	0	Inf	3.95363	Inf	5.7e-06	0.000466486
VEPH1	3q25.31	0	0	0	0	Inf	1	1	16.3823	0	Inf	4.05722	Inf	6.05e-06	0.000483241
PTX3	3q25.32	0	0	0	0	Inf	1	1	16.041	0	Inf	3.95363	Inf	5.7e-06	0.000466486
C3orf55	3q25.32	0	0	0	0	Inf	1	1	16.3823	0	Inf	4.05722	Inf	6.05e-06	0.000483241
RN7SKP46	3q25.32	0	0	0	0	Inf	1	1	16.041	0	Inf	3.95363	Inf	5.7e-06	0.000466486
SHOX2	3q25.32	0	0	0	0	Inf	1	1	16.041	0	Inf	3.95363	Inf	5.7e-06	0.000466486
RSRC1	3q25.32	0	0	0	0	Inf	1	1	16.041	0	Inf	3.95363	Inf	5.7e-06	0.000466486
MLF1	3q25.32	0	0	0	0	Inf	1	1	16.041	0	Inf	3.95363	Inf	5.7e-06	0.000466486
GFM1	3q25.32	0	0	0	0	Inf	1	1	16.041	0	Inf	3.95363	Inf	5.7e-06	0.000466486
LXN	3q25.32	0	0	0	0	Inf	1	1	16.041	0	Inf	3.95363	Inf	5.7e-06	0.000466486
RARRES1	3q25.32	0	0	0	0	Inf	1	1	16.041	0	Inf	3.95363	Inf	5.7e-06	0.000466486
MFSD1	3q25.32	0	0	0	0	Inf	1	1	16.3823	0	Inf	4.05722	Inf	6.05e-06	0.000483241
IQCJ	3q25.32	0	0	0	0	Inf	1	1	17.0648	0	Inf	4.2666	Inf	3.43e-06	0.000306375
MIR3919	3q25.33	0	0	0	0	Inf	1	1	17.0648	0	Inf	4.2666	Inf	3.43e-06	0.000306375
SCHIP1	3q25.33	0	0	0	0	Inf	1	1	17.0648	0	Inf	4.2666	Inf	3.43e-06	0.000306375
IL12A	3q25.33	0	0	0	0	Inf	1	1	17.0648	0	Inf	4.2666	Inf	3.43e-06	0.000306375
C3orf80	3q25.33	0	0	0	0	Inf	1	1	16.7235	0	Inf	4.16176	Inf	3.22e-06	0.000306123
IFT80	3q25.33	0	0	0	0	Inf	1	1	16.7235	0	Inf	4.16176	Inf	3.22e-06	0.000306123
SMC4	3q25.33	0.341297	0	Inf	0.0071915	Inf	1	1	16.3823	0	Inf	4.05722	Inf	6.05e-06	0.000483241
MIR15B	3q25.33	0.341297	0	Inf	0.0071915	Inf	1	1	16.3823	0	Inf	4.05722	Inf	6.05e-06	0.000483241
TRIM59	3q25.33	0	0	0	0	Inf	1	1	16.7235	0	Inf	4.16176	Inf	3.22e-06	0.000306123
KPNA4	3q25.33	0	0	0	0	Inf	1	1	17.0648	0	Inf	4.2666	Inf	3.43e-06	0.000306375
SCARNA7	3q25.33	0	0	0	0	Inf	1	1	16.7235	0	Inf	4.16176	Inf	3.22e-06	0.000306123
KRT8P12	3q25.33	0	0	0	0	Inf	1	1	17.0648	0	Inf	4.2666	Inf	3.43e-06	0.000306375
ARL14	3q25.33	0	0	0	0	Inf	1	1	17.0648	0	Inf	4.2666	Inf	3.43e-06	0.000306375
SNORA72.ENSG00000207084.1	3q25.33	0	0	0	0	Inf	1	1	17.0648	0	Inf	4.2666	Inf	3.43e-06	0.000306375
PPM1L	3q25.33	0	0	0	0	Inf	1	1	17.0648	0	Inf	4.2666	Inf	3.43e-06	0.000306375
B3GALNT1	3q26.1	0	0	0	0	Inf	1	1	17.0648	0	Inf	4.2666	Inf	3.43e-06	0.000306375
NMD3	3q26.1	0	0	0	0	Inf	1	1	17.0648	0	Inf	4.2666	Inf	3.43e-06	0.000306375
SPTSSB	3q26.1	0	0	0	0	Inf	1	1	17.0648	0	Inf	4.2666	Inf	3.43e-06	0.000306375
OTOL1	3q26.1	0	0	0	0	Inf	1	1	17.0648	0	Inf	4.2666	Inf	3.43e-06	0.000306375
CT64	3q26.1	0	1.21951	0	0	10.9147	0.218667	1	17.0648	0	Inf	4.2666	Inf	3.43e-06	0.000306375
snoU13.ENSG00000238398.1	3q26.1	0	1.21951	0	0	10.9147	0.218667	1	17.0648	0	Inf	4.2666	Inf	3.43e-06	0.000306375
MIR1263	3q26.1	0	0	0	0	Inf	1	1	17.4061	1.21951	17.0065	2.81822	693.574	3.68e-05	0.00268523
MIR720	3q26.1	0	0	0	0	Inf	1	1	17.4061	1.21951	17.0065	2.81822	693.574	3.68e-05	0.00268523
SI	3q26.1	0	0	0	0	Inf	1	1	17.7474	0	Inf	4.48024	Inf	1.93e-06	0.00020528
SLITRK3	3q26.1	0	0	0	0	Inf	1	1	17.7474	0	Inf	4.48024	Inf	1.93e-06	0.00020528
BCHE	3q26.1	0	0	0	0	Inf	1	1	18.43	0	Inf	4.69684	Inf	1.08e-06	0.000125392
RN7SKP298	3q26.1	0	0	0	0	Inf	1	1	18.0887	1.21951	17.8199	2.95755	726.146	2.14e-05	0.00159282
ZBBX	3q26.1	0	0	0	0	Inf	1	1	18.7713	1.21951	18.6469	3.09944	759.255	1.23e-05	0.000927263
SERPINI2	3q26.1	0	0	0	0	Inf	1	1	18.7713	1.21951	18.6469	3.09944	759.255	1.23e-05	0.000927263
WDR49	3q26.1	0	0	0	0	Inf	1	1	19.1126	1.21951	19.0657	3.17094	776.014	6.68e-06	0.000528295
PDCD10	3q26.1	0	0	0	0	Inf	1	1	19.1126	1.21951	19.0657	3.17094	776.014	6.68e-06	0.000528295
SERPINI1	3q26.1	0	0	0	0	Inf	1	1	18.7713	1.21951	18.6469	3.09944	759.255	1.23e-05	0.000927263
GOLIM4	3q26.2	0	0	0	0	Inf	1	1	19.1126	1.21951	19.0657	3.17094	776.014	6.68e-06	0.000528295
EGFEM1P	3q26.2	0	0	0	0	Inf	1	1	19.7952	1.21951	19.9138	3.31607	809.953	3.8e-06	0.000337342
MIR551B	3q26.2	0	0	0	0	Inf	1	1	19.7952	1.21951	19.9138	3.31607	809.953	3.8e-06	0.000337342
MECOM	3q26.2	0	0	0	0	Inf	1	1	20.8191	1.21951	21.2132	3.5388	861.934	2.26e-06	0.000218415
ACTRT3	3q26.2	0	0	0	0	Inf	1	1	20.4778	1.21951	20.7763	3.46369	844.461	2.15e-06	0.000212728
TERC	3q26.2	0	0	0	0	Inf	1	1	20.4778	1.21951	20.7763	3.46369	844.461	2.15e-06	0.000212728
MYNN	3q26.2	0	0	0	0	Inf	1	1	20.4778	1.21951	20.7763	3.46369	844.461	2.15e-06	0.000212728
LRRC34	3q26.2	0	0	0	0	Inf	1	1	20.4778	1.21951	20.7763	3.46369	844.461	2.15e-06	0.000212728
LRRIQ4	3q26.2	0	0	0	0	Inf	1	1	20.4778	1.21951	20.7763	3.46369	844.461	2.15e-06	0.000212728
LRRC31	3q26.2	0	0	0	0	Inf	1	1	20.4778	1.21951	20.7763	3.46369	844.461	2.15e-06	0.000212728
SAMD7	3q26.2	0	0	0	0	Inf	1	1	20.4778	1.21951	20.7763	3.46369	844.461	2.15e-06	0.000212728
SEC62	3q26.2	0	0	0	0	Inf	1	1	20.4778	1.21951	20.7763	3.46369	844.461	2.15e-06	0.000212728
GPR160	3q26.2	0	0	0	0	Inf	1	1	20.4778	1.21951	20.7763	3.46369	844.461	2.15e-06	0.000212728
PHC3	3q26.2	0	0	0	0	Inf	1	1	20.4778	1.21951	20.7763	3.46369	844.461	2.15e-06	0.000212728
PRKCI	3q26.2	0	0	0	0	Inf	1	1	20.4778	1.21951	20.7763	3.46369	844.461	2.15e-06	0.000212728
SKIL	3q26.2	0	0	0	0	Inf	1	1	20.4778	1.21951	20.7763	3.46369	844.461	2.15e-06	0.000212728
CLDN11	3q26.2	0	0	0	0	Inf	1	1	20.4778	1.21951	20.7763	3.46369	844.461	2.15e-06	0.000212728
SLC7A14	3q26.2	0	0	0	0	Inf	1	1	20.4778	1.21951	20.7763	3.46369	844.461	2.15e-06	0.000212728
RNY5P3	3q26.2	0	0	0	0	Inf	1	1	20.1365	1.21951	20.3432	3.38955	827.135	4.01e-06	0.000351994
RPL22L1	3q26.2	0	0	0	0	Inf	1	1	20.1365	1.21951	20.3432	3.38955	827.135	4.01e-06	0.000351994
EIF5A2	3q26.2	0	0	0	0	Inf	1	1	20.1365	1.21951	20.3432	3.38955	827.135	4.01e-06	0.000351994
SLC2A2	3q26.2	0	0	0	0	Inf	1	1	20.4778	1.21951	20.7763	3.46369	844.461	2.15e-06	0.000212728
TNIK	3q26.2	0	0	0	0	Inf	1	1	20.4778	1.21951	20.7763	3.46369	844.461	2.15e-06	0.000212728
MIR569	3q26.2	0	0	0	0	Inf	1	1	20.4778	1.21951	20.7763	3.46369	844.461	2.15e-06	0.000212728
PLD1	3q26.31	0	0	0	0	Inf	1	1	20.8191	1.21951	21.2132	3.5388	861.934	2.26e-06	0.000218415
PP13439	3q26.31	0	0	0	0	Inf	1	1	20.8191	1.21951	21.2132	3.5388	861.934	2.26e-06	0.000218415
TMEM212	3q26.31	0	0	0	0	Inf	1	1	20.8191	1.21951	21.2132	3.5388	861.934	2.26e-06	0.000218415
snoU13.ENSG00000238359.1	3q26.31	0	0	0	0	Inf	1	1	20.8191	1.21951	21.2132	3.5388	861.934	2.26e-06	0.000218415
FNDC3B	3q26.31	0	0	0	0	Inf	1	1	21.1604	1.21951	21.6538	3.614	879.555	1.21e-06	0.000137575
RN7SL141P	3q26.31	0	0	0	0	Inf	1	1	20.8191	1.21951	21.2132	3.5388	861.934	2.26e-06	0.000218415
GHSR	3q26.31	0	0	0	0	Inf	1	1	21.5017	1.21951	22.0982	3.69032	897.326	1.27e-06	0.000138378
TNFSF10	3q26.31	0	0	0	0	Inf	1	1	21.5017	1.21951	22.0982	3.69032	897.326	1.27e-06	0.000138378
NCEH1	3q26.31	0	0	0	0	Inf	1	1	21.5017	1.21951	22.0982	3.69032	897.326	1.27e-06	0.000138378
ECT2	3q26.31	0	0	0	0	Inf	1	1	21.5017	1.21951	22.0982	3.69032	897.326	1.27e-06	0.000138378
SNORA72.ENSG00000200355.1	3q26.31	0	0	0	0	Inf	1	1	21.5017	1.21951	22.0982	3.69032	897.326	1.27e-06	0.000138378
SPATA16	3q26.31	0	0	0	0	Inf	1	1	21.1604	1.21951	21.6538	3.614	879.555	1.21e-06	0.000137575
snoU13.ENSG00000239141.1	3q26.31	0	0	0	0	Inf	1	1	21.1604	1.21951	21.6538	3.614	879.555	1.21e-06	0.000137575
NLGN1	3q26.31	0.341297	0	Inf	0.0071915	Inf	1	1	21.5017	1.21951	22.0982	3.69032	897.326	1.27e-06	0.000138378
RN7SKP234	3q26.31	0	0	0	0	Inf	1	1	21.5017	1.21951	22.0982	3.69032	897.326	1.27e-06	0.000138378
RN7SKP40	3q26.31	0	0	0	0	Inf	1	1	21.5017	1.21951	22.0982	3.69032	897.326	1.27e-06	0.000138378
MIR4789	3q26.31	0	0	0	0	Inf	1	1	21.843	1.21951	22.5465	3.76669	915.248	6.74e-07	8.06e-05
snoU13.ENSG00000271842.1	3q26.31	0	0	0	0	Inf	1	1	21.843	1.21951	22.5465	3.76669	915.248	6.74e-07	8.06e-05
RNA5SP147	3q26.32	0	0	0	0	Inf	1	1	21.843	1.21951	22.5465	3.76669	915.248	6.74e-07	8.06e-05
TBL1XR1	3q26.32	0	0	0	0	Inf	1	1	22.5256	1.21951	23.4549	3.92264	951.557	3.74e-07	4.63e-05
LINC00501	3q26.32	0	0	0	0	Inf	1	1	22.1843	1.21951	22.9988	3.84464	933.325	7.04e-07	8.21e-05
LINC00578	3q26.32	0	0	0	0	Inf	1	1	22.5256	1.21951	23.4549	3.92264	951.557	3.74e-07	4.63e-05
RN7SKP52	3q26.32	0	0	0	0	Inf	1	1	22.1843	1.21951	22.9988	3.84464	933.325	7.04e-07	8.21e-05
SNORA18.ENSG00000200288.1	3q26.32	0	0	0	0	Inf	1	1	22.5256	1.21951	23.4549	3.92264	951.557	3.74e-07	4.63e-05
KCNMB2	3q26.32	0	0	0	0	Inf	1	1	22.8669	1.21951	23.9151	4.00148	969.947	3.88e-07	4.75e-05
RNA5SP148	3q26.32	0	0	0	0	Inf	1	1	22.8669	1.21951	23.9151	4.00148	969.947	3.88e-07	4.75e-05
ZMAT3	3q26.32	0	0	0	0	Inf	1	1	23.5495	1.21951	24.8478	4.16107	1007.21	2.12e-07	2.67e-05
PIK3CA	3q26.32	0	0	0	0	Inf	1	1	23.2082	1.21951	24.3794	4.08105	988.496	2.06e-07	2.67e-05
SNORA25.ENSG00000201957.1	3q26.32	0	0	0	0	Inf	1	1	23.2082	1.21951	24.3794	4.08105	988.496	2.06e-07	2.67e-05
KCNMB3	3q26.32	0	0	0	0	Inf	1	1	23.2082	1.21951	24.3794	4.08105	988.496	2.06e-07	2.67e-05
ZNF639	3q26.33	0	0	0	0	Inf	1	1	23.2082	0	Inf	6.32264	Inf	1.53e-08	1.23e-05
MFN1	3q26.33	0	0	0	0	Inf	1	1	23.2082	0	Inf	6.32264	Inf	1.53e-08	1.23e-05
GNB4	3q26.33	0	0	0	0	Inf	1	1	23.2082	0	Inf	6.32264	Inf	1.53e-08	1.23e-05
ACTL6A	3q26.33	0	0	0	0	Inf	1	1	23.2082	0	Inf	6.32264	Inf	1.53e-08	1.23e-05
MRPL47	3q26.33	0	0	0	0	Inf	1	1	22.8669	0	Inf	6.19854	Inf	1.45e-08	1.23e-05
NDUFB5	3q26.33	0	0	0	0	Inf	1	1	23.2082	0	Inf	6.32264	Inf	1.53e-08	1.23e-05
snoU13.ENSG00000239096.1	3q26.33	0	0	0	0	Inf	1	1	23.2082	0	Inf	6.32264	Inf	1.53e-08	1.23e-05
USP13	3q26.33	0	0	0	0	Inf	1	1	23.2082	0	Inf	6.32264	Inf	1.53e-08	1.23e-05
PEX5L	3q26.33	0	0	0	0	Inf	1	1	23.2082	0	Inf	6.32264	Inf	1.53e-08	1.23e-05
RNA5SP149	3q26.33	0	0	0	0	Inf	1	1	23.2082	0	Inf	6.32264	Inf	1.53e-08	1.23e-05
U8.ENSG00000201810.1	3q26.33	0	0	0	0	Inf	1	1	22.8669	0	Inf	6.19854	Inf	1.45e-08	1.23e-05
TTC14	3q26.33	0	0	0	0	Inf	1	1	22.8669	0	Inf	6.19854	Inf	1.45e-08	1.23e-05
CCDC39	3q26.33	0	0	0	0	Inf	1	1	22.8669	0	Inf	6.19854	Inf	1.45e-08	1.23e-05
RN7SL229P	3q26.33	0	0	0	0	Inf	1	1	22.8669	0	Inf	6.19854	Inf	1.45e-08	1.23e-05
FXR1	3q26.33	0	0	0	0	Inf	1	1	23.2082	0	Inf	6.32264	Inf	1.53e-08	1.23e-05
DNAJC19	3q26.33	0	0	0	0	Inf	1	1	23.2082	0	Inf	6.32264	Inf	1.53e-08	1.23e-05
SOX2	3q26.33	0	0	0	0	Inf	1	1	23.5495	0	Inf	6.44502	Inf	7.72e-09	1.23e-05
RN7SL703P	3q26.33	0	0	0	0	Inf	1	1	23.5495	0	Inf	6.44502	Inf	7.72e-09	1.23e-05
RNA5SP150	3q26.33	0	0	0	0	Inf	1	1	23.5495	0	Inf	6.44502	Inf	7.72e-09	1.23e-05
RN7SKP265	3q26.33	0	0	0	0	Inf	1	1	23.8908	0	Inf	6.56935	Inf	8.05e-09	1.23e-05
ATP11B	3q26.33	0	0	0	0	Inf	1	1	23.8908	1.21951	25.3204	4.24178	1026.08	1.13e-07	1.64e-05
DCUN1D1	3q26.33	0	0	0	0	Inf	1	1	23.8908	1.21951	25.3204	4.24178	1026.08	1.13e-07	1.64e-05
MCCC1	3q27.1	0	0	0	0	Inf	1	1	23.8908	1.21951	25.3204	4.24178	1026.08	1.13e-07	1.64e-05
LAMP3	3q27.1	0	0	0	0	Inf	1	1	23.8908	1.21951	25.3204	4.24178	1026.08	1.13e-07	1.64e-05
MCF2L2	3q27.1	0	0	0	0	Inf	1	1	23.8908	1.21951	25.3204	4.24178	1026.08	1.13e-07	1.64e-05
B3GNT5	3q27.1	0	0	0	0	Inf	1	1	23.5495	1.21951	24.8478	4.16107	1007.21	2.12e-07	2.67e-05
RNA5SP151	3q27.1	0	0	0	0	Inf	1	1	23.5495	1.21951	24.8478	4.16107	1007.21	2.12e-07	2.67e-05
ABCC5	3q27.1	0	0	0	0	Inf	1	1	23.5495	1.21951	24.8478	4.16107	1007.21	2.12e-07	2.67e-05
AP2M1	3q27.1	0	0	0	0	Inf	1	1	23.5495	1.21951	24.8478	4.16107	1007.21	2.12e-07	2.67e-05
CYP2AB1P	3q27.1	0	0	0	0	Inf	1	1	23.5495	1.21951	24.8478	4.16107	1007.21	2.12e-07	2.67e-05
DVL3	3q27.1	0	0	0	0	Inf	1	1	23.5495	1.21951	24.8478	4.16107	1007.21	2.12e-07	2.67e-05
EIF2B5	3q27.1	0	0	0	0	Inf	1	1	23.8908	1.21951	25.3204	4.24178	1026.08	1.13e-07	1.64e-05
HTR3C	3q27.1	0	0	0	0	Inf	1	1	23.5495	1.21951	24.8478	4.16107	1007.21	2.12e-07	2.67e-05
HTR3D	3q27.1	0	0	0	0	Inf	1	1	23.5495	1.21951	24.8478	4.16107	1007.21	2.12e-07	2.67e-05
HTR3E	3q27.1	0	0	0	0	Inf	1	1	23.5495	1.21951	24.8478	4.16107	1007.21	2.12e-07	2.67e-05
KLHL24	3q27.1	0	0	0	0	Inf	1	1	23.5495	1.21951	24.8478	4.16107	1007.21	2.12e-07	2.67e-05
KLHL6	3q27.1	0	0	0	0	Inf	1	1	23.5495	1.21951	24.8478	4.16107	1007.21	2.12e-07	2.67e-05
LINC00888	3q27.1	0	0	0	0	Inf	1	1	23.5495	1.21951	24.8478	4.16107	1007.21	2.12e-07	2.67e-05
MAP6D1	3q27.1	0	0	0	0	Inf	1	1	23.5495	1.21951	24.8478	4.16107	1007.21	2.12e-07	2.67e-05
MIR4448	3q27.1	0	0	0	0	Inf	1	1	23.5495	1.21951	24.8478	4.16107	1007.21	2.12e-07	2.67e-05
PARL	3q27.1	0	0	0	0	Inf	1	1	23.5495	1.21951	24.8478	4.16107	1007.21	2.12e-07	2.67e-05
SNORA4.ENSG00000251730.1	3q27.1	0	0	0	0	Inf	1	1	23.5495	1.21951	24.8478	4.16107	1007.21	2.12e-07	2.67e-05
SNORA63.ENSG00000199363.1	3q27.1	0	0	0	0	Inf	1	1	23.5495	1.21951	24.8478	4.16107	1007.21	2.12e-07	2.67e-05
SNORA63.ENSG00000201229.1	3q27.1	0	0	0	0	Inf	1	1	23.5495	1.21951	24.8478	4.16107	1007.21	2.12e-07	2.67e-05
SNORA81.ENSG00000253092.1	3q27.1	0	0	0	0	Inf	1	1	23.5495	1.21951	24.8478	4.16107	1007.21	2.12e-07	2.67e-05
YEATS2	3q27.1	0	0	0	0	Inf	1	1	23.5495	1.21951	24.8478	4.16107	1007.21	2.12e-07	2.67e-05
ABCF3	3q27.1	0	0	0	0	Inf	1	1	23.2082	0	Inf	6.32264	Inf	1.53e-08	1.23e-05
VWA5B2	3q27.1	0	0	0	0	Inf	1	1	22.8669	0	Inf	6.19854	Inf	1.45e-08	1.23e-05
ALG3	3q27.1	0	0	0	0	Inf	1	1	22.8669	0	Inf	6.19854	Inf	1.45e-08	1.23e-05
ECE2	3q27.1	0	0	0	0	Inf	1	1	22.8669	0	Inf	6.19854	Inf	1.45e-08	1.23e-05
MIR1224	3q27.1	0	0	0	0	Inf	1	1	22.8669	0	Inf	6.19854	Inf	1.45e-08	1.23e-05
CAMK2N2	3q27.1	0	0	0	0	Inf	1	1	22.5256	0	Inf	6.07799	Inf	2.87e-08	1.26e-05
PSMD2	3q27.1	0	0	0	0	Inf	1	1	22.5256	0	Inf	6.07799	Inf	2.87e-08	1.26e-05
EIF4G1	3q27.1	0	0	0	0	Inf	1	1	22.5256	0	Inf	6.07799	Inf	2.87e-08	1.26e-05
SNORD66.ENSG00000212158.1	3q27.1	0	0	0	0	Inf	1	1	22.5256	0	Inf	6.07799	Inf	2.87e-08	1.26e-05
FAM131A	3q27.1	0	0	0	0	Inf	1	1	22.5256	0	Inf	6.07799	Inf	2.87e-08	1.26e-05
CLCN2	3q27.1	0	0	0	0	Inf	1	1	22.5256	0	Inf	6.07799	Inf	2.87e-08	1.26e-05
POLR2H	3q27.1	0	0	0	0	Inf	1	1	22.5256	0	Inf	6.07799	Inf	2.87e-08	1.26e-05
THPO	3q27.1	0	0	0	0	Inf	1	1	22.5256	0	Inf	6.07799	Inf	2.87e-08	1.26e-05
CHRD	3q27.1	0	0	0	0	Inf	1	1	22.5256	0	Inf	6.07799	Inf	2.87e-08	1.26e-05
EPHB3	3q27.1	0	0	0	0	Inf	1	1	22.1843	0	Inf	5.95684	Inf	2.71e-08	1.26e-05
MAGEF1	3q27.1	0	0	0	0	Inf	1	1	22.5256	0	Inf	6.07799	Inf	2.87e-08	1.26e-05
VPS8	3q27.2	0	0	0	0	Inf	1	1	22.5256	0	Inf	6.07799	Inf	2.87e-08	1.26e-05
C3orf70	3q27.2	0	0	0	0	Inf	1	1	22.5256	0	Inf	6.07799	Inf	2.87e-08	1.26e-05
EHHADH	3q27.2	0	0	0	0	Inf	1	1	22.5256	0	Inf	6.07799	Inf	2.87e-08	1.26e-05
MAP3K13	3q27.2	0	0	0	0	Inf	1	1	22.5256	0	Inf	6.07799	Inf	2.87e-08	1.26e-05
snoU13.ENSG00000239146.1	3q27.2	0	0	0	0	Inf	1	1	22.5256	0	Inf	6.07799	Inf	2.87e-08	1.26e-05
TMEM41A	3q27.2	0	0	0	0	Inf	1	1	22.5256	0	Inf	6.07799	Inf	2.87e-08	1.26e-05
LIPH	3q27.2	0	0	0	0	Inf	1	1	22.5256	0	Inf	6.07799	Inf	2.87e-08	1.26e-05
SENP2	3q27.2	0	0	0	0	Inf	1	1	22.1843	0	Inf	5.95684	Inf	2.71e-08	1.26e-05
IGF2BP2	3q27.2	0	0	0	0	Inf	1	1	22.1843	0	Inf	5.95684	Inf	2.71e-08	1.26e-05
C3orf65	3q27.2	0	0	0	0	Inf	1	1	22.1843	0	Inf	5.95684	Inf	2.71e-08	1.26e-05
MIR548AQ	3q27.2	0	0	0	0	Inf	1	1	22.1843	0	Inf	5.95684	Inf	2.71e-08	1.26e-05
TRA2B	3q27.2	0	0	0	0	Inf	1	1	22.1843	0	Inf	5.95684	Inf	2.71e-08	1.26e-05
RN7SL637P	3q27.2	0	0	0	0	Inf	1	1	22.1843	0	Inf	5.95684	Inf	2.71e-08	1.26e-05
ETV5	3q27.2	0	0	0	0	Inf	1	1	21.843	0	Inf	5.83739	Inf	5.35e-08	1.45e-05
DGKG	3q27.2	0.341297	0	Inf	0.0071915	Inf	1	1	21.843	0	Inf	5.83739	Inf	5.35e-08	1.45e-05
CRYGS	3q27.3	0	0	0	0	Inf	1	1	21.843	0	Inf	5.83739	Inf	5.35e-08	1.45e-05
TBCCD1	3q27.3	0	0	0	0	Inf	1	1	21.843	0	Inf	5.83739	Inf	5.35e-08	1.45e-05
DNAJB11	3q27.3	0	0	0	0	Inf	1	1	21.843	0	Inf	5.83739	Inf	5.35e-08	1.45e-05
AHSG	3q27.3	0	0	0	0	Inf	1	1	21.843	0	Inf	5.83739	Inf	5.35e-08	1.45e-05
FETUB	3q27.3	0	0	0	0	Inf	1	1	21.843	0	Inf	5.83739	Inf	5.35e-08	1.45e-05
HRG	3q27.3	0	0	0	0	Inf	1	1	21.843	0	Inf	5.83739	Inf	5.35e-08	1.45e-05
KNG1	3q27.3	0	0	0	0	Inf	1	1	21.843	0	Inf	5.83739	Inf	5.35e-08	1.45e-05
EIF4A2	3q27.3	0	0	0	0	Inf	1	1	21.5017	0	Inf	5.71898	Inf	5.04e-08	1.45e-05
SNORD2.ENSG00000238942.1	3q27.3	0	0	0	0	Inf	1	1	21.5017	0	Inf	5.71898	Inf	5.04e-08	1.45e-05
RFC4	3q27.3	0	0	0	0	Inf	1	1	21.5017	0	Inf	5.71898	Inf	5.04e-08	1.45e-05
SNORA4.ENSG00000263776.1	3q27.3	0	0	0	0	Inf	1	1	21.5017	0	Inf	5.71898	Inf	5.04e-08	1.45e-05
SNORA63.ENSG00000200320.1	3q27.3	0	0	0	0	Inf	1	1	21.5017	0	Inf	5.71898	Inf	5.04e-08	1.45e-05
SNORA63.ENSG00000200418.1	3q27.3	0	0	0	0	Inf	1	1	21.5017	0	Inf	5.71898	Inf	5.04e-08	1.45e-05
SNORA81.ENSG00000221420.2	3q27.3	0	0	0	0	Inf	1	1	21.5017	0	Inf	5.71898	Inf	5.04e-08	1.45e-05
ADIPOQ	3q27.3	0	0	0	0	Inf	1	1	21.5017	0	Inf	5.71898	Inf	5.04e-08	1.45e-05
ST6GAL1	3q27.3	0	0	0	0	Inf	1	1	21.843	0	Inf	5.83739	Inf	5.35e-08	1.45e-05
RPL39L	3q27.3	0	0	0	0	Inf	1	1	21.843	0	Inf	5.83739	Inf	5.35e-08	1.45e-05
RTP1	3q27.3	0	0	0	0	Inf	1	1	21.843	0	Inf	5.83739	Inf	5.35e-08	1.45e-05
MASP1	3q27.3	0	0	0	0	Inf	1	1	21.843	0	Inf	5.83739	Inf	5.35e-08	1.45e-05
RTP4	3q27.3	0	0	0	0	Inf	1	1	21.843	0	Inf	5.83739	Inf	5.35e-08	1.45e-05
snoU13.ENSG00000239093.1	3q27.3	0	0	0	0	Inf	1	1	21.843	0	Inf	5.83739	Inf	5.35e-08	1.45e-05
SST	3q27.3	0	0	0	0	Inf	1	1	21.843	0	Inf	5.83739	Inf	5.35e-08	1.45e-05
RTP2	3q27.3	0	0	0	0	Inf	1	1	21.843	0	Inf	5.83739	Inf	5.35e-08	1.45e-05
BCL6	3q27.3	0	0	0	0	Inf	1	1	21.843	0	Inf	5.83739	Inf	5.35e-08	1.45e-05
LPP	3q27.3	0.341297	0	Inf	0.0071915	Inf	1	1	23.2082	0	Inf	6.32264	Inf	1.53e-08	1.23e-05
MIR28	3q28	0	0	0	0	Inf	1	1	22.5256	0	Inf	6.07799	Inf	2.87e-08	1.26e-05
TPRG1	3q28	0	0	0	0	Inf	1	1	24.5734	0	Inf	6.82299	Inf	4.21e-09	1.23e-05
TP63	3q28	0	0	0	0	Inf	1	1	24.9147	0	Inf	6.95104	Inf	2.14e-09	1.23e-05
MIR944	3q28	0	0	0	0	Inf	1	1	23.8908	0	Inf	6.56935	Inf	8.05e-09	1.23e-05
LEPREL1	3q28	0	0	0	0	Inf	1	1	24.5734	0	Inf	6.82299	Inf	4.21e-09	1.23e-05
RN7SL486P	3q28	0	0	0	0	Inf	1	1	21.843	0	Inf	5.83739	Inf	5.35e-08	1.45e-05
CLDN1	3q28	0	0	0	0	Inf	1	1	21.5017	0	Inf	5.71898	Inf	5.04e-08	1.45e-05
CLDN16	3q28	0	0	0	0	Inf	1	1	21.843	0	Inf	5.83739	Inf	5.35e-08	1.45e-05
TMEM207	3q28	0	0	0	0	Inf	1	1	21.5017	0	Inf	5.71898	Inf	5.04e-08	1.45e-05
IL1RAP	3q28	0	0	0	0	Inf	1	1	21.5017	0	Inf	5.71898	Inf	5.04e-08	1.45e-05
RN7SKP296	3q28	0	0	0	0	Inf	1	1	21.5017	0	Inf	5.71898	Inf	5.04e-08	1.45e-05
GMNC	3q28	0	0	0	0	Inf	1	1	21.5017	0	Inf	5.71898	Inf	5.04e-08	1.45e-05
OSTN	3q28	0	0	0	0	Inf	1	1	21.1604	0	Inf	5.60161	Inf	9.9e-08	1.49e-05
UTS2B	3q28	0	0	0	0	Inf	1	1	21.1604	0	Inf	5.60161	Inf	9.9e-08	1.49e-05
CCDC50	3q28	0	0	0	0	Inf	1	1	21.1604	0	Inf	5.60161	Inf	9.9e-08	1.49e-05
PYDC2	3q28	0	0	0	0	Inf	1	1	20.8191	0	Inf	5.48525	Inf	9.29e-08	1.49e-05
RN7SKP222	3q28	0	0	0	0	Inf	1	1	20.4778	0	Inf	5.36989	Inf	1.82e-07	2.61e-05
FGF12	3q28	0	0	0	0	Inf	1	1	20.8191	0	Inf	5.48525	Inf	9.29e-08	1.49e-05
snoU13.ENSG00000238902.1	3q28	0	0	0	0	Inf	1	1	20.4778	0	Inf	5.36989	Inf	1.82e-07	2.61e-05
MB21D2	3q29	0	0	0	0	Inf	1	1	20.8191	0	Inf	5.48525	Inf	9.29e-08	1.49e-05
HRASLS	3q29	0	0	0	0	Inf	1	1	20.8191	0	Inf	5.48525	Inf	9.29e-08	1.49e-05
ATP13A5	3q29	0	0	0	0	Inf	1	1	20.8191	0	Inf	5.48525	Inf	9.29e-08	1.49e-05
ATP13A4	3q29	0	0	0	0	Inf	1	1	21.1604	0	Inf	5.60161	Inf	9.9e-08	1.49e-05
OPA1	3q29	0	0	0	0	Inf	1	1	21.1604	0	Inf	5.60161	Inf	9.9e-08	1.49e-05
RN7SL447P	3q29	0	0	0	0	Inf	1	1	21.1604	0	Inf	5.60161	Inf	9.9e-08	1.49e-05
HES1	3q29	0	0	0	0	Inf	1	1	21.1604	0	Inf	5.60161	Inf	9.9e-08	1.49e-05
RN7SL215P	3q29	0	0	0	0	Inf	1	1	21.1604	0	Inf	5.60161	Inf	9.9e-08	1.49e-05
LINC00887	3q29	0	0	0	0	Inf	1	1	21.1604	0	Inf	5.60161	Inf	9.9e-08	1.49e-05
CPN2	3q29	0	0	0	0	Inf	1	1	21.1604	0	Inf	5.60161	Inf	9.9e-08	1.49e-05
LRRC15	3q29	0	0	0	0	Inf	1	1	21.1604	0	Inf	5.60161	Inf	9.9e-08	1.49e-05
GP5	3q29	0	0	0	0	Inf	1	1	21.1604	0	Inf	5.60161	Inf	9.9e-08	1.49e-05
ATP13A3	3q29	0	0	0	0	Inf	1	1	21.1604	0	Inf	5.60161	Inf	9.9e-08	1.49e-05
LINC00884	3q29	0	0	0	0	Inf	1	1	20.8191	0	Inf	5.48525	Inf	9.29e-08	1.49e-05
TMEM44	3q29	0	0	0	0	Inf	1	1	20.8191	0	Inf	5.48525	Inf	9.29e-08	1.49e-05
LSG1	3q29	0	0	0	0	Inf	1	1	20.8191	0	Inf	5.48525	Inf	9.29e-08	1.49e-05
FAM43A	3q29	0	0	0	0	Inf	1	1	20.8191	0	Inf	5.48525	Inf	9.29e-08	1.49e-05
XXYLT1	3q29	0	0	0	0	Inf	1	1	20.8191	0	Inf	5.48525	Inf	9.29e-08	1.49e-05
MIR3137	3q29	0	0	0	0	Inf	1	1	20.8191	0	Inf	5.48525	Inf	9.29e-08	1.49e-05
RN7SL36P	3q29	0	0	0	0	Inf	1	1	20.8191	0	Inf	5.48525	Inf	9.29e-08	1.49e-05
ACAP2	3q29	0	0	0	0	Inf	1	1	21.1604	0	Inf	5.60161	Inf	9.9e-08	1.49e-05
APOD	3q29	0	0	0	0	Inf	1	1	21.1604	0	Inf	5.60161	Inf	9.9e-08	1.49e-05
LINC00969	3q29	0	0	0	0	Inf	1	1	21.1604	0	Inf	5.60161	Inf	9.9e-08	1.49e-05
MIR570	3q29	0	0	0	0	Inf	1	1	21.1604	0	Inf	5.60161	Inf	9.9e-08	1.49e-05
MUC20	3q29	0	0	0	0	Inf	1	1	21.1604	0	Inf	5.60161	Inf	9.9e-08	1.49e-05
MUC4	3q29	0	0	0	0	Inf	1	1	21.1604	0	Inf	5.60161	Inf	9.9e-08	1.49e-05
PPP1R2	3q29	0	0	0	0	Inf	1	1	21.1604	0	Inf	5.60161	Inf	9.9e-08	1.49e-05
RN7SL773P	3q29	0	0	0	0	Inf	1	1	21.1604	0	Inf	5.60161	Inf	9.9e-08	1.49e-05
RNU6ATAC24P	3q29	0	0	0	0	Inf	1	1	21.1604	0	Inf	5.60161	Inf	9.9e-08	1.49e-05
SDHAP1	3q29	0	0	0	0	Inf	1	1	21.1604	0	Inf	5.60161	Inf	9.9e-08	1.49e-05
TNK2	3q29	0	0	0	0	Inf	1	1	21.1604	0	Inf	5.60161	Inf	9.9e-08	1.49e-05
TFRC	3q29	0	0	0	0	Inf	1	1	21.1604	0	Inf	5.60161	Inf	9.9e-08	1.49e-05
LINC00885	3q29	0	0	0	0	Inf	1	1	21.1604	0	Inf	5.60161	Inf	9.9e-08	1.49e-05
ZDHHC19	3q29	0	0	0	0	Inf	1	1	21.1604	0	Inf	5.60161	Inf	9.9e-08	1.49e-05
SLC51A	3q29	0	0	0	0	Inf	1	1	21.1604	0	Inf	5.60161	Inf	9.9e-08	1.49e-05
PCYT1A	3q29	0	0	0	0	Inf	1	1	21.1604	0	Inf	5.60161	Inf	9.9e-08	1.49e-05
TCTEX1D2	3q29	0	0	0	0	Inf	1	1	21.1604	0	Inf	5.60161	Inf	9.9e-08	1.49e-05
TM4SF19	3q29	0	0	0	0	Inf	1	1	21.1604	0	Inf	5.60161	Inf	9.9e-08	1.49e-05
UBXN7	3q29	0	0	0	0	Inf	1	1	21.1604	0	Inf	5.60161	Inf	9.9e-08	1.49e-05
RN7SL434P	3q29	0	0	0	0	Inf	1	1	21.1604	0	Inf	5.60161	Inf	9.9e-08	1.49e-05
RN7SL738P	3q29	0	0	0	0	Inf	1	1	21.1604	0	Inf	5.60161	Inf	9.9e-08	1.49e-05
RNF168	3q29	0	0	0	0	Inf	1	1	21.1604	0	Inf	5.60161	Inf	9.9e-08	1.49e-05
SMCO1	3q29	0	0	0	0	Inf	1	1	21.1604	0	Inf	5.60161	Inf	9.9e-08	1.49e-05
WDR53	3q29	0	0	0	0	Inf	1	1	21.1604	0	Inf	5.60161	Inf	9.9e-08	1.49e-05
FBXO45	3q29	0	0	0	0	Inf	1	1	21.1604	0	Inf	5.60161	Inf	9.9e-08	1.49e-05
NRROS	3q29	0	0	0	0	Inf	1	1	21.1604	0	Inf	5.60161	Inf	9.9e-08	1.49e-05
PIGX	3q29	0	0	0	0	Inf	1	1	21.1604	0	Inf	5.60161	Inf	9.9e-08	1.49e-05
CEP19	3q29	0	0	0	0	Inf	1	1	21.1604	0	Inf	5.60161	Inf	9.9e-08	1.49e-05
DLG1	3q29	0	0	0	0	Inf	1	1	21.1604	0	Inf	5.60161	Inf	9.9e-08	1.49e-05
MFI2	3q29	0	0	0	0	Inf	1	1	21.1604	0	Inf	5.60161	Inf	9.9e-08	1.49e-05
NCBP2	3q29	0	0	0	0	Inf	1	1	21.1604	0	Inf	5.60161	Inf	9.9e-08	1.49e-05
PAK2	3q29	0	0	0	0	Inf	1	1	21.1604	0	Inf	5.60161	Inf	9.9e-08	1.49e-05
PIGZ	3q29	0	0	0	0	Inf	1	1	21.1604	0	Inf	5.60161	Inf	9.9e-08	1.49e-05
SENP5	3q29	0	0	0	0	Inf	1	1	21.1604	0	Inf	5.60161	Inf	9.9e-08	1.49e-05
U4.ENSG00000272359.1	3q29	0	0	0	0	Inf	1	1	21.1604	0	Inf	5.60161	Inf	9.9e-08	1.49e-05
MIR4797	3q29	0	0	0	0	Inf	1	1	21.1604	0	Inf	5.60161	Inf	9.9e-08	1.49e-05
snoU13.ENSG00000238491.1	3q29	0	0	0	0	Inf	1	1	21.1604	0	Inf	5.60161	Inf	9.9e-08	1.49e-05
BDH1	3q29	0	0	0	0	Inf	1	1	21.5017	0	Inf	5.71898	Inf	5.04e-08	1.45e-05
KIAA0226	3q29	0	0	0	0	Inf	1	1	21.1604	0	Inf	5.60161	Inf	9.9e-08	1.49e-05
MIR922	3q29	0	0	0	0	Inf	1	1	21.1604	0	Inf	5.60161	Inf	9.9e-08	1.49e-05
FYTTD1	3q29	0	0	0	0	Inf	1	1	21.1604	0	Inf	5.60161	Inf	9.9e-08	1.49e-05
LRCH3	3q29	0	0	0	0	Inf	1	1	21.1604	0	Inf	5.60161	Inf	9.9e-08	1.49e-05
ANKRD18DP	3q29	0	0	0	0	Inf	1	1	20.8191	0	Inf	5.48525	Inf	9.29e-08	1.49e-05
FAM157A	3q29	0	0	0	0	Inf	1	1	20.8191	0	Inf	5.48525	Inf	9.29e-08	1.49e-05
IQCG	3q29	0	0	0	0	Inf	1	1	20.8191	0	Inf	5.48525	Inf	9.29e-08	1.49e-05
LMLN	3q29	0	0	0	0	Inf	1	1	20.8191	0	Inf	5.48525	Inf	9.29e-08	1.49e-05
RPL35A	3q29	0	0	0	0	Inf	1	1	20.8191	0	Inf	5.48525	Inf	9.29e-08	1.49e-05
CASC8	8q24.21	0	0	0	0	Inf	1	1	16.3823	3.65854	5.1445	1.58763	26.5227	0.00172061	0.0906665
POU5F1B	8q24.21	0	0	0	0	Inf	1	1	16.3823	3.65854	5.1445	1.58763	26.5227	0.00172061	0.0906665
MYEOV	11q13.3	0	0	0	0	Inf	1	1	29.0102	9.7561	3.76924	1.71659	9.44855	0.000248194	0.0147899
CCND1	11q13.3	0	0	0	0	Inf	1	1	32.0819	9.7561	4.35555	1.98989	10.8988	3.49e-05	0.00256364
ORAOV1	11q13.3	0	0	0	0	Inf	1	1	32.0819	9.7561	4.35555	1.98989	10.8988	3.49e-05	0.00256364
FGF19	11q13.3	0	0	0	0	Inf	1	1	32.4232	9.7561	4.42397	2.02173	11.0613	2.08e-05	0.00155263
FGF4	11q13.3	0	0	0	0	Inf	1	1	33.1058	9.7561	4.5629	2.08642	11.407	1.23e-05	0.000927263
FGF3	11q13.3	0	0	0	0	Inf	1	1	33.1058	9.7561	4.5629	2.08642	11.407	1.23e-05	0.000927263
ANO1	11q13.3	0	0	0	0	Inf	1	1	33.7884	9.7561	4.70468	2.15231	11.7569	7.26e-06	0.000567183
FADD	11q13.3	0	0	0	0	Inf	1	1	33.7884	9.7561	4.70468	2.15231	11.7569	7.26e-06	0.000567183
PPFIA1	11q13.3	0	0	0	0	Inf	1	1	34.1297	9.7561	4.77667	2.18591	11.9345	7.03e-06	0.000552713
MIR548K	11q13.3	0	0	0	0	Inf	1	1	34.1297	9.7561	4.77667	2.18591	11.9345	7.03e-06	0.000552713
CTTN	11q13.3	0	0	0	0	Inf	1	1	33.7884	8.53659	5.44836	2.39477	14.551	1.74e-06	0.000188824
SHANK2	11q13.3	0	0	0	0	Inf	1	1	33.7884	7.31707	6.43986	2.69252	18.7338	6.1e-07	7.39e-05
MIR3664	11q13.4	0	0	0	0	Inf	1	1	28.6689	4.87805	7.80666	2.79405	30.3086	1.27e-06	0.000138378
DHCR7	11q13.4	0.682594	1.21951	0.557708	0.0286964	33.245	0.524082	1	22.1843	1.21951	22.9988	3.84464	933.325	7.04e-07	8.21e-05
NADSYN1	11q13.4	0.682594	1.21951	0.557708	0.0286964	33.245	0.524082	1	22.1843	1.21951	22.9988	3.84464	933.325	7.04e-07	8.21e-05
UNC93B6	11q13.4	0.682594	1.21951	0.557708	0.0286964	33.245	0.524082	1	21.1604	1.21951	21.6538	3.614	879.555	1.21e-06	0.000137575
ENPP7P8	11q13.4	0.341297	1.21951	0.278651	0.00353039	22.0415	0.389975	1	18.7713	0	Inf	4.80649	Inf	5.62e-07	6.85e-05
FAM86C1	11q13.4	0.341297	1.21951	0.278651	0.00353039	22.0415	0.389975	1	17.0648	0	Inf	4.2666	Inf	3.43e-06	0.000306375
ZNF705E	11q13.4	0.341297	1.21951	0.278651	0.00353039	22.0415	0.389975	1	17.7474	0	Inf	4.48024	Inf	1.93e-06	0.00020528
DEFB108B	11q13.4	0.341297	1.21951	0.278651	0.00353039	22.0415	0.389975	1	17.4061	0	Inf	4.37342	Inf	1.81e-06	0.000195065
RNA5SP342	11q13.4	0.341297	1.21951	0.278651	0.00353039	22.0415	0.389975	1	17.4061	0	Inf	4.37342	Inf	1.81e-06	0.000195065
RNF121	11q13.4	0.682594	1.21951	0.557708	0.0286964	33.245	0.524082	1	16.3823	0	Inf	4.05722	Inf	6.05e-06	0.000483241
IL18BP	11q13.4	0.341297	1.21951	0.278651	0.00353039	22.0415	0.389975	1	15.6997	0	Inf	3.85083	Inf	1.06e-05	0.000809936
NUMA1	11q13.4	0.341297	1.21951	0.278651	0.00353039	22.0415	0.389975	1	15.6997	0	Inf	3.85083	Inf	1.06e-05	0.000809936
MIR3165	11q13.4	0.341297	1.21951	0.278651	0.00353039	22.0415	0.389975	1	13.6519	0	Inf	3.25071	Inf	5.53e-05	0.00387062
LRTOMT	11q13.4	0.341297	1.21951	0.278651	0.00353039	22.0415	0.389975	1	13.6519	0	Inf	3.25071	Inf	5.53e-05	0.00387062
LAMTOR1	11q13.4	0.341297	1.21951	0.278651	0.00353039	22.0415	0.389975	1	13.6519	0	Inf	3.25071	Inf	5.53e-05	0.00387062
snoU13.ENSG00000238768.1	11q13.4	0.341297	1.21951	0.278651	0.00353039	22.0415	0.389975	1	13.6519	0	Inf	3.25071	Inf	5.53e-05	0.00387062
ANAPC15	11q13.4	0.341297	1.21951	0.278651	0.00353039	22.0415	0.389975	1	13.6519	0	Inf	3.25071	Inf	5.53e-05	0.00387062
FOLR3	11q13.4	0.341297	1.21951	0.278651	0.00353039	22.0415	0.389975	1	13.9932	0	Inf	3.34902	Inf	3.06e-05	0.00226188
FOLR1	11q13.4	0.341297	1.21951	0.278651	0.00353039	22.0415	0.389975	1	13.9932	0	Inf	3.34902	Inf	3.06e-05	0.00226188
FOLR2	11q13.4	0.341297	1.21951	0.278651	0.00353039	22.0415	0.389975	1	12.628	0	Inf	2.96136	Inf	9.18e-05	0.00631285
INPPL1	11q13.4	0.341297	1.21951	0.278651	0.00353039	22.0415	0.389975	1	12.628	0	Inf	2.96136	Inf	9.18e-05	0.00631285
PHOX2A	11q13.4	0.341297	1.21951	0.278651	0.00353039	22.0415	0.389975	1	12.628	0	Inf	2.96136	Inf	9.18e-05	0.00631285
CLPB	11q13.4	0.682594	1.21951	0.557708	0.0286964	33.245	0.524082	1	12.2867	0	Inf	2.86636	Inf	0.000162307	0.0104456
PDE2A	11q13.4	0.341297	1.21951	0.278651	0.00353039	22.0415	0.389975	1	9.89761	0	Inf	2.22127	Inf	0.000783241	0.0426698

## Sheet: Supplementary Table S7
Supplementary Table S7. Differentially expressed mRNA transcripts between tumors with and without 3p arm loss.
The DESeq2 package was used to perform comparisons. FDR correction was done using Benjamini-Hochberg method. Significance cutoffs are absolute log2 fold change >1 and FDR<0.01.
Gene	Log2 Fold Change	P value	FDR
ACAA1	-1.04146	1.20702e-50	7.96954e-47
FGFBP2	3.8956	9.04801e-43	1.79223e-39
BTBD16	3.07435	9.35956e-33	6.3929e-30
RPL29	-1.05918	9.74096e-33	6.43163e-30
SOX2OT	2.63104	1.53275e-32	9.48772e-30
NR5A1	3.85435	1.37299e-31	7.35032e-29
NTS	3.76793	6.15268e-31	2.97249e-28
PDIA2	3.22393	1.03444e-30	4.76517e-28
PRH2	3.1446	3.42167e-30	1.44205e-27
RPL32	-1.00347	4.18429e-30	1.72672e-27
FGF19	3.4838	2.71942e-28	8.83055e-26
INPP5D	-1.32877	4.70489e-26	1.16493e-23
FIBCD1	2.57063	2.6918e-25	6.50233e-23
GRK7	2.24735	3.64946e-25	8.60577e-23
RAB6B	2.02526	3.62128e-24	7.88246e-22
MPPED1	3.26983	3.99133e-24	8.59351e-22
CEL	2.46048	5.46663e-24	1.16433e-21
GLI2	1.82283	9.49975e-24	1.98075e-21
MGC4473	2.93089	4.37452e-23	8.66505e-21
NKG7	-1.71444	4.68795e-23	9.19394e-21
GZMH	-1.92035	5.48197e-23	1.06171e-20
PRR4	2.48171	6.9437e-23	1.32251e-20
SHC4	-1.98994	7.39165e-23	1.39442e-20
MRAP2	2.25156	9.76028e-23	1.80684e-20
UBA7	-1.07065	1.2854e-22	2.35752e-20
SCGB2A2	-3.57499	1.49385e-22	2.7147e-20
CLDN20	2.7353	2.2318e-22	3.9471e-20
KLRK1	-1.60357	6.16167e-22	1.03433e-19
C18orf18	1.16603	8.04037e-22	1.31623e-19
KCNMB3	1.24258	9.49112e-22	1.54098e-19
ADRA2B	2.07359	1.58927e-21	2.47877e-19
KIF1A	2.69607	2.8079e-21	4.31154e-19
PCDH19	2.37913	3.15241e-21	4.80331e-19
CD8A	-1.67407	3.20494e-21	4.84607e-19
PLCD1	-1.11719	6.31396e-21	9.40353e-19
ALS2CL	-1.14164	1.11232e-20	1.59658e-18
PRB3	2.50278	1.20826e-20	1.72182e-18
GLT25D2	2.15005	1.35982e-20	1.92395e-18
RPL22L1	-1.14378	3.7227e-20	5.01627e-18
CRTAM	-1.46955	4.49617e-20	5.93734e-18
MSL3L2	1.16891	4.73678e-20	6.21365e-18
SCN9A	2.26945	4.80596e-20	6.26293e-18
FSTL4	1.78066	7.58061e-20	9.81417e-18
SPINK7	-2.56636	9.28521e-20	1.18659e-17
LGI3	2.17485	1.04025e-19	1.31244e-17
SCUBE3	2.31299	1.19525e-19	1.48902e-17
WSCD2	2.42341	1.30066e-19	1.61021e-17
PTX4	3.07234	1.41655e-19	1.7428e-17
ALOX15	2.42551	1.47945e-19	1.80895e-17
GPC3	2.29902	1.91397e-19	2.3117e-17
SLC15A2	1.24474	1.94853e-19	2.33918e-17
GLI1	1.72934	3.56147e-19	4.14975e-17
CYP26A1	2.79363	4.07876e-19	4.67006e-17
UCHL1	2.01629	4.62652e-19	5.2367e-17
ABCC5	1.2207	5.31774e-19	5.95106e-17
MYO3A	2.44271	6.78182e-19	7.46301e-17
ADD2	2.12928	6.82806e-19	7.47238e-17
FASLG	-1.64253	7.21643e-19	7.85401e-17
ULBP1	1.68803	8.10562e-19	8.72588e-17
LAG3	-1.54182	1.09687e-18	1.14988e-16
SAMD3	-1.49651	1.09717e-18	1.14988e-16
EPCAM	1.58283	1.20869e-18	1.25349e-16
DMRT3	2.05184	1.47145e-18	1.51018e-16
LOC100130238	2.15173	2.12361e-18	2.13526e-16
PAK7	2.80265	2.196e-18	2.19689e-16
HIF3A	2.21998	2.72303e-18	2.71044e-16
VWA5B2	1.91723	4.41122e-18	4.32562e-16
ABHD12B	1.85099	4.87434e-18	4.73289e-16
WIF1	2.86558	5.15394e-18	4.95578e-16
BCHE	2.07642	5.77026e-18	5.46877e-16
NOTUM	1.5796	5.96965e-18	5.6308e-16
MLF1	1.35987	7.8756e-18	7.32394e-16
FAM132A	1.93463	8.05633e-18	7.457e-16
CAPN9	2.46424	8.3355e-18	7.67952e-16
BAI2	1.131	1.18108e-17	1.06826e-15
SLC29A4	1.48354	1.23575e-17	1.11263e-15
CXCR3	-1.48996	1.43243e-17	1.27236e-15
ELFN1	1.34121	1.47687e-17	1.30598e-15
CXCL11	-2.05683	1.66092e-17	1.4622e-15
CLIC3	-1.57258	2.06218e-17	1.79946e-15
GBP5	-1.74208	2.15558e-17	1.87271e-15
ADH1C	2.54487	2.25818e-17	1.95328e-15
YBX2	2.00972	2.28492e-17	1.96782e-15
JAKMIP2	1.93555	3.22075e-17	2.72635e-15
SYT14	1.95412	3.34741e-17	2.82151e-15
HMX2	2.7423	3.37335e-17	2.83133e-15
GPRC5D	1.81925	3.78097e-17	3.16006e-15
PANX2	1.56263	3.91507e-17	3.25839e-15
PRSS50	2.48362	4.03871e-17	3.33328e-15
ORAOV1	1.27683	6.20206e-17	4.9737e-15
SLA2	-1.28136	6.24321e-17	4.98651e-15
LOC153328	1.93522	7.53108e-17	5.94326e-15
GZMB	-1.44313	8.23462e-17	6.47267e-15
FREM2	2.32936	8.5037e-17	6.65776e-15
LOXL4	1.78008	9.39378e-17	7.30537e-15
ISM2	1.96474	9.57397e-17	7.40786e-15
CD3D	-1.30506	1.0758e-16	8.29164e-15
HRNR	-1.98312	1.09141e-16	8.37931e-15
ERN2	2.46081	1.30237e-16	9.92207e-15
PVRIG	-1.07163	1.46102e-16	1.10457e-14
EOMES	-1.33399	1.57479e-16	1.18606e-14
BATF2	-1.61932	1.62956e-16	1.22266e-14
ART3	-1.84953	1.80367e-16	1.34312e-14
JAKMIP1	-1.39057	1.91513e-16	1.41022e-14
MAP7D2	2.11915	1.92748e-16	1.41405e-14
SYN2	2.0889	1.98261e-16	1.44381e-14
GSTA3	2.55347	2.04647e-16	1.48331e-14
NRXN3	1.86592	2.05183e-16	1.48331e-14
FAM71E2	2.53018	2.16773e-16	1.55574e-14
THSD7B	2.13814	2.37677e-16	1.68742e-14
TMEM40	-1.15779	2.45933e-16	1.7398e-14
GZMK	-1.61871	2.66339e-16	1.86419e-14
CREG2	1.70709	3.10755e-16	2.13731e-14
CXCL10	-1.86451	3.2727e-16	2.23537e-14
CD2	-1.25352	3.31195e-16	2.24668e-14
CST7	-1.11477	3.42286e-16	2.31399e-14
PDCD1	-1.30899	3.5664e-16	2.40283e-14
CYP2W1	2.18328	4.19101e-16	2.77644e-14
GPR18	-1.33352	4.71396e-16	3.10213e-14
COL21A1	1.82894	5.86782e-16	3.82335e-14
PPFIA1	1.17877	5.94843e-16	3.86316e-14
2020-09-01	-1.11785	6.00951e-16	3.89008e-14
C11orf16	2.46611	6.28637e-16	4.05571e-14
FAM184B	2.186	6.30633e-16	4.05571e-14
MSMB	2.22877	6.56198e-16	4.20647e-14
SIRPG	-1.33051	7.0108e-16	4.46527e-14
CD3E	-1.19006	7.20578e-16	4.57474e-14
MYBPHL	-1.87037	7.46023e-16	4.70612e-14
FSTL5	2.59598	7.6197e-16	4.79146e-14
GPR171	-1.274	8.41347e-16	5.27386e-14
FBN3	2.38302	9.76627e-16	6.04547e-14
WARS	-1.3573	9.76651e-16	6.04547e-14
CCDC74B	1.34687	1.04064e-15	6.40157e-14
GPBAR1	-1.0915	1.05928e-15	6.49606e-14
CTSW	-1.34568	1.11707e-15	6.82927e-14
SH2D1A	-1.33199	1.13254e-15	6.90259e-14
CCL4	-1.15637	1.13778e-15	6.91323e-14
PTPRCAP	-1.28554	1.28598e-15	7.69569e-14
TMEM151B	1.65585	1.71159e-15	1.00305e-13
JAKMIP3	1.95121	1.77012e-15	1.03429e-13
SLC22A20	1.44711	2.29755e-15	1.33852e-13
C19orf77	1.86234	2.76619e-15	1.58361e-13
FAM69C	2.22069	3.64286e-15	2.06165e-13
GIMAP7	-1.0727	3.95584e-15	2.21976e-13
HCST	-1.1165	3.98357e-15	2.229e-13
CD244	-1.18057	4.47241e-15	2.48847e-13
CEACAM21	-1.21706	4.54246e-15	2.52036e-13
ITPKA	1.19181	4.5559e-15	2.52076e-13
TARP	-1.31512	4.69941e-15	2.58572e-13
DUSP9	1.37072	4.94064e-15	2.71092e-13
KCTD14	-1.45233	5.25109e-15	2.8733e-13
SLC44A4	1.88673	5.61281e-15	3.04599e-13
WNK2	1.82416	6.83571e-15	3.6995e-13
SLC30A3	1.56281	6.97697e-15	3.76566e-13
GIMAP5	-1.00819	7.04296e-15	3.79095e-13
NOV	1.24491	7.32069e-15	3.92976e-13
CCR5	-1.22969	7.82841e-15	4.19095e-13
COCH	1.93177	7.95162e-15	4.24544e-13
DMRT1	2.29519	8.02614e-15	4.2737e-13
ZDHHC11	1.55644	8.72686e-15	4.62197e-13
ANO1	1.38694	9.25631e-15	4.87631e-13
HS3ST5	2.49627	9.91695e-15	5.19669e-13
KIAA1244	1.58075	1.063e-14	5.55563e-13
CCRL1	-1.35034	1.26134e-14	6.55766e-13
CXCR6	-1.19468	1.4562e-14	7.51155e-13
KPRP	-1.97887	1.6731e-14	8.56351e-13
SHANK2	1.52657	1.68405e-14	8.57214e-13
CD96	-1.12464	1.77465e-14	8.96744e-13
PTPN22	-1.08052	1.90636e-14	9.58404e-13
TBX4	1.86255	1.98905e-14	9.97447e-13
IGSF11	1.7051	2.09145e-14	1.04351e-12
PTH2R	2.40119	2.15215e-14	1.07089e-12
FAM71F1	2.19991	2.16255e-14	1.07089e-12
TBX21	-1.29426	2.40686e-14	1.1889e-12
BAALC	1.61747	2.4204e-14	1.19262e-12
PRF1	-1.20116	2.45981e-14	1.20903e-12
LOC284578	2.06837	2.59607e-14	1.27285e-12
CD8B	-1.46363	2.63286e-14	1.2877e-12
IL12RB1	-1.2032	3.06534e-14	1.49185e-12
GZMM	-1.33895	3.37143e-14	1.6328e-12
PRPH	1.69353	3.52869e-14	1.69651e-12
GRIK2	2.01242	3.59756e-14	1.72307e-12
ACPL2	1.02273	3.60132e-14	1.72307e-12
GZMA	-1.39018	4.0501e-14	1.91466e-12
UBASH3A	-1.24387	4.11705e-14	1.94168e-12
GAL	1.89082	4.5943e-14	2.16161e-12
CLEC2L	2.19042	4.65813e-14	2.18128e-12
WNT9A	1.04872	4.72904e-14	2.20406e-12
IFNG	-1.61747	4.87602e-14	2.26723e-12
SLC16A14	1.24061	5.03003e-14	2.33337e-12
PPP1R16B	-1.06325	5.07984e-14	2.35097e-12
LILRA4	-1.58976	5.73749e-14	2.64298e-12
MAST1	1.37594	5.96922e-14	2.737e-12
PAPPA2	1.87935	6.91948e-14	3.15083e-12
ARNT2	1.27529	7.4958e-14	3.38216e-12
FAM78B	-1.05938	8.01333e-14	3.59927e-12
LEFTY1	1.28285	8.06427e-14	3.61396e-12
LGR6	1.55453	1.02375e-13	4.52645e-12
GDPD3	-1.39644	1.07868e-13	4.75867e-12
SHISA7	1.71237	1.24026e-13	5.43518e-12
IRS4	2.49604	1.33002e-13	5.80289e-12
GSTA1	2.41213	1.37549e-13	5.98807e-12
OLFM4	2.15889	1.40352e-13	6.0967e-12
SHH	2.19683	1.56707e-13	6.74794e-12
LGALS4	1.90195	1.65479e-13	7.1102e-12
NKAIN2	1.68746	1.6633e-13	7.13129e-12
KLRD1	-1.2622	1.71499e-13	7.30959e-12
CD200R1	-1.25988	1.73914e-13	7.37665e-12
C1orf125	1.90625	1.79047e-13	7.57811e-12
EPHA7	2.03214	1.88711e-13	7.9363e-12
SLC22A11	1.90334	2.01654e-13	8.42693e-12
GFRA3	1.76688	2.0376e-13	8.49701e-12
KRT71	1.77152	2.23878e-13	9.31634e-12
APOBEC3H	-1.1505	2.54017e-13	1.05483e-11
PCYT1B	1.72454	2.7487e-13	1.13666e-11
ETNK2	1.08486	2.97607e-13	1.22812e-11
DLGAP1	1.80261	3.19775e-13	1.31413e-11
CLDN3	2.01422	3.20593e-13	1.31476e-11
CCBP2	-1.24334	3.23306e-13	1.32315e-11
SLC9A2	1.7161	3.42467e-13	1.39868e-11
LOC606724	-1.07957	3.75105e-13	1.52256e-11
RYR2	1.66443	3.77947e-13	1.53095e-11
KCNS3	1.04141	3.84494e-13	1.5543e-11
PHACTR3	1.6646	4.0363e-13	1.61844e-11
SCGB1A1	2.34605	4.04712e-13	1.6195e-11
C9orf169	-1.50463	4.92908e-13	1.94881e-11
ZNF683	-1.47199	4.97031e-13	1.96119e-11
RTDR1	1.54461	5.70381e-13	2.22404e-11
CD6	-1.03268	5.73166e-13	2.2305e-11
FADD	1.0321	5.79629e-13	2.25123e-11
RGL4	-1.02596	5.93489e-13	2.30055e-11
CKB	1.14628	5.96352e-13	2.30714e-11
DLEC1	1.79416	6.74637e-13	2.58357e-11
SIT1	-1.13271	6.75629e-13	2.58357e-11
TAS1R1	1.80783	7.00337e-13	2.66775e-11
CXCL9	-1.55722	7.41093e-13	2.81758e-11
C1QL4	1.50044	7.52333e-13	2.85483e-11
FGL2	-1.12131	7.84597e-13	2.97157e-11
ACBD7	1.26087	7.96229e-13	3.00987e-11
UGT1A9	2.22848	8.78748e-13	3.29664e-11
BEX1	1.9592	9.51218e-13	3.53503e-11
STATH	2.49479	1.00872e-12	3.72774e-11
CD48	-1.08445	1.04532e-12	3.84865e-11
MLXIPL	1.66669	1.05816e-12	3.88151e-11
ADCY10	1.83754	1.07621e-12	3.94041e-11
CCND1	1.01198	1.31438e-12	4.75633e-11
TBC1D10C	-1.08924	1.32032e-12	4.75652e-11
LYPD5	-1.33596	1.35382e-12	4.86687e-11
PRSS21	1.91726	1.45773e-12	5.20265e-11
SOX2	1.51346	1.55077e-12	5.50496e-11
KLRB1	-1.16258	1.61379e-12	5.71843e-11
WNT2B	1.19892	1.66164e-12	5.87745e-11
CLDN6	1.95877	1.6711e-12	5.90037e-11
KCNH2	1.40956	1.7383e-12	6.11586e-11
SPINK5	-1.50323	1.7614e-12	6.18614e-11
B4GALNT1	1.07733	1.96865e-12	6.87744e-11
2020-09-03	1.17904	2.04212e-12	7.10901e-11
IRF8	-1.07872	2.53284e-12	8.69505e-11
C10orf91	1.22818	2.57218e-12	8.81484e-11
KRT2	-2.17818	2.6417e-12	9.02186e-11
FAM182B	1.27387	2.76049e-12	9.37904e-11
GBP1	-1.12788	2.95609e-12	1.00264e-10
DHCR7	1.02677	2.99441e-12	1.0139e-10
CD3G	-1.20742	3.03033e-12	1.02257e-10
TFPI2	1.74969	3.30094e-12	1.10635e-10
PADI3	1.56808	3.32433e-12	1.11156e-10
VPS37D	1.16484	3.57397e-12	1.19181e-10
SCML4	-1.27323	3.63801e-12	1.20909e-10
DMRT2	1.61295	3.65569e-12	1.21293e-10
ATP13A5	2.2005	3.8978e-12	1.28679e-10
CALB1	2.1307	3.93201e-12	1.29593e-10
ASPA	-1.42567	4.00851e-12	1.31241e-10
FCRL6	-1.18368	4.21485e-12	1.37769e-10
DDC	2.04677	4.54716e-12	1.48142e-10
USH1C	2.16711	4.98267e-12	1.62064e-10
RTBDN	1.65022	5.1186e-12	1.66212e-10
CCDC67	1.94473	5.77442e-12	1.86286e-10
SLCO4C1	1.62999	6.0033e-12	1.93355e-10
C2orf65	1.80558	6.18076e-12	1.98425e-10
FAM26F	-1.11529	6.45706e-12	2.06626e-10
SERPINB13	-1.28864	7.17456e-12	2.28479e-10
ZNF541	1.65248	7.59571e-12	2.40729e-10
DNAH10	1.27482	7.73191e-12	2.44264e-10
VSIG10L	-1.29023	7.94926e-12	2.50731e-10
SLAMF7	-1.01107	7.98916e-12	2.51589e-10
KRTAP9	-2.42345	8.02234e-12	2.52232e-10
MSI1	1.59594	8.09852e-12	2.54224e-10
CLEC10A	-1.17507	8.20376e-12	2.56714e-10
NKD2	1.05782	8.47004e-12	2.64212e-10
TIGIT	-1.04287	9.16969e-12	2.84692e-10
ABCG5	1.67037	9.49251e-12	2.93793e-10
CXCR2P1	-1.54331	9.59156e-12	2.95934e-10
FCGR1B	-1.08523	1.00573e-11	3.07904e-10
LTF	2.03845	1.05906e-11	3.22736e-10
PIWIL2	1.83268	1.24606e-11	3.75105e-10
EPGN	-1.57929	1.25299e-11	3.76619e-10
PRH1	1.01975	1.26928e-11	3.80361e-10
STOX1	1.45776	1.32343e-11	3.94795e-10
NMUR2	2.13157	1.34409e-11	4.00358e-10
HHIP	1.74515	1.45449e-11	4.29248e-10
SLAMF6	-1.14808	1.4717e-11	4.33157e-10
SPN	-1.01942	1.49814e-11	4.40283e-10
KIAA1045	1.27225	1.5586e-11	4.56022e-10
CALHM1	1.90397	1.57706e-11	4.60742e-10
ZFP42	1.96204	1.61456e-11	4.71004e-10
GPR81	1.79703	1.72036e-11	5.00395e-10
SP9	1.70154	2.03918e-11	5.86241e-10
ZNF831	-1.22109	2.04998e-11	5.88034e-10
COLEC11	1.34522	2.09892e-11	6.008e-10
TRIML2	-1.89174	2.12454e-11	6.06382e-10
LOC146336	1.80823	2.15885e-11	6.15288e-10
EFCAB10	1.34953	2.27489e-11	6.47428e-10
KRTCAP3	1.20478	2.32257e-11	6.58901e-10
ITGAL	-1.06368	2.32518e-11	6.58901e-10
BEX2	1.39955	2.37909e-11	6.72255e-10
SLC26A5	2.19204	2.47764e-11	6.9811e-10
ODC1	1.1653	2.62251e-11	7.35789e-10
GCGR	1.72356	2.73633e-11	7.65555e-10
DCT	-2.23295	2.81358e-11	7.83845e-10
PYHIN1	-1.12245	2.83416e-11	7.8847e-10
ANKRD31	-1.55289	2.88575e-11	7.99009e-10
FUT7	-1.0548	2.96376e-11	8.17633e-10
GFAP	1.65077	3.16809e-11	8.69163e-10
LOC440905	1.94222	3.2224e-11	8.82838e-10
SPINK6	-1.91442	3.28763e-11	8.96988e-10
WFIKKN2	1.77587	3.34208e-11	9.10591e-10
KLRC3	-1.36268	3.44066e-11	9.36161e-10
FTCD	1.85069	3.6772e-11	9.89645e-10
PHYHIP	1.29345	4.07104e-11	1.08678e-09
TSGA10IP	1.89156	4.09856e-11	1.09119e-09
GCOM1	-1.20124	4.10851e-11	1.09237e-09
ESPNL	1.45616	4.43419e-11	1.1711e-09
MPEG1	-1.02266	4.51409e-11	1.18745e-09
KRT81	-1.34242	4.55274e-11	1.19603e-09
INA	1.93275	4.55994e-11	1.19633e-09
RPTN	-1.77162	4.70453e-11	1.23101e-09
LOC400696	-1.68866	4.8334e-11	1.26234e-09
PPM1H	1.11901	4.87374e-11	1.27025e-09
SEMA6D	1.25986	4.88732e-11	1.27212e-09
NECAB2	1.55694	4.89919e-11	1.27353e-09
CD274	-1.11495	4.91112e-11	1.27496e-09
C17orf99	1.00029	5.06614e-11	1.31005e-09
IDO1	-1.46781	5.22111e-11	1.34661e-09
CLDN19	1.96872	5.24786e-11	1.35175e-09
NPB	1.37031	5.39782e-11	1.38498e-09
HCG22	-1.53652	5.43675e-11	1.39316e-09
KIAA0319	1.65333	5.57195e-11	1.42596e-09
HPGD	-1.26536	5.67451e-11	1.45033e-09
P2RY10	-1.11872	6.03517e-11	1.53656e-09
ENTPD8	1.69021	6.06425e-11	1.54068e-09
TSPAN18	1.14916	6.12568e-11	1.55362e-09
RIMKLA	1.47311	6.74074e-11	1.69658e-09
LOC100133545	1.77552	6.9611e-11	1.74539e-09
CD27	-1.09611	7.5178e-11	1.88021e-09
KLRG1	-1.01156	7.71006e-11	1.92344e-09
PKD1L2	1.59125	7.84946e-11	1.95575e-09
UMODL1	1.74443	8.04428e-11	1.99176e-09
GBP4	-1.11321	8.26944e-11	2.04241e-09
FZD7	1.03328	8.31777e-11	2.05178e-09
HMX1	1.73956	8.35017e-11	2.05722e-09
CDH12	1.73542	9.02467e-11	2.20702e-09
KCNJ4	1.80783	9.20537e-11	2.24833e-09
SAMD12	1.31829	9.3452e-11	2.27855e-09
HOXB8	1.59164	9.56114e-11	2.32377e-09
P2RY13	-1.07515	9.61281e-11	2.33346e-09
DGKG	1.15337	9.6989e-11	2.35148e-09
FAM129C	-1.32179	9.91448e-11	2.40081e-09
NPW	1.46704	9.94424e-11	2.40274e-09
SLC16A8	1.23294	9.95396e-11	2.40274e-09
UPK1B	2.01807	1.0058e-10	2.42076e-09
ITK	-1.05042	1.01709e-10	2.44495e-09
CLEC9A	-1.30202	1.02192e-10	2.45359e-09
LOC389493	1.83443	1.04949e-10	2.51675e-09
AFF2	1.47128	1.06439e-10	2.5463e-09
ACER1	-1.77364	1.06722e-10	2.54724e-09
MSLN	1.70886	1.12515e-10	2.67873e-09
LOC100132354	1.89821	1.14613e-10	2.72539e-09
IL9R	-1.04806	1.15282e-10	2.73802e-09
CPNE6	2.14925	1.20464e-10	2.85083e-09
LIM2	2.15963	1.26217e-10	2.97632e-09
FRAS1	1.25178	1.3347e-10	3.12502e-09
CCL8	-1.17008	1.3701e-10	3.20413e-09
DNAJC22	1.31985	1.39746e-10	3.26426e-09
CLDN18	1.44598	1.40189e-10	3.26689e-09
COL4A6	1.00104	1.43983e-10	3.34745e-09
CLEC4C	-1.71906	1.48005e-10	3.4369e-09
NAPSB	-1.03411	1.58635e-10	3.67944e-09
CYP26C1	2.05769	1.6738e-10	3.86417e-09
NTRK2	1.57667	1.70268e-10	3.92627e-09
CRNN	-1.96882	1.75258e-10	4.02262e-09
NPC1L1	1.43442	1.79176e-10	4.09357e-09
RCOR2	1.14307	1.8219e-10	4.15526e-09
PTPRT	1.80472	1.82296e-10	4.15526e-09
VWDE	1.83259	1.86089e-10	4.23197e-09
GRM1	1.65224	1.9326e-10	4.38499e-09
SLC34A2	1.91303	1.97516e-10	4.47131e-09
SGEF	1.41668	2.04568e-10	4.59941e-09
PCOLCE2	1.39888	2.21485e-10	4.95727e-09
IL1RL1	-1.33349	2.2342e-10	4.99492e-09
HLA	-1.10016	2.35217e-10	5.24253e-09
TKTL1	1.98928	2.37663e-10	5.28353e-09
C1QA	-1.02082	2.40993e-10	5.35155e-09
WDR63	-1.14981	2.42623e-10	5.38172e-09
SYT17	1.05741	2.43609e-10	5.39756e-09
SSTR5	1.60782	2.59224e-10	5.69258e-09
KRTAP9	-2.20341	2.67119e-10	5.85298e-09
TGM3	-1.81901	2.6872e-10	5.88156e-09
NCRNA00176	1.02068	2.74636e-10	5.99119e-09
TMEM20	1.04795	2.7921e-10	6.08426e-09
MUC2	1.74101	2.80332e-10	6.102e-09
PNCK	1.51079	2.89539e-10	6.27482e-09
SLC13A2	1.90105	3.16232e-10	6.75614e-09
PON3	1.48662	3.29097e-10	7.00942e-09
CHST9	1.99049	3.52193e-10	7.44528e-09
RBP4	1.7021	3.53173e-10	7.45579e-09
GPR149	2.18824	3.53442e-10	7.45579e-09
SLC38A3	-1.36269	3.5646e-10	7.50347e-09
LOC149134	1.376	3.65639e-10	7.68851e-09
GPR156	1.2754	3.66587e-10	7.70026e-09
GLB1L2	1.39146	3.71694e-10	7.79102e-09
FCGR1C	-1.01244	3.86487e-10	8.06694e-09
VIL1	1.92519	3.96256e-10	8.23614e-09
UGT1A8	2.1135	3.97604e-10	8.25548e-09
ZNF474	1.1867	4.08892e-10	8.4721e-09
APCDD1L	1.18383	4.11946e-10	8.52286e-09
CASP5	-1.07765	4.12202e-10	8.52286e-09
GAL3ST2	1.6555	4.138e-10	8.54698e-09
FCGR1A	-1.04486	4.25519e-10	8.77075e-09
LOC255167	1.49625	4.33181e-10	8.91012e-09
KRT4	-1.80272	4.40832e-10	9.05808e-09
PLEKHG4B	1.1068	4.5069e-10	9.25106e-09
DNAJB13	1.89392	4.61501e-10	9.45338e-09
ALS2CR11	1.511	4.79536e-10	9.79241e-09
MMP20	1.96827	4.94622e-10	1.0059e-08
C10orf82	1.77334	4.97455e-10	1.01062e-08
NTF3	1.3041	5.14652e-10	1.04129e-08
KLRC4	-1.49352	5.30701e-10	1.07157e-08
NGB	1.86842	5.34522e-10	1.07819e-08
SNTN	2.12435	5.4025e-10	1.08753e-08
DMKN	-1.1709	5.52724e-10	1.11038e-08
C11orf9	1.1542	5.54875e-10	1.11357e-08
GPR83	1.26658	5.81155e-10	1.15927e-08
CCDC74A	1.03517	5.87511e-10	1.17077e-08
CCL26	1.34548	6.03493e-10	1.2002e-08
HAPLN4	1.28016	6.44532e-10	1.27287e-08
ALDH1A1	1.51589	7.07733e-10	1.38116e-08
RHBDL1	1.05838	7.08564e-10	1.38142e-08
CHGA	1.63641	7.87517e-10	1.52335e-08
GPR174	-1.20818	8.65597e-10	1.66787e-08
DACT2	1.38928	9.02029e-10	1.73134e-08
KLHDC8A	1.25916	9.42552e-10	1.80562e-08
WFDC12	-1.65807	9.51038e-10	1.8166e-08
BAI1	1.29069	9.61589e-10	1.83322e-08
MCF2	-1.49792	9.81224e-10	1.86348e-08
CNIH3	1.10324	1.01449e-09	1.9193e-08
SEC14L4	1.59495	1.05545e-09	1.99299e-08
ZNF80	-1.2125	1.13546e-09	2.12381e-08
DNAH2	1.38597	1.16564e-09	2.17411e-08
SLC13A5	1.63406	1.1918e-09	2.21873e-08
ADRA2C	1.14908	1.21862e-09	2.26439e-08
ENDOU	-1.46933	1.23688e-09	2.29188e-08
KCNH1	1.44887	1.24904e-09	2.31224e-08
PIWIL1	1.73032	1.25809e-09	2.32465e-08
CDSN	-1.52396	1.26009e-09	2.32618e-08
TLR7	-1.0794	1.27434e-09	2.3503e-08
TCAM1P	1.58062	1.33403e-09	2.45353e-08
EMILIN3	1.23221	1.34596e-09	2.47117e-08
CCR2	-1.12893	1.34612e-09	2.47117e-08
EFCAB1	1.16011	1.44206e-09	2.6278e-08
UGT1A6	1.57859	1.44627e-09	2.63306e-08
CXCR2	-1.12316	1.48908e-09	2.70603e-08
KIR3DL2	-1.40009	1.51396e-09	2.74871e-08
GPR25	-1.34533	1.52067e-09	2.75838e-08
OLFM1	1.18812	1.55556e-09	2.8165e-08
GVIN1	-1.02609	1.5574e-09	2.81726e-08
OR7A5	1.75952	1.69099e-09	3.04112e-08
GPR31	-1.5898	1.69244e-09	3.04112e-08
NAP1L2	1.10617	1.6985e-09	3.04744e-08
GABRQ	1.2602	1.72493e-09	3.08093e-08
C6orf168	1.19144	1.75129e-09	3.12519e-08
FOLR1	1.52269	1.80784e-09	3.22029e-08
ABCA13	1.29784	1.82451e-09	3.24416e-08
TCL1A	-1.41593	1.88736e-09	3.34092e-08
SLC18A3	2.07331	2.00452e-09	3.52938e-08
FEZF1	1.93605	2.07831e-09	3.63346e-08
NPTX1	1.30674	2.34979e-09	4.07572e-08
EFHC2	1.12429	2.38182e-09	4.12064e-08
KRT74	1.01368	2.38194e-09	4.12064e-08
OTX1	1.0074	2.5386e-09	4.37506e-08
MIOX	1.77226	2.54344e-09	4.37711e-08
KRT20	1.91165	2.60221e-09	4.47047e-08
ABCD2	-1.11051	2.61815e-09	4.48619e-08
TG	1.12626	2.63429e-09	4.50993e-08
THEMIS	-1.12319	2.80426e-09	4.77617e-08
CNTNAP5	2.01473	2.91627e-09	4.94991e-08
SERPINI1	1.01239	2.93763e-09	4.97788e-08
SLC10A4	1.44565	2.93778e-09	4.97788e-08
POMC	1.32095	2.9574e-09	5.00685e-08
KIR2DL1	-1.51185	3.02537e-09	5.11315e-08
CRCT1	-1.42108	3.12841e-09	5.26935e-08
MPP4	1.20064	3.32094e-09	5.55585e-08
HOPX	-1.08342	3.33689e-09	5.57311e-08
KRT6C	-1.15508	3.34661e-09	5.57994e-08
FAM25B	-1.50666	3.40004e-09	5.66425e-08
KIR2DS4	-1.51124	3.48222e-09	5.77507e-08
RHBDL3	1.16733	3.52025e-09	5.81076e-08
KRT27	-1.84671	3.66366e-09	6.0124e-08
PRAP1	1.4661	3.69781e-09	6.0548e-08
TCF15	1.37975	3.70063e-09	6.0548e-08
LYNX1	-1.25048	3.71651e-09	6.06898e-08
SLC6A3	1.50745	3.77788e-09	6.15903e-08
DOC2A	1.24649	3.94231e-09	6.41128e-08
JPH3	1.27046	4.04387e-09	6.56566e-08
RAB3B	1.41693	4.2104e-09	6.80813e-08
FKBP6	1.40158	4.31351e-09	6.96917e-08
IL12B	-1.22174	4.43345e-09	7.13965e-08
C5orf20	-1.06962	4.48529e-09	7.19973e-08
TRAT1	-1.24414	4.54374e-09	7.28765e-08
NTNG1	-1.39528	4.67486e-09	7.47977e-08
XCR1	-1.29059	4.86893e-09	7.77773e-08
GABRA5	2.08714	4.97249e-09	7.93036e-08
CPNE7	1.04532	5.02739e-09	7.9986e-08
POU4F1	1.69476	5.03546e-09	8.00501e-08
TF	1.4863	5.43937e-09	8.5851e-08
GNAZ	1.04733	5.61809e-09	8.84604e-08
MUC4	1.57011	5.63453e-09	8.86488e-08
ABAT	1.03072	5.85252e-09	9.17142e-08
STAR	1.07895	5.9443e-09	9.30789e-08
LOC541473	1.1021	6.00026e-09	9.38809e-08
DNAJB3	1.76005	6.11877e-09	9.56132e-08
EPHB1	1.12355	6.19708e-09	9.66339e-08
NLRP11	1.79194	6.38811e-09	9.93996e-08
IL33	-1.24112	6.60906e-09	1.02515e-07
CLCNKB	1.46654	6.65633e-09	1.03168e-07
TGM1	-1.19108	6.91725e-09	1.06961e-07
KRT24	-1.86373	6.93983e-09	1.07226e-07
FLJ33360	1.35698	6.97194e-09	1.07471e-07
GLDC	-1.44064	7.26609e-09	1.11485e-07
PTCRA	-1.15473	7.44835e-09	1.14104e-07
SOX5	1.26358	7.90649e-09	1.20463e-07
DGKB	1.44789	7.91208e-09	1.20463e-07
CBS	1.02147	7.93099e-09	1.20658e-07
RPS6KA6	1.75205	7.98956e-09	1.21363e-07
PTPRQ	1.51737	8.00496e-09	1.21453e-07
SYT13	1.50767	8.1189e-09	1.22857e-07
KCNA3	-1.17405	8.32747e-09	1.25724e-07
KLRC2	-1.13278	8.54406e-09	1.287e-07
LOC730101	1.23973	8.75098e-09	1.31387e-07
AGR2	1.26237	8.75562e-09	1.31387e-07
ALB	1.61487	8.78465e-09	1.31723e-07
DKKL1	1.21174	8.86869e-09	1.32804e-07
SST	1.75464	9.1653e-09	1.37016e-07
TIFAB	-1.05491	9.27895e-09	1.3861e-07
C1orf200	-1.13151	9.55401e-09	1.42183e-07
CXCR5	-1.17742	9.56362e-09	1.42219e-07
MFSD4	1.27013	9.57327e-09	1.42256e-07
CCDC136	1.00301	9.65327e-09	1.4323e-07
C9orf98	1.01356	9.702e-09	1.43845e-07
SPDYC	1.96073	1.00178e-08	1.47863e-07
SYNGR4	1.35371	1.00993e-08	1.48845e-07
CLDN16	1.04099	1.01375e-08	1.49272e-07
CEBPE	1.27648	1.01738e-08	1.49609e-07
TSPAN8	1.59083	1.02575e-08	1.50615e-07
RND2	1.12429	1.03971e-08	1.5244e-07
LOC121838	1.86774	1.0536e-08	1.54134e-07
KRT78	-1.38876	1.07844e-08	1.5735e-07
CLDN17	-1.64229	1.08438e-08	1.58052e-07
CHP2	1.42233	1.09773e-08	1.59881e-07
MLC1	1.16606	1.10566e-08	1.60918e-07
CNFN	-1.27925	1.11848e-08	1.62664e-07
CLCNKA	1.42474	1.12511e-08	1.63508e-07
SLC5A5	1.39787	1.15509e-08	1.6762e-07
TRIM40	-1.63184	1.25966e-08	1.81861e-07
SOHLH1	2.00433	1.27717e-08	1.83987e-07
GNLY	-1.1022	1.30358e-08	1.87383e-07
C2orf72	1.29653	1.31636e-08	1.88945e-07
BEX5	1.14118	1.34595e-08	1.92913e-07
C11orf88	1.3117	1.47692e-08	2.10316e-07
KCNG3	1.35228	1.51917e-08	2.15866e-07
C8orf84	1.19496	1.55828e-08	2.20948e-07
DUSP5P	1.042	1.59299e-08	2.25708e-07
SYT5	1.27852	1.60868e-08	2.27606e-07
PNPLA5	1.82958	1.63749e-08	2.31516e-07
GNRHR	-1.07173	1.73156e-08	2.44119e-07
CLDN14	1.0573	1.85882e-08	2.60025e-07
CD40LG	-1.1018	1.86106e-08	2.60154e-07
DMBT1	1.71475	1.90847e-08	2.66406e-07
UGT1A1	1.42899	1.91887e-08	2.67668e-07
TMEM211	1.9138	1.93204e-08	2.69127e-07
FAM25A	-1.37455	1.97595e-08	2.74857e-07
LOC90246	1.0161	2.13127e-08	2.94394e-07
CHODL	1.07361	2.35903e-08	3.22037e-07
CNR2	-1.20628	2.42955e-08	3.30881e-07
KCNMB2	1.05886	2.77589e-08	3.72021e-07
GREB1L	1.45482	2.81592e-08	3.76877e-07
SOSTDC1	1.47177	2.83506e-08	3.79182e-07
TMEM84	1.36708	2.95186e-08	3.92947e-07
SHISA9	1.33902	3.01309e-08	4.00291e-07
MUC21	-1.75065	3.06403e-08	4.06785e-07
AQP10	1.14426	3.09624e-08	4.09963e-07
GLYATL2	1.49431	3.19305e-08	4.21934e-07
RNF165	1.01675	3.22871e-08	4.26078e-07
TRPM8	1.28986	3.24552e-08	4.28011e-07
LOC285768	1.08336	3.29638e-08	4.34429e-07
ISLR2	1.06615	3.31428e-08	4.36497e-07
EPHA8	1.45195	3.35161e-08	4.40243e-07
TAC3	1.78609	3.47694e-08	4.55497e-07
AS3MT	1.03976	3.55079e-08	4.63639e-07
LAX1	-1.03204	3.61085e-08	4.70551e-07
LOC201651	1.20027	3.61761e-08	4.71121e-07
LOC339535	1.43584	3.63645e-08	4.73264e-07
CHRM5	1.24459	3.82085e-08	4.95635e-07
CFTR	1.56784	3.83153e-08	4.96694e-07
KRT13	-1.51668	3.87023e-08	5.00728e-07
WDR49	1.67872	3.88986e-08	5.0294e-07
DNASE1L3	-1.03342	3.91144e-08	5.054e-07
ABCG8	1.92409	4.08046e-08	5.24502e-07
RNF183	1.48851	4.10082e-08	5.26778e-07
FRMPD1	-1.19203	4.15707e-08	5.33656e-07
ANXA9	-1.12191	4.39628e-08	5.61455e-07
SIX2	1.01637	4.46128e-08	5.67924e-07
HOXB3	1.02741	4.58565e-08	5.81887e-07
SLURP1	-1.46128	4.76696e-08	6.02193e-07
LOC731789	1.70728	4.91473e-08	6.18494e-07
KCNJ16	1.60974	4.97031e-08	6.24299e-07
HYDIN	1.10921	5.00085e-08	6.27736e-07
XKR5	1.27329	5.15549e-08	6.44696e-07
SYT3	1.23074	5.22219e-08	6.51803e-07
FLG	-1.35119	5.32116e-08	6.63738e-07
HOXA7	1.14426	5.79121e-08	7.16952e-07
DPY19L2P1	1.46091	6.1726e-08	7.60366e-07
FAM150A	1.82514	6.44577e-08	7.91065e-07
DPP10	1.91339	6.46901e-08	7.93425e-07
TMEM139	1.27209	6.79841e-08	8.29205e-07
FOXH1	1.26842	6.86692e-08	8.35503e-07
DYNC1I1	1.12827	6.94736e-08	8.43736e-07
C5orf23	1.11596	7.28459e-08	8.81987e-07
ATP2B3	1.68052	7.37216e-08	8.91501e-07
TEX15	1.7099	7.46287e-08	9.00098e-07
NPTXR	1.05726	7.4842e-08	9.01746e-07
CCDC154	1.28435	7.82378e-08	9.37528e-07
KIR2DL4	-1.0735	8.15559e-08	9.71413e-07
ALOX15B	-1.20512	8.27106e-08	9.83392e-07
GALR2	1.02573	8.64341e-08	1.02582e-06
WFDC2	1.44673	8.65943e-08	1.02649e-06
HAPLN2	1.51958	8.79954e-08	1.04247e-06
FOXI3	1.66624	8.9767e-08	1.06155e-06
ADCY5	1.19424	9.04626e-08	1.06914e-06
PRSS27	-1.13296	9.08102e-08	1.07261e-06
PLA2G4D	-1.36257	9.0979e-08	1.07396e-06
PRDM13	1.4825	9.1609e-08	1.08076e-06
APOBEC3A	-1.04431	9.25189e-08	1.09019e-06
UGT1A7	1.77226	9.38586e-08	1.10401e-06
RASSF9	1.02289	9.55207e-08	1.12223e-06
SNCB	1.07692	9.56669e-08	1.12328e-06
ZG16B	1.38357	9.63108e-08	1.13017e-06
LGSN	1.63839	9.75541e-08	1.14138e-06
DLX6	1.05621	9.83081e-08	1.14816e-06
SMC1B	1.25548	1.0182e-07	1.18568e-06
NEUROD2	1.71568	1.01906e-07	1.18598e-06
DGKI	1.06908	1.03426e-07	1.20156e-06
LCE3E	-1.3818	1.08848e-07	1.25718e-06
SALL1	1.12965	1.10274e-07	1.26995e-06
EPYC	1.50941	1.12378e-07	1.29267e-06
C20orf201	1.30585	1.13405e-07	1.30373e-06
SPINK1	1.37336	1.16478e-07	1.33441e-06
SCEL	-1.06754	1.18967e-07	1.36056e-06
MAL	-1.45577	1.20969e-07	1.38187e-06
FBP2	1.53378	1.21736e-07	1.38983e-06
FGF13	1.12515	1.23009e-07	1.40275e-06
PCSK2	1.60298	1.25488e-07	1.42937e-06
GYS2	-1.58269	1.25684e-07	1.43078e-06
VSIG8	-1.41659	1.27059e-07	1.44476e-06
MYH7B	1.01481	1.30163e-07	1.47667e-06
MLANA	-1.04481	1.32918e-07	1.5062e-06
ST6GAL2	1.26101	1.34162e-07	1.51856e-06
AGR3	1.77654	1.34918e-07	1.52538e-06
L1TD1	1.281	1.40826e-07	1.58313e-06
KCNE1	1.04222	1.4178e-07	1.59295e-06
KIR3DL1	-1.33407	1.47324e-07	1.65056e-06
MMRN1	-1.06447	1.49805e-07	1.67269e-06
LGALS2	-1.02501	1.52333e-07	1.69804e-06
LCE3D	-1.34184	1.54699e-07	1.72173e-06
CAPN8	1.36924	1.61534e-07	1.79353e-06
C2orf71	1.14652	1.62447e-07	1.80166e-06
C13orf30	1.69215	1.64096e-07	1.8179e-06
BRDT	1.92676	1.6765e-07	1.854e-06
RPRM	1.27462	1.6919e-07	1.86911e-06
SERPINB3	-1.10394	1.78104e-07	1.95395e-06
NPSR1	1.25168	1.78251e-07	1.95395e-06
LGR5	1.21748	1.95627e-07	2.12787e-06
CHRNA4	1.63872	2.06041e-07	2.22898e-06
ATP6V1B1	1.04033	2.0666e-07	2.23446e-06
A2ML1	-1.06862	2.09131e-07	2.25778e-06
AMTN	1.47047	2.0916e-07	2.25778e-06
B4GALNT4	1.13104	2.17833e-07	2.3412e-06
CCDC60	1.76572	2.18189e-07	2.34249e-06
KIAA1751	1.11142	2.20518e-07	2.36364e-06
CACNA1I	1.13522	2.23256e-07	2.38962e-06
RANBP17	1.13053	2.31043e-07	2.46446e-06
MYH11	1.12667	2.33348e-07	2.48503e-06
CNNM1	1.30453	2.56222e-07	2.70679e-06
ITGAD	-1.13709	2.58361e-07	2.72648e-06
C9orf24	1.03106	2.68935e-07	2.82602e-06
MSLNL	1.58831	2.96356e-07	3.07663e-06
FOXA3	1.2136	3.0171e-07	3.1273e-06
PCDHB17	1.12588	3.14202e-07	3.23926e-06
NCCRP1	-1.05567	3.32653e-07	3.40175e-06
GDF10	-1.16295	3.44205e-07	3.5036e-06
LCE2A	-1.6321	3.65591e-07	3.6947e-06
VTCN1	1.31652	3.71449e-07	3.752e-06
EFNA2	1.47473	3.78692e-07	3.81932e-06
KLK12	-1.26573	3.84956e-07	3.8746e-06
PRG1	1.28033	3.96174e-07	3.97899e-06
KRTAP5	1.38625	3.97199e-07	3.98567e-06
GATA4	1.68811	4.03918e-07	4.049e-06
BRSK2	1.15033	4.09106e-07	4.09271e-06
UGT8	1.30521	4.37418e-07	4.34522e-06
MAP3K15	1.28316	4.38944e-07	4.35548e-06
SPRR2G	-1.30515	4.40494e-07	4.36484e-06
NRCAM	1.06622	4.49843e-07	4.44191e-06
ATRNL1	1.22722	4.5224e-07	4.46114e-06
MAGEC1	1.85403	4.57626e-07	4.51203e-06
SSTR3	-1.04198	4.86825e-07	4.7667e-06
SPRR2A	-1.1587	4.96031e-07	4.84486e-06
CHRNB4	1.15114	5.20471e-07	5.06609e-06
CHD5	1.06423	5.20839e-07	5.06718e-06
S100P	-1.10336	5.30543e-07	5.14642e-06
UGT1A3	1.64473	5.47122e-07	5.28654e-06
STRA8	1.75305	5.84757e-07	5.60914e-06
SLC5A11	1.37471	5.9426e-07	5.69202e-06
GPR123	1.30282	5.94591e-07	5.69244e-06
UGT2A1	1.58883	6.09194e-07	5.80757e-06
FAM182A	1.43631	6.45183e-07	6.11181e-06
PPP1R14D	1.32074	6.47405e-07	6.12407e-06
LEMD1	1.05111	6.64368e-07	6.27255e-06
BMP3	1.43217	7.1952e-07	6.73229e-06
TMPRSS15	1.6733	7.29288e-07	6.81402e-06
PLA2G10	1.01728	7.54044e-07	7.0387e-06
NXF3	1.19418	7.74556e-07	7.22335e-06
C9orf173	1.57528	7.8233e-07	7.28899e-06
EPO	1.19816	7.83199e-07	7.29023e-06
DPP6	1.2158	7.93351e-07	7.37779e-06
AKR1C2	1.128	8.57642e-07	7.93099e-06
SLC6A14	-1.13025	8.61661e-07	7.96443e-06
MYT1	1.06343	8.66289e-07	7.99974e-06
ANGPTL1	-1.06133	9.1474e-07	8.38462e-06
ADCY8	1.75727	9.46242e-07	8.65735e-06
KLK7	-1.07147	9.58236e-07	8.75092e-06
LOC100127888	-1.03269	9.68408e-07	8.8316e-06
CPLX2	1.71836	9.99159e-07	9.07714e-06
IKZF3	-1.00359	1.03425e-06	9.35877e-06
PTGER1	1.22429	1.03652e-06	9.37505e-06
SFTPC	1.61208	1.0889e-06	9.8085e-06
LOC440356	1.32623	1.09044e-06	9.81795e-06
SLC6A2	1.02963	1.10564e-06	9.93671e-06
LPO	1.47835	1.11483e-06	1.00038e-05
LMO1	1.05849	1.15629e-06	1.03309e-05
CHRM3	1.13712	1.16221e-06	1.03787e-05
PRR18	1.48913	1.2742e-06	1.12709e-05
LPA	1.34723	1.27458e-06	1.12709e-05
NEUROG2	1.40384	1.2835e-06	1.13397e-05
GRIN2A	1.17236	1.30124e-06	1.14759e-05
NPR3	1.0408	1.31235e-06	1.15525e-05
C1orf110	1.43999	1.31284e-06	1.15525e-05
PTCHD1	1.28045	1.31696e-06	1.15836e-05
SCGB3A2	1.6549	1.32108e-06	1.16104e-05
KRTAP9	-1.77269	1.32392e-06	1.16294e-05
COL2A1	1.05258	1.41911e-06	1.23831e-05
FAM153A	1.33718	1.42213e-06	1.2404e-05
CAPN13	1.4189	1.45161e-06	1.26444e-05
PASD1	1.75672	1.45933e-06	1.27005e-05
CMTM5	1.2935	1.46229e-06	1.27207e-05
PAPL	-1.08217	1.49476e-06	1.29463e-05
HTR3E	1.34367	1.53453e-06	1.32617e-05
IRX6	1.24422	1.54135e-06	1.33149e-05
CP	1.25319	1.5423e-06	1.33173e-05
CSF3	-1.13577	1.54524e-06	1.33369e-05
LCE2D	-1.5542	1.55205e-06	1.33898e-05
GOLGA8G	1.43424	1.58129e-06	1.36183e-05
H2BFM	1.55081	1.60624e-06	1.38032e-05
LY6G6C	-1.09056	1.61513e-06	1.38676e-05
SSX1	1.53955	1.69491e-06	1.44648e-05
KIR2DL3	-1.12421	1.70105e-06	1.45109e-05
HHLA2	1.25895	1.79331e-06	1.52324e-05
HBE1	1.61139	1.86548e-06	1.57979e-05
GATA5	1.37578	1.89236e-06	1.60051e-05
SLC30A8	1.48631	1.89393e-06	1.60076e-05
TTLL2	1.4122	1.96219e-06	1.65181e-05
MYO7B	1.15328	2.01609e-06	1.69143e-05
PLUNC	1.74241	2.02626e-06	1.69781e-05
AKR1C1	1.14833	2.05356e-06	1.71996e-05
CD300LG	-1.03244	2.08927e-06	1.74544e-05
GSDMA	-1.04622	2.10423e-06	1.75354e-05
CES1	1.38766	2.10428e-06	1.75354e-05
TRIM74	1.00556	2.12407e-06	1.7665e-05
FAM153B	1.44813	2.21632e-06	1.83686e-05
2020-12-01	1.18465	2.22891e-06	1.84497e-05
RSPO1	-1.01214	2.25046e-06	1.85893e-05
BTF3L1	-1.20968	2.2579e-06	1.8643e-05
PIP	1.6625	2.31009e-06	1.90105e-05
RNF222	-1.03915	2.38342e-06	1.95571e-05
ZNF280A	1.54273	2.43739e-06	1.99421e-05
SPRR3	-1.28437	2.48572e-06	2.03066e-05
CCL21	-1.00179	2.49541e-06	2.03663e-05
UROC1	1.47687	2.49907e-06	2.03797e-05
LRRC4	1.03728	2.5078e-06	2.04337e-05
OR13A1	1.16694	2.60136e-06	2.11266e-05
C4orf50	-1.12782	2.66931e-06	2.16164e-05
C9orf152	1.23265	2.68358e-06	2.17142e-05
C17orf66	-1.17438	2.76222e-06	2.22777e-05
FMN2	1.21544	2.79287e-06	2.24974e-05
BARX1	1.02699	2.83329e-06	2.28138e-05
TRIM72	1.31074	2.8766e-06	2.31342e-05
HRNBP3	1.1464	2.98326e-06	2.39144e-05
ACCN4	1.10565	3.00284e-06	2.40421e-05
THEG	1.09104	3.01359e-06	2.41185e-05
ESPNP	1.32899	3.01868e-06	2.41397e-05
PLA2G4E	-1.05174	3.06165e-06	2.44241e-05
MPV17L	1.00817	3.1614e-06	2.50986e-05
MOBP	1.27706	3.22806e-06	2.55459e-05
LMAN1L	1.55295	3.24519e-06	2.5661e-05
LCE3A	-1.33667	3.25886e-06	2.57383e-05
TOX3	1.44502	3.29556e-06	2.5966e-05
LEP	1.29399	3.35466e-06	2.64001e-05
DUXA	1.56926	3.47601e-06	2.72684e-05
VCX	1.4764	3.65885e-06	2.85333e-05
C4orf7	-1.41375	3.83132e-06	2.98078e-05
SLITRK4	1.06321	3.89954e-06	3.03029e-05
TNFRSF13B	-1.09628	4.00767e-06	3.09852e-05
DPYSL5	1.22597	4.29626e-06	3.29463e-05
ONECUT1	1.19956	4.33898e-06	3.32353e-05
ENO3	1.06025	4.36977e-06	3.34453e-05
CPA2	1.16707	4.38271e-06	3.35184e-05
ASPRV1	-1.14656	4.61325e-06	3.51054e-05
LPPR1	1.3663	4.64509e-06	3.53205e-05
NRXN1	1.18265	4.71213e-06	3.57616e-05
ALK	1.06154	4.72844e-06	3.58442e-05
CLEC6A	-1.03249	4.79703e-06	3.62532e-05
C1orf173	1.3041	4.8004e-06	3.62648e-05
KRT19	1.24234	4.84725e-06	3.65629e-05
SCGB2A1	1.38264	4.88683e-06	3.68055e-05
SLC5A12	1.02392	5.01192e-06	3.76474e-05
CACNA1B	1.22504	5.56563e-06	4.13518e-05
DEFB126	1.33565	5.5781e-06	4.14289e-05
KCNH8	1.23461	5.63965e-06	4.18234e-05
C2orf85	-1.10505	5.69378e-06	4.2124e-05
VCX3A	1.27545	5.96934e-06	4.38253e-05
VSIG2	1.1451	6.08549e-06	4.4546e-05
TMEM190	1.19906	6.14011e-06	4.4896e-05
OTOS	1.60031	6.313e-06	4.60581e-05
SALL3	1.59877	6.3399e-06	4.62374e-05
SULT4A1	1.26422	6.53086e-06	4.72819e-05
NKAIN4	1.11576	6.6067e-06	4.77217e-05
OR51B5	1.61661	6.63323e-06	4.78481e-05
CTRB2	1.51835	6.71121e-06	4.83754e-05
AMAC1L2	1.12629	6.7603e-06	4.86584e-05
LOC100101938	1.30555	6.81109e-06	4.89707e-05
GPLD1	1.03165	6.84677e-06	4.91914e-05
CA8	1.00537	6.87361e-06	4.93306e-05
NXNL2	1.09004	6.92541e-06	4.96664e-05
C16orf73	1.46967	7.15897e-06	5.12486e-05
C8orf12	1.63602	7.1723e-06	5.1307e-05
C8orf47	1.09522	7.17568e-06	5.13126e-05
CYP4F22	-1.07604	7.27269e-06	5.19688e-05
HRG	1.15246	7.32092e-06	5.22945e-05
TDRD1	1.23794	7.60625e-06	5.4118e-05
LOC84931	1.56279	7.98523e-06	5.65365e-05
HBQ1	1.4701	8.03663e-06	5.68534e-05
FGF21	1.4452	8.05203e-06	5.6942e-05
TIMD4	-1.08625	8.21832e-06	5.79731e-05
TRIM50	1.02199	8.28416e-06	5.83752e-05
TDH	1.07589	8.33774e-06	5.86901e-05
PDE11A	1.20772	8.34235e-06	5.87017e-05
FOXE3	1.09102	8.47395e-06	5.95028e-05
KIAA2022	1.13283	8.50266e-06	5.96813e-05
FER1L5	1.06721	8.58905e-06	6.0245e-05
SNX31	1.15732	8.91865e-06	6.21388e-05
KRTAP19	1.53884	8.95771e-06	6.2367e-05
GSTM2P1	1.13465	9.12895e-06	6.33811e-05
CDH8	1.0088	9.18775e-06	6.37e-05
PPP1R1B	1.28993	9.66096e-06	6.6469e-05
IGFBPL1	1.18315	1.02167e-05	6.979e-05
ALOX12B	-1.06855	1.02838e-05	7.02175e-05
PRSSL1	-1.19375	1.04475e-05	7.12125e-05
GABRG3	1.60336	1.06333e-05	7.23297e-05
CEACAM16	1.36197	1.08064e-05	7.33309e-05
C10orf81	1.19215	1.12452e-05	7.60742e-05
SMCP	1.3569	1.13811e-05	7.67837e-05
H1FNT	1.34682	1.15471e-05	7.77976e-05
LOC284632	1.10236	1.1674e-05	7.8439e-05
CACNG4	1.01634	1.18703e-05	7.95695e-05
FLJ36000	1.58643	1.20613e-05	8.06583e-05
COLEC10	1.06536	1.234e-05	8.23276e-05
CLDN8	1.29641	1.24786e-05	8.31402e-05
NTN3	1.0592	1.27144e-05	8.45125e-05
KIR3DX1	-1.13991	1.28241e-05	8.51274e-05
HAO2	-1.08311	1.29702e-05	8.59865e-05
MPPED2	1.03438	1.29709e-05	8.59865e-05
RIPPLY2	1.46253	1.29857e-05	8.60559e-05
SLC18A1	-1.03016	1.31887e-05	8.72554e-05
OGDHL	1.01599	1.35905e-05	8.94054e-05
TGM7	-1.31923	1.38118e-05	9.07412e-05
GOLGA8C	1.13484	1.45906e-05	9.54352e-05
UGT1A4	1.41661	1.47089e-05	9.59981e-05
KRT77	1.22246	1.48458e-05	9.67004e-05
SLC9A4	1.23882	1.48654e-05	9.67646e-05
LONRF2	1.09351	1.4952e-05	9.71681e-05
CCDC108	1.38846	1.5279e-05	9.90909e-05
DYDC2	1.0937	1.54175e-05	9.98983e-05
ARMC3	1.42079	1.5448e-05	0.000100064
SPINK9	-1.57541	1.60322e-05	0.000103309
CSDC2	1.00239	1.63499e-05	0.000105149
PLSCR2	1.16195	1.64354e-05	0.000105596
CAPN6	-1.09253	1.69169e-05	0.000108478
KRT37	-1.20682	1.69256e-05	0.000108499
TMPRSS11B	-1.295	1.76814e-05	0.000112906
SLC8A2	1.01542	1.77299e-05	0.000113166
TUBA4B	1.04773	1.79716e-05	0.000114537
COL29A1	-1.09126	1.80667e-05	0.00011507
ASCL4	1.11735	1.83757e-05	0.000116849
DIRAS2	1.1461	1.86409e-05	0.000118232
IL13	-1.11202	1.88028e-05	0.000119145
KLK2	1.19373	1.88236e-05	0.000119238
PIGR	1.30755	1.92395e-05	0.000121717
RBM11	1.0107	1.92983e-05	0.000122011
SPRR2E	-1.05674	2.01504e-05	0.00012663
HS3ST6	1.16021	2.01994e-05	0.000126898
BHMT	1.08387	2.0326e-05	0.000127572
CD5L	-1.05849	2.20816e-05	0.000137415
SVOP	1.22839	2.21219e-05	0.000137623
MAEL	1.33819	2.25392e-05	0.000139955
RTP1	1.17849	2.29601e-05	0.000142258
NPBWR1	1.02131	2.3187e-05	0.000143617
PROM1	1.22623	2.3199e-05	0.000143646
C20orf197	-1.01533	2.35668e-05	0.000145696
TLX2	1.11025	2.38559e-05	0.000147162
HOXB1	1.12842	2.405e-05	0.000148129
SIX3	1.16824	2.42467e-05	0.000149016
LOC283761	1.1837	2.43801e-05	0.000149711
TPTE	1.14512	2.47338e-05	0.000151632
STAB2	-1.07052	2.56551e-05	0.000156362
PAX2	1.30532	2.57884e-05	0.000156885
CALCB	1.34616	2.64858e-05	0.000160487
KLK15	1.29908	2.83758e-05	0.000170873
CYP3A4	-1.09437	2.94537e-05	0.000176633
CST4	1.14536	2.96646e-05	0.000177629
WT1	1.22447	3.0529e-05	0.000182364
FAM180B	-1.09592	3.24025e-05	0.00019231
C1orf61	1.03408	3.31654e-05	0.000196219
MUC13	1.11513	3.4918e-05	0.000205239
TFF1	1.37145	3.62169e-05	0.000211743
DEFB103B	-1.12979	3.65428e-05	0.000213522
GABRA2	1.32951	3.66644e-05	0.000214169
ACPT	1.29802	3.86215e-05	0.000224476
WDR38	1.00253	3.86359e-05	0.000224494
OR10H1	-1.10496	3.92084e-05	0.000227221
GSTA2	1.34492	4.00598e-05	0.000231613
GP2	1.50325	4.01653e-05	0.000232087
LOC283999	1.43785	4.06613e-05	0.000234542
SEZ6L	1.02827	4.22314e-05	0.000242681
ZIC1	1.21768	4.2717e-05	0.000245186
FAM163B	-1.27289	4.29927e-05	0.000246626
CHST4	1.10301	4.31607e-05	0.000247375
FBXL21	1.50196	4.32662e-05	0.000247836
SERPINA10	1.00122	4.36908e-05	0.000249907
NCRNA00158	-1.01698	4.44658e-05	0.000254046
FAM55B	1.32309	4.58598e-05	0.000260807
HOXB13	1.19288	4.61935e-05	0.000262479
PSG1	1.19951	5.12453e-05	0.000287717
NKX2	1.42747	5.21294e-05	0.000291854
GABRB3	1.11118	5.32203e-05	0.000297289
X	1.47801	5.33425e-05	0.000297888
SLC30A10	1.05292	5.49911e-05	0.000306059
C1orf94	1.19273	5.9072e-05	0.000325208
OR7C1	1.17276	6.01967e-05	0.000330298
CHAT	1.40954	6.02456e-05	0.000330475
CYP4F3	1.03772	6.03164e-05	0.000330772
ZIC4	1.15384	6.18669e-05	0.000337921
CCDC155	1.2479	6.26966e-05	0.000341273
SPATA21	1.4749	6.50539e-05	0.000352459
FAM181A	1.07816	6.66326e-05	0.000360125
MAGEA5	1.10355	6.68941e-05	0.000361341
ONECUT3	1.41136	6.88218e-05	0.00037024
NR0B1	1.40886	6.90879e-05	0.000371268
TRPM1	1.10801	6.92496e-05	0.000372036
TREH	-1.34378	7.18813e-05	0.000384713
PNLDC1	1.18174	7.4522e-05	0.000397343
C9orf4	1.42512	7.48952e-05	0.000399012
FAM133A	1.31413	7.58264e-05	0.000403105
SYCP2L	1.0231	7.74378e-05	0.000410569
F2	1.25933	7.79572e-05	0.000413102
CPA1	1.23957	8.00725e-05	0.000423066
MYL7	1.27671	8.28486e-05	0.000435527
SPINK13	-1.33135	8.38165e-05	0.000439216
OTX2	1.37812	8.61078e-05	0.000449795
FLG2	-1.21307	8.94174e-05	0.000465243
MAGEA10	1.43692	9.3492e-05	0.000482514
MSGN1	1.23255	9.66426e-05	0.000496704
KRTAP13	1.41308	9.71481e-05	0.000498784
C15orf55	1.16483	9.78547e-05	0.000501502
C10orf90	1.05534	9.83605e-05	0.000503573
RSPH6A	1.29753	9.97626e-05	0.000509698
TEKT1	1.42904	0.000100178	0.000511422
RFPL4A	-1.1226	0.000101911	0.000519201
CXorf48	-1.23253	0.000103932	0.000528815
LOC284798	1.1677	0.000105027	0.00053302
KRT79	1.02925	0.000107701	0.000544915
MGAT4C	1.09533	0.000108881	0.000550184
LHX9	1.06798	0.000109238	0.000551704
ARHGDIG	1.02668	0.00011346	0.000569257
SYT9	1.07617	0.000121469	0.000603478
KISS1	1.07617	0.000122873	0.000609229
FMO6P	1.14334	0.000126898	0.000626051
C4BPA	1.21994	0.000131243	0.000644699
KCNQ2	1.19003	0.000136907	0.000669096
RBM46	1.10227	0.000139264	0.000679278
CNPY1	1.2486	0.000140181	0.00068291
CXorf22	1.25766	0.000143768	0.000697126
CHGB	1.07978	0.000146126	0.000706655
TSIX	-1.30701	0.000148373	0.000715076
C20orf114	1.34359	0.000150988	0.000725386
SCGB3A1	1.23412	0.000160605	0.000763807
MIA2	1.33222	0.000167514	0.00079097
LOC723809	1.15729	0.000169341	0.000798263
FRMPD2	-1.04718	0.000173165	0.000812614
LYG2	1.07529	0.000180079	0.000842069
RANBP3L	1.10078	0.000180307	0.000842937
ITLN1	1.20073	0.000183989	0.000858124
PPY	-1.02655	0.000207149	0.000948501
TBX10	1.20134	0.000211079	0.000964935
LCE2C	-1.1919	0.000214499	0.000978533
LRRTM4	1.04096	0.000224202	0.00101735
IGFL3	1.02452	0.000230768	0.00104314
NCRNA00161	1.10636	0.000231906	0.00104757
WBSCR28	1.0412	0.000236426	0.00106531
CYP2A13	1.33637	0.000263382	0.00117053
PAGE2B	1.28819	0.000266967	0.00118514
SEZ6	1.14088	0.00026842	0.00119105
GJB1	1.02351	0.000287112	0.0012635
ARSF	-1.04538	0.000298797	0.00130797
CHRM1	1.03815	0.000313499	0.00136509
PAX7	1.14147	0.000321742	0.00139668
KRTAP4	-1.26336	0.000326893	0.00141718
PTPN20A	1.28449	0.00034186	0.00147529
PCP4	1.2468	0.000343363	0.00148016
SPANXB2	1.26227	0.000344051	0.00148216
CYP2A6	1.19984	0.000349504	0.00150173
C20orf85	1.31628	0.000361348	0.00154458
GLRA4	1.08815	0.000373544	0.00159053
FGF3	1.30114	0.000375505	0.00159768
NPPC	1.11401	0.000377237	0.00160316
SERPINI2	1.18875	0.000446975	0.00186472
C11orf86	1.07079	0.000470807	0.00194936
ASB15	1.12203	0.000483051	0.00199256
BPIL1	1.28232	0.000504836	0.00206741
MUC7	1.24697	0.000541615	0.00219933
C14orf86	1.24143	0.000575998	0.00231969
NOBOX	1.24703	0.000584096	0.00234681
MUC5B	1.10452	0.000658227	0.00260035
LY6G6E	1.02005	0.000675503	0.00266117
DMRTA2	1.03988	0.000707656	0.0027724
KCNV1	1.14196	0.000716166	0.00280241
C1orf49	1.04499	0.000727281	0.0028375
PAH	1.03813	0.000794505	0.00306775
AKR1CL1	1.08339	0.000818952	0.00314986
SLITRK1	1.18271	0.000835702	0.00320714
OR7E5P	1.21608	0.000880908	0.00334914
MAGEB2	1.17702	0.000945492	0.00356594
LOC731779	1.20664	0.000958164	0.00360412
CXorf27	1.19907	0.000975306	0.00365541
SSX4	1.12898	0.000990325	0.00369911
TLX1	1.05213	0.00103859	0.00385324
LCE3C	-1.16487	0.00110233	0.00405705
VCX3B	1.0967	0.00110486	0.00406561
SLC5A8	1.1742	0.00117379	0.00428108
TMEM114	1.05965	0.00127007	0.00458493
MUC17	1.03798	0.00127598	0.00460206
CCKBR	1.0628	0.00134976	0.00484525
UGT1A10	1.07474	0.00138501	0.00495293
DKFZp686A1627	1.16541	0.0014123	0.00504051
FAM71A	-1.07785	0.00146944	0.00521531
LOC283392	-1.03	0.00157627	0.00553695
LECT1	1.10075	0.00161007	0.00563767
LOC126536	1.15864	0.00168764	0.00585649
C6orf221	1.04565	0.0017107	0.00592507
TLX3	1.15714	0.00172259	0.00596259
LRRC3B	-1.02969	0.00182354	0.00626335
AKR1C4	1.08545	0.00195027	0.00663026
PSG3	1.01478	0.00198501	0.00673156
CTRB1	1.1393	0.00201862	0.00682917
ASB11	1.07205	0.00204574	0.00691029
KRTAP4	-1.13397	0.00211035	0.00709205
NXF2	1.1228	0.00227928	0.00757897
MAGEC2	1.11359	0.00233554	0.00774395
TYR	-1.11275	0.00235822	0.00779825
C18orf16	1.04331	0.00240128	0.00792081
REG1A	1.05649	0.00261749	0.00850651
C6orf58	1.02185	0.00273462	0.00882061
LCE2B	-1.00584	0.00287406	0.0092059
XIRP2	1.00406	0.00291941	0.00933308
C3orf30	1.05623	0.0030702	0.00974281
NEUROG1	1.04843	0.00316263	0.00997698

## Sheet: Supplementary Table S8
Supplementary Table S8. Integrative analysis of CNA and mRNA differences between tumors with and without 3p arm loss.
The Spearman analysis was downloaded from GISTIC's TCGA portal. FDR correction was done using Benjamini-Hochberg method.
Gene	higher copy number and mRNA abundance in?	Spearman rho	P value	FDR
SMCP	3p arm loss	0.1047	0.0824411	1
AQP10	3p arm loss	-0.0218	0.636372	1
C1orf61	3p arm loss	0.166	0.000517228	1
HAPLN2	3p arm loss	0.0674	0.243728	1
ITLN1	3p arm loss	0.0774	0.208507	1
C1orf110	3p arm loss	0.1329	0.00479442	1
MAEL	3p arm loss	0.2226	0.000197919	1
ADCY10	3p arm loss	0.4287	0	0
FMO6P	3p arm loss	0.2957	5.33049e-08	0.000407569
PAPPA2	3p arm loss	0.181	0.000245737	1
LHX9	3p arm loss	0.0082	0.869389	1
LGR6	3p arm loss	0.1687	0.000123207	0.735916
ETNK2	3p arm loss	0.1905	1.37887e-05	0.090054
KISS1	3p arm loss	0.0152	0.77375	1
KLHDC8A	3p arm loss	0.1364	0.00210048	1
LEMD1	3p arm loss	0.2099	1.66494e-06	0.0116196
MFSD4	3p arm loss	0.1438	0.00108086	1
PIGR	3p arm loss	0.1374	0.00202622	1
C4BPA	3p arm loss	-0.03	0.616224	1
SYT14	3p arm loss	0.1814	0.000145262	0.860386
KCNH1	3p arm loss	NA	NA	NA
SLC30A10	3p arm loss	NA	NA	NA
CAPN8	3p arm loss	NA	NA	NA
CNIH3	3p arm loss	0.1827	3.19005e-05	0.201866
LEFTY1	3p arm loss	0.1942	1.72609e-05	0.111782
WNT9A	3p arm loss	NA	NA	NA
CAPN9	3p arm loss	0.232	9.74696e-06	0.0644469
RYR2	3p arm loss	0.1026	0.020849	1
CHRM3	3p arm loss	NA	NA	NA
FMN2	3p arm loss	0.0612	0.221177	1
COLEC11	3p arm loss	0.2447	2.38843e-08	0.000185557
ODC1	3p arm loss	0.2155	8.13071e-07	0.00580614
MSGN1	3p arm loss	0.1496	0.0149832	1
KCNS3	3p arm loss	0.3002	3.6493e-12	3.334e-08
POMC	3p arm loss	0.1118	0.0115117	1
DPYSL5	3p arm loss	0.0102	0.838295	1
SLC30A3	3p arm loss	0.2242	4.29316e-07	0.00311469
KRTCAP3	3p arm loss	0.2819	7.60538e-11	6.63418e-07
C2orf71	3p arm loss	0.239	3.15362e-07	0.00230813
ALK	3p arm loss	0.1305	0.00621753	1
CAPN13	3p arm loss	0.0586	0.224924	1
KCNG3	3p arm loss	0.2246	9.4151e-07	0.0066866
ABCG5	3p arm loss	0.0853	0.0955974	1
ABCG8	3p arm loss	0.0591	0.458954	1
SIX3	3p arm loss	0.1821	0.000919872	1
SIX2	3p arm loss	0.0534	0.226991	1
EPCAM	3p arm loss	0.3017	2.80709e-12	2.57635e-08
NRXN1	3p arm loss	0.009	0.854184	1
OTX1	3p arm loss	0.3395	2.44249e-15	2.44933e-11
ADD2	3p arm loss	0.1269	0.00419958	1
ATP6V1B1	3p arm loss	0.1969	8.10121e-06	0.0539216
TLX2	3p arm loss	0.1034	0.0345585	1
LRRTM4	3p arm loss	0.0549	0.360391	1
REG1A	3p arm loss	0.1415	0.0647973	1
FOXI3	3p arm loss	NA	NA	NA
ADRA2B	3p arm loss	0.2754	2.62337e-10	2.23353e-06
FER1L5	3p arm loss	NA	NA	NA
LYG2	3p arm loss	0.0323	0.588942	1
LONRF2	3p arm loss	0.1994	1.07497e-05	0.0707866
CREG2	3p arm loss	NA	NA	NA
SLC9A4	3p arm loss	0.1731	0.000498696	1
SLC9A2	3p arm loss	0.2171	8.40349e-07	0.00599011
ST6GAL2	3p arm loss	0.1663	0.000179325	1
DPP10	3p arm loss	0.1778	0.013629	1
GLI2	3p arm loss	0.3489	4.44089e-16	4.55636e-12
CNTNAP5	3p arm loss	0.1717	0.0197504	1
MYO7B	3p arm loss	0.0233	0.59904	1
CCDC74B	3p arm loss	0.1918	1.21537e-05	0.0796793
CCDC74A	3p arm loss	0.1987	5.62137e-06	0.0378093
THSD7B	3p arm loss	0.1462	0.00165244	1
RPRM	3p arm loss	0.112	0.0152441	1
SCN9A	3p arm loss	0.3297	1.88738e-14	1.84831e-10
XIRP2	3p arm loss	0.0462	0.354659	1
SP9	3p arm loss	NA	NA	NA
PDE11A	3p arm loss	0.2532	1.34447e-07	0.00100633
ALS2CR11	3p arm loss	0.1594	0.000938698	1
MPP4	3p arm loss	0.1954	1.44175e-05	0.093959
FZD7	3p arm loss	0.3151	2.59348e-13	2.45162e-09
HHLA2	3p arm loss	0.0987	0.0469752	1
IGSF11	3p arm loss	0.2478	2.65168e-08	0.000205823
C3orf30	3p arm loss	NA	NA	NA
UPK1B	3p arm loss	0.1384	0.00211872	1
GPR156	3p arm loss	0.2129	1.7048e-06	0.0118927
SLC15A2	3p arm loss	0.3724	0	0
ADCY5	3p arm loss	0.2203	6.48672e-07	0.00465747
MUC13	3p arm loss	0.098	0.0403703	1
UROC1	3p arm loss	0.013	0.835786	1
TF	3p arm loss	0.2221	4.16019e-07	0.00302196
RAB6B	3p arm loss	0.406	0	0
EPHB1	3p arm loss	0.1631	0.000203717	1
CLDN18	3p arm loss	0.1572	0.000764533	1
ACPL2	3p arm loss	0.4463	0	0
GRK7	3p arm loss	NA	NA	NA
PCOLCE2	3p arm loss	0.2845	6.72928e-11	5.87938e-07
PLSCR2	3p arm loss	0.2487	2.32037e-05	0.148388
ZIC4	3p arm loss	0.244	8.90528e-06	0.0590687
ZIC1	3p arm loss	0.1426	0.00487434	1
CP	3p arm loss	0.1891	1.75442e-05	0.113511
GPR149	3p arm loss	0.1584	0.0229767	1
MLF1	3p arm loss	0.3934	0	0
BCHE	3p arm loss	0.225	4.34691e-07	0.00315194
SERPINI2	3p arm loss	0.1826	0.00783034	1
WDR49	3p arm loss	0.2314	1.37892e-05	0.090054
SERPINI1	3p arm loss	0.3004	3.51075e-12	3.20917e-08
KCNMB2	3p arm loss	0.4962	0	0
KCNMB3	3p arm loss	0.6242	0	0
SOX2	3p arm loss	0.4388	0	0
ABCC5	3p arm loss	0.6907	0	0
HTR3E	3p arm loss	0.0831	0.145086	1
VWA5B2	3p arm loss	0.5102	0	0
DGKG	3p arm loss	0.2753	2.2358e-10	1.91094e-06
HRG	3p arm loss	0.2802	5.88034e-08	0.000448317
RTP1	3p arm loss	0.1268	0.0291806	1
SST	3p arm loss	0.0104	0.859935	1
CLDN16	3p arm loss	0.2668	2.05218e-09	1.67971e-05
ATP13A5	3p arm loss	0.1754	0.000612035	1
MUC4	3p arm loss	0.2672	8.1173e-10	6.75765e-06
PLEKHG4B	3p arm loss	NA	NA	NA
ZDHHC11	3p arm loss	0.2789	1.34378e-10	1.15874e-06
NKD2	3p arm loss	0.184	2.71452e-05	0.172834
SLC6A3	3p arm loss	0.0513	0.322831	1
CDH12	3p arm loss	0.1279	0.00836556	1
NPR3	3p arm loss	0.1828	3.27692e-05	0.207101
RANBP3L	3p arm loss	-0.0889	0.123813	1
CYP2W1	3p arm loss	0.0754	0.0955899	1
ELFN1	3p arm loss	NA	NA	NA
SLC29A4	3p arm loss	0.2945	9.65183e-12	8.69534e-08
VWDE	3p arm loss	0.0629	0.209541	1
DGKB	3p arm loss	0.0065	0.895316	1
SOSTDC1	3p arm loss	0.076	0.0937333	1
AGR2	3p arm loss	0.0333	0.451754	1
AGR3	3p arm loss	-0.0213	0.722861	1
HOXA7	3p arm loss	0.1451	0.00105153	1
NPSR1	3p arm loss	0.0688	0.178735	1
DPY19L2P1	3p arm loss	NA	NA	NA
MYL7	3p arm loss	0.0826	0.184262	1
NPC1L1	3p arm loss	0.1051	0.0235385	1
ABCA13	3p arm loss	-0.0027	0.951955	1
DDC	3p arm loss	0.0555	0.313496	1
TRIM50	3p arm loss	0.0643	0.194019	1
TRIM74	3p arm loss	0.1502	0.00164487	1
FKBP6	3p arm loss	0.0225	0.642646	1
MLXIPL	3p arm loss	0.1977	1.08646e-05	0.0715324
VPS37D	3p arm loss	0.2389	4.30268e-08	0.000330575
CLDN3	3p arm loss	0.0592	0.208052	1
WBSCR28	3p arm loss	0.208	0.000117042	0.700847
CCL26	3p arm loss	0.1554	0.000423965	1
TFPI2	3p arm loss	0.1993	5.86231e-06	0.0393654
PON3	3p arm loss	0.1713	0.000154912	0.914446
DYNC1I1	3p arm loss	0.2492	1.13846e-08	8.99497e-05
DLX6	3p arm loss	0.1731	8.8189e-05	0.534249
EPO	3p arm loss	0.1122	0.0161688	1
MUC17	3p arm loss	-0.0529	0.436019	1
SLC26A5	3p arm loss	0.1333	0.0319801	1
EFCAB10	3p arm loss	0.2737	5.95697e-10	4.99253e-06
NRCAM	3p arm loss	0.1645	0.000180183	1
EFCAB1	3p arm loss	0.111	0.0122714	1
CALB1	3p arm loss	0.0425	0.353404	1
C8orf47	3p arm loss	-0.0009	0.984315	1
SNX31	3p arm loss	-0.0737	0.107157	1
BAALC	3p arm loss	0.1837	2.77525e-05	0.176534
KCNV1	3p arm loss	0.123	0.114433	1
SLC30A8	3p arm loss	0.1347	0.0220142	1
SAMD12	3p arm loss	-0.088	0.0463379	1
COLEC10	3p arm loss	NA	NA	NA
NOV	3p arm loss	0.0658	0.136579	1
ADCY8	3p arm loss	-0.0692	0.386067	1
TG	3p arm loss	0.0638	0.149393	1
BAI1	3p arm loss	0.1027	0.0201426	1
FOXH1	3p arm loss	0.1773	7.43487e-05	0.453899
RCOR2	3p arm loss	0.1678	0.000131737	0.784361
SLC22A11	3p arm loss	-0.0409	0.432912	1
TSGA10IP	3p arm loss	0.0229	0.657945	1
C11orf86	3p arm loss	0.0176	0.768046	1
TBX10	3p arm loss	0.0654	0.358562	1
GAL	3p arm loss	0.246	3.46654e-08	0.000267651
CCND1	3p arm loss	0.7154	0	0
ORAOV1	3p arm loss	0.8905	0	0
FGF19	3p arm loss	0.3859	1.36557e-13	1.30385e-09
FGF3	3p arm loss	NA	NA	NA
ANO1	3p arm loss	0.6369	0	0
FADD	3p arm loss	0.9235	0	0
PPFIA1	3p arm loss	0.8956	0	0
SHANK2	3p arm loss	0.3761	0	0
DHCR7	3p arm loss	0.6596	0	0
FOLR1	3p arm loss	0.0721	0.115898	1
NTF3	3p arm loss	0.2283	2.5321e-07	0.00186388
PRR4	3p arm loss	0.1037	0.0186977	1
PRH1	3p arm loss	0.2578	2.99328e-09	2.42845e-05
PRH2	3p arm loss	NA	NA	NA
PRB3	3p arm loss	0.1664	0.000783254	1
GPRC5D	3p arm loss	0.3016	3.6553e-12	3.33911e-08
SOX5	3p arm loss	0.1516	0.000780925	1
COL2A1	3p arm loss	0.0807	0.0694518	1
H1FNT	3p arm loss	0.1629	0.0103211	1
C1QL4	3p arm loss	0.0572	0.214903	1
KRT77	3p arm loss	0.0362	0.4511	1
TAC3	3p arm loss	-0.009	0.885266	1
GLI1	3p arm loss	0.118	0.00745058	1
B4GALNT1	3p arm loss	0.042	0.341727	1
PPM1H	3p arm loss	0.1035	0.0189362	1
WIF1	3p arm loss	0.0262	0.626907	1
TSPAN8	3p arm loss	0.0826	0.0887586	1
LGR5	3p arm loss	0.1172	0.00836218	1
CEBPE	3p arm loss	0.1074	0.0173245	1
CMTM5	3p arm loss	-0.0439	0.425138	1
CPNE6	3p arm loss	-0.0486	0.460977	1
COCH	3p arm loss	0.0462	0.296516	1
MIA2	3p arm loss	NA	NA	NA
ABHD12B	3p arm loss	0.1452	0.00145615	1
OTX2	3p arm loss	0.0873	0.224779	1
NGB	3p arm loss	0.1188	0.0176251	1
ISM2	3p arm loss	0.0069	0.881341	1
NRXN3	3p arm loss	NA	NA	NA
CHGA	3p arm loss	0.1116	0.0273943	1
FAM181A	3p arm loss	0.056	0.266371	1
SERPINA10	3p arm loss	0.212	0.00021201	1
CKB	3p arm loss	0.0988	0.0250846	1
SHISA9	3p arm loss	-0.0081	0.86693	1
MPV17L	3p arm loss	NA	NA	NA
MYH11	3p arm loss	-0.0008	0.985383	1
PLA2G10	3p arm loss	0.1677	0.000289969	1
ERN2	3p arm loss	0.1183	0.0161282	1
CHP2	3p arm loss	0.1676	0.000219787	1
SLC5A11	3p arm loss	0.1829	0.000390117	1
DOC2A	3p arm loss	0.0855	0.0589583	1
TRIM72	3p arm loss	0.0816	0.0945708	1
SALL1	3p arm loss	0.1649	0.000252756	1
TOX3	3p arm loss	-0.0142	0.799115	1
IRX6	3p arm loss	NA	NA	NA
SLC6A2	3p arm loss	0.4542	0	0
CES1	3p arm loss	0.0924	0.0366593	1
CDH8	3p arm loss	0.2241	6.4617e-07	0.00464079
HYDIN	3p arm loss	-0.0356	0.429204	1
CHST4	3p arm loss	0.0636	0.214873	1
CTRB1	3p arm loss	NA	NA	NA
CTRB2	3p arm loss	0.0804	0.259065	1
PKD1L2	3p arm loss	0.1543	0.0012007	1
NECAB2	3p arm loss	0.1368	0.00365241	1
JPH3	3p arm loss	0.214	1.44081e-06	0.0100886
CPNE7	3p arm loss	0.0643	0.145344	1
SLC13A2	3p arm loss	0.0202	0.70551	1
SEZ6	3p arm loss	0.1516	0.0131596	1
RHBDL3	3p arm loss	0.1561	0.000386664	1
NEUROD2	3p arm loss	NA	NA	NA
PPP1R1B	3p arm loss	0.1273	0.00613348	1
KRT20	3p arm loss	0.1869	0.00185424	1
KRT19	3p arm loss	0.1596	0.000288356	1
RND2	3p arm loss	0.2296	1.49276e-07	0.00111464
GFAP	3p arm loss	0.0068	0.883104	1
HOXB1	3p arm loss	NA	NA	NA
HOXB3	3p arm loss	NA	NA	NA
HOXB8	3p arm loss	0.0365	0.458175	1
HOXB13	3p arm loss	0.137	0.00601323	1
WFIKKN2	3p arm loss	0.0547	0.295473	1
LPO	3p arm loss	0.0875	0.108502	1
TBX4	3p arm loss	0.212	2.98972e-06	0.0205184
TCAM1P	3p arm loss	NA	NA	NA
CACNG4	3p arm loss	0.1176	0.00839728	1
KCNJ16	3p arm loss	0.0471	0.386447	1
GALR2	3p arm loss	0.178	5.6737e-05	0.351145
C17orf99	3p arm loss	0.2046	3.47837e-06	0.0237503
NPTX1	3p arm loss	0.1494	0.000792436	1
GCGR	3p arm loss	0.1325	0.00660124	1
NPB	3p arm loss	0.1178	0.0087266	1
NOTUM	3p arm loss	0.1573	0.000347629	1
DLGAP1	3p arm loss	0.2655	4.53167e-09	3.64165e-05
DEFB126	3p arm loss	NA	NA	NA
TCF15	3p arm loss	NA	NA	NA
CHGB	3p arm loss	0.1129	0.010942	1
PAK7	3p arm loss	0.1056	0.0578792	1
PCSK2	3p arm loss	0.1735	0.00186858	1
CST4	3p arm loss	0.0194	0.692636	1
FAM182B	3p arm loss	NA	NA	NA
FAM182A	3p arm loss	-0.0147	0.786415	1
MYH7B	3p arm loss	0.1828	3.21375e-05	0.203223
EMILIN3	3p arm loss	0.1565	0.000377615	1
PTPRT	3p arm loss	-0.0907	0.0648781	1
WFDC2	3p arm loss	0.029	0.513736	1
C20orf85	3p arm loss	NA	NA	NA
APCDD1L	3p arm loss	0.1863	2.17144e-05	0.139168
PHACTR3	3p arm loss	0.1284	0.00390643	1
GATA5	3p arm loss	0.139	0.0163077	1
NKAIN4	3p arm loss	0.0841	0.0855084	1
CHRNA4	3p arm loss	0.0102	0.866794	1
KCNQ2	3p arm loss	0.1139	0.0757898	1
C20orf201	3p arm loss	0.0677	0.215454	1
MYT1	3p arm loss	0.0773	0.102927	1
GNAZ	3p arm loss	0.1426	0.00119863	1
RTDR1	3p arm loss	0.0768	0.0990445	1
ZNF280A	3p arm loss	-0.0029	0.962611	1
TMEM211	3p arm loss	0.0679	0.345917	1
SEZ6L	3p arm loss	0.0598	0.24706	1
SEC14L4	3p arm loss	0.2201	4.38868e-06	0.0297728
SLC16A8	3p arm loss	0.0924	0.0378518	1
KCNJ4	3p arm loss	0.106	0.0526553	1
NPTXR	3p arm loss	0.2244	2.79327e-07	0.00205138
CACNA1I	3p arm loss	0.2249	4.18902e-07	0.00304206
CSDC2	3p arm loss	0.0435	0.336238	1
2020-09-03	3p arm loss	0.252	6.87278e-09	5.48035e-05
MPPED1	3p arm loss	0.1681	0.00219109	1
SULT4A1	3p arm loss	0.1814	0.000218175	1
PNPLA5	3p arm loss	0.184	0.0067011	1
SMC1B	3p arm loss	-0.0046	0.921206	1
MIOX	3p arm loss	0.0317	0.538357	1
MLC1	3p arm loss	0.1716	0.000108319	0.650236
PANX2	3p arm loss	0.2815	8.05893e-11	7.02255e-07
C1orf200	3p arm preserved	0.0935	0.0826014	1
C1QA	3p arm preserved	0.0752	0.0887141	1
CNR2	3p arm preserved	0.1218	0.0140865	1
ZNF683	3p arm preserved	0.1848	2.76843e-05	0.176128
RSPO1	3p arm preserved	0.01	0.827196	1
WDR63	3p arm preserved	0.2238	4.90953e-07	0.00355008
GBP1	3p arm preserved	0.2372	5.26249e-08	0.000402475
GBP4	3p arm preserved	0.158	0.000322634	1
GBP5	3p arm preserved	0.1715	9.30014e-05	0.562193
NTNG1	3p arm preserved	0.1207	0.0112989	1
MYBPHL	3p arm preserved	0.175	0.000222171	1
KCNA3	3p arm preserved	0.0979	0.0290156	1
PTPN22	3p arm preserved	0.1823	3.20342e-05	0.202648
CD2	3p arm preserved	0.0877	0.0467706	1
HAO2	3p arm preserved	-0.0158	0.790268	1
FCGR1A	3p arm preserved	0.0639	0.148615	1
FCGR1B	3p arm preserved	NA	NA	NA
FCGR1C	3p arm preserved	NA	NA	NA
CXCR2P1	3p arm preserved	NA	NA	NA
CXCR2	3p arm preserved	0.1519	0.000555614	1
GPBAR1	3p arm preserved	0.1952	8.27623e-06	0.0550535
INPP5D	3p arm preserved	0.1673	0.000138897	0.824354
PDCD1	3p arm preserved	0.0279	0.528631	1
TMEM40	3p arm preserved	0.1814	3.51442e-05	0.221233
RPL32	3p arm preserved	0.4377	0	0
LRRC3B	3p arm preserved	0.0885	0.26747	1
EOMES	3p arm preserved	0.406	0	0
PLCD1	3p arm preserved	0.2667	8.02106e-10	6.67834e-06
ACAA1	3p arm preserved	0.5416	0	0
CXCR6	3p arm preserved	0.3848	0	0
XCR1	3p arm preserved	0.2259	1.43732e-06	0.010067
CCR2	3p arm preserved	0.3374	4.21885e-15	4.20239e-11
CCR5	3p arm preserved	0.3767	0	0
ALS2CL	3p arm preserved	0.2835	5.88611e-11	5.15329e-07
UBA7	3p arm preserved	0.415	0	0
SLC38A3	3p arm preserved	NA	NA	NA
RPL29	3p arm preserved	0.4074	0	0
DNASE1L3	3p arm preserved	0.2424	2.70961e-08	0.000210076
C4orf50	3p arm preserved	NA	NA	NA
JAKMIP1	3p arm preserved	0.1391	0.00172416	1
S100P	3p arm preserved	NA	NA	NA
HOPX	3p arm preserved	0.1252	0.00448028	1
GNRHR	3p arm preserved	NA	NA	NA
TMPRSS11B	3p arm preserved	0.1035	0.0286914	1
EPGN	3p arm preserved	0.0646	0.155176	1
CXCL9	3p arm preserved	0.0439	0.320603	1
ART3	3p arm preserved	0.0928	0.0443449	1
CXCL10	3p arm preserved	0.0848	0.0548256	1
CXCL11	3p arm preserved	0.0672	0.129176	1
MMRN1	3p arm preserved	-0.0106	0.812373	1
HPGD	3p arm preserved	0.0736	0.0953697	1
TRIML2	3p arm preserved	0.2301	1.412e-06	0.00989815
GZMK	3p arm preserved	NA	NA	NA
GZMA	3p arm preserved	0.2261	2.20925e-07	0.00163175
ANKRD31	3p arm preserved	0.2109	1.78832e-05	0.115561
IL13	3p arm preserved	0.1235	0.0359082	1
C5orf20	3p arm preserved	0.3357	8.43769e-15	8.33644e-11
TIFAB	3p arm preserved	NA	NA	NA
SPINK5	3p arm preserved	0.147	0.000832535	1
SPINK6	3p arm preserved	0.1018	0.0290402	1
SPINK13	3p arm preserved	NA	NA	NA
SPINK7	3p arm preserved	0.0692	0.133823	1
SPINK9	3p arm preserved	NA	NA	NA
TIMD4	3p arm preserved	0.1595	0.00160167	1
ITK	3p arm preserved	0.3514	2.22045e-16	2.29128e-12
IL12B	3p arm preserved	0.2927	2.6543e-10	2.25934e-06
TRIM40	3p arm preserved	-0.0053	0.93702	1
MUC21	3p arm preserved	-0.0052	0.910168	1
HCG22	3p arm preserved	NA	NA	NA
CDSN	3p arm preserved	0.1909	1.31454e-05	0.0859446
LY6G6C	3p arm preserved	0.0978	0.0269196	1
PTCRA	3p arm preserved	-0.0113	0.812488	1
SCML4	3p arm preserved	NA	NA	NA
FAM26F	3p arm preserved	0.0492	0.265323	1
THEMIS	3p arm preserved	-0.0344	0.442244	1
SAMD3	3p arm preserved	0.0063	0.887518	1
GPR31	3p arm preserved	NA	NA	NA
GIMAP7	3p arm preserved	0.0373	0.398601	1
GIMAP5	3p arm preserved	0.018	0.684546	1
DEFB103B	3p arm preserved	NA	NA	NA
SLC18A1	3p arm preserved	0.2569	1.72699e-05	0.111823
IDO1	3p arm preserved	NA	NA	NA
CD274	3p arm preserved	0.5102	0	0
MLANA	3p arm preserved	NA	NA	NA
IL33	3p arm preserved	0.2562	3.9379e-09	3.17592e-05
GLDC	3p arm preserved	0.3422	1.55431e-15	1.56675e-11
CCL21	3p arm preserved	0.0405	0.359789	1
SIT1	3p arm preserved	0.1204	0.00634415	1
FRMPD1	3p arm preserved	0.1733	0.000154425	0.911728
FAM163B	3p arm preserved	NA	NA	NA
CLIC3	3p arm preserved	NA	NA	NA
FUT7	3p arm preserved	0.0536	0.225922	1
C9orf169	3p arm preserved	0.1751	6.60057e-05	0.405077
FAM25B	3p arm preserved	0.1135	0.0128435	1
GDF10	3p arm preserved	0.0599	0.193559	1
FRMPD2	3p arm preserved	0.0416	0.50967	1
PRF1	3p arm preserved	0.1333	0.00245567	1
FAM25A	3p arm preserved	0.1234	0.00574674	1
FAM180B	3p arm preserved	0.014	0.811428	1
MPEG1	3p arm preserved	-0.0786	0.0748549	1
CD6	3p arm preserved	-0.1668	0.000145601	0.862101
SCGB2A2	3p arm preserved	NA	NA	NA
BATF2	3p arm preserved	0.0799	0.0704374	1
CTSW	3p arm preserved	-0.0827	0.0609252	1
KCTD14	3p arm preserved	0.2289	1.54942e-07	0.00115602
TYR	3p arm preserved	NA	NA	NA
CASP5	3p arm preserved	0.138	0.00199701	1
CD3E	3p arm preserved	-0.0621	0.160071	1
CD3D	3p arm preserved	-0.0614	0.164717	1
CD3G	3p arm preserved	NA	NA	NA
TREH	3p arm preserved	0.0923	0.223001	1
CXCR5	3p arm preserved	NA	NA	NA
CRTAM	3p arm preserved	-0.0283	0.52317	1
KRT81	3p arm preserved	0.0506	0.251794	1
KRT6C	3p arm preserved	-0.0566	0.199957	1
KRT2	3p arm preserved	0.0076	0.870347	1
KRT4	3p arm preserved	-0.0211	0.633387	1
KRT78	3p arm preserved	-0.0124	0.77983	1
STAB2	3p arm preserved	0.0364	0.461021	1
SCEL	3p arm preserved	0.2256	2.34962e-07	0.00173308
DCT	3p arm preserved	0.0023	0.974173	1
GPR18	3p arm preserved	-0.0324	0.464588	1
PLA2G4E	3p arm preserved	0.1769	6.32377e-05	0.389039
PLA2G4D	3p arm preserved	0.1985	6.27977e-06	0.042087
TGM7	3p arm preserved	0.0524	0.380658	1
SHC4	3p arm preserved	0.0858	0.0529485	1
GCOM1	3p arm preserved	NA	NA	NA
PRSS27	3p arm preserved	NA	NA	NA
ASPA	3p arm preserved	NA	NA	NA
CLEC10A	3p arm preserved	0.0553	0.210892	1
ALOX15B	3p arm preserved	0.0437	0.322853	1
ALOX12B	3p arm preserved	0.1193	0.00694814	1
RNF222	3p arm preserved	0.0711	0.10994	1
TNFRSF13B	3p arm preserved	-0.023	0.627958	1
SERPINB13	3p arm preserved	0.2554	4.25474e-09	3.42464e-05
SERPINB3	3p arm preserved	0.0927	0.0359249	1
GZMM	3p arm preserved	0.2025	4.03369e-06	0.0274412
ACER1	3p arm preserved	NA	NA	NA
CYP4F22	3p arm preserved	0.113	0.0106588	1
OR10H1	3p arm preserved	-0.0528	0.389448	1
FAM129C	3p arm preserved	0.1179	0.0107152	1
IL12RB1	3p arm preserved	0.0391	0.376402	1
DMKN	3p arm preserved	0.0779	0.0778138	1
HCST	3p arm preserved	0.188	1.78937e-05	0.115612
PAPL	3p arm preserved	0.0831	0.0618456	1
NCCRP1	3p arm preserved	0.1432	0.00113409	1
CEACAM21	3p arm preserved	0.1618	0.000242228	1
CNFN	3p arm preserved	0.0305	0.489896	1
LYPD5	3p arm preserved	0.0917	0.0376915	1
NAPSB	3p arm preserved	NA	NA	NA
KLK7	3p arm preserved	-0.0442	0.320639	1
KLK12	3p arm preserved	-0.0499	0.264843	1
VSIG10L	3p arm preserved	0.0518	0.240937	1
NKG7	3p arm preserved	0.1776	5.1455e-05	0.319741
LILRA4	3p arm preserved	0.0162	0.719377	1
KIR3DX1	3p arm preserved	NA	NA	NA
KIR2DL1	3p arm preserved	0.1198	0.0414994	1
KIR2DL3	3p arm preserved	0.0851	0.108982	1
KIR2DL4	3p arm preserved	0.1501	0.000851183	1
KIR2DS4	3p arm preserved	0.0775	0.143536	1
KIR3DL1	3p arm preserved	0.1867	0.000745975	1
KIR3DL2	3p arm preserved	0.0889	0.0796372	1
RFPL4A	3p arm preserved	0.0721	0.278639	1
CLDN17	3p arm preserved	0.0904	0.0736711	1
UBASH3A	3p arm preserved	0.2596	2.56656e-09	2.08816e-05
ARSF	3p arm preserved	0.1284	0.0180137	1
TLR7	3p arm preserved	0.1168	0.00822641	1
CXCR3	3p arm preserved	-0.0294	0.506044	1
TSIX	3p arm preserved	NA	NA	NA
P2RY10	3p arm preserved	-0.0444	0.317439	1
GPR174	3p arm preserved	-0.0593	0.199825	1
CAPN6	3p arm preserved	-0.0388	0.39301	1
SLC6A14	3p arm preserved	0.1041	0.0188196	1
SH2D1A	3p arm preserved	-0.0545	0.218043	1
CXorf48	3p arm preserved	-0.0275	0.678669	1
CD40LG	3p arm preserved	-0.0976	0.0320089	1
MCF2	3p arm preserved	-0.0308	0.527725	1

## Sheet: Supplementary Table S14
Supplementary Table S14. Analyses of RPPA differences between tumors with and without 3p arm loss.
Linear regression was used to compare Box-Cox normalized RPPA levels. Correlation with mRNA abundance was done using Spearman method. Cox survival analysis was performed between high and low expression groups. FDR correction was done using Benjamini-Hochberg method.
	RPPA level			Correlation with mRNA			Cox survival analysis
Antibody	P value	FDR	Fold change	Rho	P value	FDR	HR	P value	FDR
VEGFR2	7.98533e-13	1.89252e-10	0.36 [0.28,0.47]	-0.0822715	0.192118	0.254668	0.84 [0.58,1.22]	0.363237	0.779022
EIF4E	9.96869e-08	1.18129e-05	0.46 [0.35,0.61]	0.563942	0	0	0.71 [0.49,1.03]	0.07291	0.430169
FOXM1	8.74056e-06	0.000467538	0.52 [0.4,0.69]	0.45658	1.96707e-14	6.59546e-14	0.85 [0.59,1.23]	0.395164	0.781151
HER3_pY1289	9.21749e-06	0.000467538	0.52 [0.39,0.69]	-0.0458162	0.468131	0.523205	1.93 [1.32,2.82]	0.000720584	0.0425145
BAX	9.86367e-06	0.000467538	1.92 [1.44,2.54]	0.300263	1.2884e-06	2.62282e-06	1.15 [0.79,1.67]	0.458324	0.810379
MSH2	1.57514e-05	0.00062218	1.88 [1.42,2.5]	0.359758	3.80571e-09	9.03855e-09	1.12 [0.77,1.62]	0.564682	0.827125
PDL1	5.78863e-05	0.00193046	1.8 [1.35,2.39]	0.713045	0	0	0.83 [0.57,1.2]	0.325302	0.779022
SNAIL	6.51631e-05	0.00193046	0.55 [0.42,0.74]	0.0792515	0.208854	0.270561	0.94 [0.65,1.36]	0.740577	0.907097
P38MAPK	7.75156e-05	0.00204124	0.56 [0.42,0.74]	0.386628	2.65398e-10	6.87623e-10	0.77 [0.53,1.12]	0.179829	0.707327
SRC_pY416	9.54153e-05	0.00213295	0.56 [0.42,0.75]	0.0401519	0.52494	0.564559	0.63 [0.44,0.92]	0.0176288	0.3467
TFRC	9.89976e-05	0.00213295	1.77 [1.33,2.35]	0.639032	1.93538e-30	8.48591e-30	1.27 [0.87,1.84]	0.21306	0.749201
CASPASE7CLEAVEDD198	0.000121642	0.00240243	0.57 [0.43,0.76]	0.491511	0	0	0.92 [0.63,1.33]	0.641515	0.841355
LCK	0.000135822	0.00247613	0.57 [0.43,0.76]	0.414225	9.06666e-12	2.584e-11	1.1 [0.76,1.59]	0.619343	0.841355
PEA15	0.00031727	0.00520004	0.59 [0.44,0.78]	0.415022	5.92236e-12	1.87541e-11	1.26 [0.87,1.83]	0.226757	0.749201
RB	0.000348387	0.00520004	1.69 [1.27,2.25]	0.33978	2.96373e-08	6.7573e-08	0.86 [0.6,1.25]	0.439428	0.810195
CK5	0.000351057	0.00520004	2.04 [1.39,3]	0.0176973	0.825696	0.825696	1.24 [0.8,1.92]	0.336236	0.779022
CLAUDIN7	0.000423048	0.00589779	1.68 [1.26,2.24]	0.737125	0	0	0.8 [0.55,1.16]	0.242767	0.749201
ANNEXIN1	0.000536067	0.00705821	0.6 [0.45,0.8]	0.680242	0	0	0.56 [0.38,0.82]	0.00262913	0.0775594
CRAF_pS338	0.000597078	0.00744777	0.6 [0.45,0.8]	0.089596	0.155249	0.215833	1.21 [0.83,1.75]	0.321585	0.779022
YAP_pS127	0.000760353	0.00878989	1.64 [1.23,2.18]	0.573671	1.532e-23	6.23742e-23	1.02 [0.7,1.47]	0.931177	0.931177
CHK2	0.000801405	0.00878989	0.61 [0.46,0.81]	0.658039	0	0	0.85 [0.59,1.23]	0.397195	0.781151
TIGAR	0.000815939	0.00878989	0.61 [0.46,0.81]	NA	NA	NA	0.72 [0.5,1.05]	0.0889931	0.438314
PARPCLEAVED	0.000877761	0.00904476	1.63 [1.23,2.18]	0.23127	0.000214501	0.000394405	0.96 [0.66,1.39]	0.821376	0.915266
MEK1_pS217S221	0.00134801	0.0133116	0.62 [0.47,0.83]	0.0501552	0.427011	0.496727	1.05 [0.73,1.53]	0.781621	0.907097
YAP	0.00207822	0.0197016	0.63 [0.48,0.85]	0.468165	3.47239e-15	1.23704e-14	1.03 [0.71,1.5]	0.860015	0.915266
CMYC	0.00231521	0.021104	1.57 [1.18,2.09]	0.066715	0.290257	0.359667	1.09 [0.75,1.58]	0.641712	0.841355
CDK1_pY15	0.00296326	0.0260108	1.55 [1.16,2.07]	0.398515	6.58796e-11	1.78816e-10	0.83 [0.57,1.2]	0.316764	0.779022
CYCLINE1	0.00344439	0.0291543	0.65 [0.49,0.87]	0.64829	0	0	0.73 [0.5,1.06]	0.098026	0.444887
PKCALPHA	0.00384793	0.0314469	0.65 [0.49,0.87]	-0.104602	0.0968742	0.141585	0.71 [0.48,1.03]	0.0683596	0.430169
CASPASE8	0.00505858	0.0399628	1.51 [1.13,2.02]	0.246296	7.51543e-05	0.000142793	0.84 [0.58,1.22]	0.369705	0.779022
PREX1	0.00540961	0.0410162	1.51 [1.13,2.01]	0.363683	2.49981e-09	6.19517e-09	1.23 [0.85,1.79]	0.274285	0.770609
PKCALPHA_pS657	0.00568803	0.0410162	0.66 [0.5,0.89]	0.496807	3.55971e-17	1.35269e-16	1.42 [0.97,2.07]	0.0681439	0.430169
BRCA2	0.00571111	0.0410162	0.66 [0.5,0.88]	-0.0847342	0.178982	0.242904	1.12 [0.78,1.63]	0.534775	0.827125
IGFBP2	0.00611251	0.041663	1.5 [1.12,2]	0.859842	0	0	1.03 [0.71,1.49]	0.88424	0.915266
BCL2A1	0.00615276	0.041663	0.67 [0.5,0.89]	0.0961347	0.127182	0.181234	0.66 [0.45,0.97]	0.0340166	0.430169
PI3KP110ALPHA	0.00636504	0.0419032	1.5 [1.12,2]	0.414841	8.35002e-12	2.50501e-11	1.13 [0.77,1.64]	0.536995	0.827125
S6	0.00657391	0.0421085	0.67 [0.5,0.89]	0.17999	0.00412284	0.00652783	1.11 [0.77,1.61]	0.574782	0.827125
CHK1_pS296	0.00715795	0.0432485	1.49 [1.11,1.99]	0.0303445	0.630957	0.661867	0.75 [0.52,1.09]	0.136577	0.575573
X1433ZETA	0.00719557	0.0432485	0.67 [0.5,0.9]	0.549611	0	0	0.95 [0.66,1.38]	0.784101	0.907097
RB_pS807S811	0.00729932	0.0432485	0.67 [0.5,0.9]	0.200573	0.00136679	0.00236082	0.94 [0.65,1.36]	0.741077	0.907097
RAB11	0.00795875	0.0460055	0.68 [0.51,0.9]	-0.068864	0.275176	0.348556	0.68 [0.47,0.99]	0.0443572	0.430169
MSH6	0.00845597	0.0477158	1.48 [1.11,1.97]	0.534791	0	0	0.96 [0.67,1.4]	0.849161	0.915266
HER2	0.00924556	0.0509581	1.47 [1.1,1.96]	0.308173	6.55643e-07	1.38414e-06	0.97 [0.67,1.41]	0.877587	0.915266
SMAD1	0.0098571	0.0530939	1.47 [1.1,1.96]	0.251506	5.21317e-05	0.000102466	1.38 [0.95,2.01]	0.0891485	0.438314
DUSP4	0.0100913	0.0531473	0.68 [0.51,0.91]	0.449158	0	0	1.14 [0.79,1.66]	0.480733	0.810379
PDK1_pS241	0.010855	0.0552895	0.69 [0.51,0.92]	0.19727	0.00164376	0.00275571	0.93 [0.64,1.34]	0.68474	0.878254
P38_pT180Y182	0.0110516	0.0552895	0.69 [0.51,0.92]	0.318544	2.62599e-07	5.75698e-07	0.87 [0.6,1.27]	0.475426	0.810379
SHP2_pY542	0.0112821	0.0552895	1.45 [1.09,1.94]	-0.0201022	0.750174	0.76357	0.71 [0.49,1.03]	0.0696881	0.430169
ACETYLATUBULINLYS40	0.0114312	0.0552895	0.69 [0.51,0.92]	0.0296443	0.638644	0.661867	0.98 [0.68,1.42]	0.908047	0.923703
CABL	0.0125679	0.0595717	0.69 [0.52,0.92]	NA	NA	NA	1.25 [0.86,1.82]	0.23599	0.749201
COLLAGENVI	0.0136707	0.0635285	0.69 [0.52,0.93]	-0.0477213	0.449554	0.512492	0.88 [0.61,1.28]	0.511545	0.827125
SETD2	0.015195	0.0692543	1.43 [1.07,1.92]	-0.151094	0.0162347	0.0250102	0.86 [0.59,1.25]	0.43171	0.810195
GATA3	0.0166151	0.0742976	1.43 [1.07,1.91]	0.0416405	0.509422	0.558405	1.1 [0.76,1.59]	0.618482	0.841355
ARAF_pS299	0.0175876	0.07719	1.42 [1.06,1.9]	-0.0588469	0.350997	0.416809	1.11 [0.77,1.62]	0.565712	0.827125
P62LCKLIGAND	0.0184126	0.0790328	0.71 [0.53,0.94]	0.517062	0	0	0.84 [0.58,1.22]	0.354968	0.779022
P27_pT157	0.0186744	0.0790328	1.42 [1.06,1.9]	-0.111906	0.075625	0.113437	1.24 [0.86,1.8]	0.253966	0.749201
ERCC5	0.021412	0.0890289	0.71 [0.53,0.95]	0.195518	0.00177976	0.00289846	0.95 [0.65,1.37]	0.766778	0.907097
EEF2K	0.0219138	0.0895444	1.4 [1.05,1.88]	0.208812	0.000852073	0.00151776	1.04 [0.72,1.51]	0.823888	0.915266
CD20	0.0225372	0.0905309	1.4 [1.05,1.88]	0.0642251	0.30889	0.374611	1.46 [1.01,2.13]	0.0466668	0.430169

## Sheet: Supplementary Table S15
Supplementary Table S15. Analyses of RPPA differences between tumors with and without 3p arm loss controlling for PIK3CA gain.
Multiple linear regression controlling for PIK3CA gain was used to compare Box-Cox normalized RPPA levels. Correlation with mRNA abundance was done using Spearman method. Cox survival analysis was performed between high and low expression groups. FDR correction was done using Benjamini-Hochberg method.
	RPPA level			Correlation with mRNA			Cox survival analysis
Antibody	P value	FDR	Fold change	Rho	P value	FDR	HR	P value	FDR
VEGFR2	1.36661e-07	3.23888e-05	0.4 [0.28,0.56]	-0.0822715	0.192118	0.252786	0.84 [0.58,1.22]	0.363237	0.607475
EIF4E	1.34991e-05	0.00159965	0.45 [0.32,0.64]	0.563942	0	0	0.71 [0.49,1.03]	0.07291	0.424779
HER3_pY1289	0.000207503	0.00879927	0.5 [0.35,0.72]	-0.0458162	0.468131	0.531967	1.93 [1.32,2.82]	0.000720584	0.0187352
P38MAPK	0.000149633	0.00879927	0.5 [0.35,0.71]	0.386628	2.65398e-10	6.03178e-10	0.77 [0.53,1.12]	0.179829	0.607475
FOXM1	0.000222766	0.00879927	1.97 [1.38,2.82]	0.45658	1.96707e-14	8.19611e-14	0.85 [0.59,1.23]	0.395164	0.607475
SNAIL	0.000127101	0.00879927	2.03 [1.42,2.91]	0.0792515	0.208854	0.261067	0.94 [0.65,1.36]	0.740577	0.77072
RB	0.00042802	0.0144915	1.93 [1.34,2.76]	0.33978	2.96373e-08	5.69948e-08	0.86 [0.6,1.25]	0.439428	0.618054
PARPCLEAVED	0.000531629	0.0157495	1.91 [1.33,2.74]	0.23127	0.000214501	0.000315443	0.96 [0.66,1.39]	0.821376	0.821376
PEA15	0.000683884	0.0163245	0.53 [0.37,0.76]	0.415022	5.92236e-12	2.11513e-11	1.26 [0.87,1.83]	0.226757	0.607475
MSH2	0.000688797	0.0163245	1.87 [1.31,2.67]	0.359758	3.80571e-09	7.92856e-09	1.12 [0.77,1.62]	0.564682	0.699131
BAX	0.000841632	0.0181333	0.54 [0.38,0.77]	0.300263	1.2884e-06	2.14734e-06	1.15 [0.79,1.67]	0.458324	0.618054
CASPASE8	0.00116845	0.0230769	1.84 [1.28,2.64]	0.246296	7.51543e-05	0.000117429	0.84 [0.58,1.22]	0.369705	0.607475
MTOR	0.00176742	0.0308508	1.8 [1.25,2.58]	0.036861	0.55924	0.582542	1.23 [0.85,1.79]	0.277179	0.607475
CDK1_pY15	0.00182241	0.0308508	1.79 [1.24,2.58]	0.398515	6.58796e-11	1.64699e-10	0.83 [0.57,1.2]	0.316764	0.607475
SRC_pY416	0.00351396	0.0555206	0.58 [0.41,0.84]	0.0401519	0.52494	0.570587	0.63 [0.44,0.92]	0.0176288	0.152783
CMYC	0.00413416	0.0576351	1.71 [1.19,2.46]	0.066715	0.290257	0.345544	1.09 [0.75,1.58]	0.641712	0.725413
ANNEXIN1	0.00407614	0.0576351	0.59 [0.41,0.84]	0.680242	0	0	0.56 [0.38,0.82]	0.00262913	0.0341787
P38_pT180Y182	0.00501309	0.0660057	0.59 [0.41,0.85]	0.318544	2.62599e-07	4.68927e-07	0.87 [0.6,1.27]	0.475426	0.618054
CHK2	0.00557762	0.0690663	1.68 [1.16,2.41]	0.658039	0	0	0.85 [0.59,1.23]	0.397195	0.607475
PI3KP85	0.00582838	0.0690663	0.6 [0.41,0.86]	0.413743	9.66783e-12	2.68551e-11	1.26 [0.87,1.84]	0.222636	0.607475
LCK	0.00628169	0.0708934	0.6 [0.42,0.87]	0.414225	9.06666e-12	2.68551e-11	1.1 [0.76,1.59]	0.619343	0.725413
RB_pS807S811	0.00770872	0.0761236	1.65 [1.14,2.38]	0.200573	0.00136679	0.00189832	0.94 [0.65,1.36]	0.741077	0.77072
TIGAR	0.00751713	0.0761236	0.61 [0.42,0.87]	NA	NA	NA	0.72 [0.5,1.05]	0.0889931	0.424779
PDL1	0.00758226	0.0761236	0.61 [0.43,0.88]	0.713045	0	0	0.83 [0.57,1.2]	0.325302	0.607475
CK5	0.00803826	0.0762027	1.99 [1.2,3.31]	0.0176973	0.825696	0.825696	1.24 [0.8,1.92]	0.336236	0.607475
CYCLINE1	0.00897926	0.0818494	0.61 [0.43,0.88]	0.64829	0	0	0.73 [0.5,1.06]	0.098026	0.424779

## Sheet: Supplementary Table S16
Supplementary Table S16. Analysis of miRNA differences between tumors with and without 3p arm loss.
The DESeq2 package was used to find differentially expressed miRNAs (FDR<0.1). The significant miRNA hits were analyzed for Spearman correlation analysis with mRNA levels, and Cox survival analysis between high and low expression groups. FDR correction was done using Benjamini-Hochberg method.
Multimir database lookup					DESeq2 results		Spearman correlation analysis			Cox survival analysis
miRNA	Target	experiment	Pubmed ID	Type	Fold change of miRNA	Fold change of mRNA	Rho	P value	FDR	HR	P value	FDR
hsa-miR-548k	CCND1	PAR-CLIP	21572407	validated	1.00314	1.01198	0.352472	2.37004e-12	8.57981e-11	1.68838	0.00157423	0.047227
hsa-miR-548k	KLRC3	PAR-CLIP	21572407	validated	1.00314	-1.36268	-0.0762278	0.141671	0.217278	1.68838	0.00157423	0.047227
hsa-miR-548k	CD300LG	HITS-CLIP	23313552	validated	1.00314	-1.03244	0.21443	2.96552e-05	0.000120246	1.68838	0.00157423	0.047227
hsa-miR-548k	TRIM74	PAR-CLIP	23446348	validated	1.00314	1.00556	0.0545856	0.293043	0.380442	1.68838	0.00157423	0.047227
hsa-miR-548k	SLC9A4	PAR-CLIP	22012620	validated	1.00314	1.23882	-0.0322694	0.534234	0.599203	1.68838	0.00157423	0.047227
hsa-miR-548k	SHISA9	PAR-CLIP	22012620	validated	1.00314	1.33902	0.173592	0.000759992	0.00229549	1.68838	0.00157423	0.047227
hsa-miR-421	NPTX1	HITS-CLIP	23824327	validated	0.446054	1.30674	0.215191	2.77388e-05	0.000117296	1.63469	0.00357791	0.0536687
hsa-miR-421	ODC1	Degradome sequencing		validated	0.446054	1.1653	0.11586	0.0252427	0.0526424	1.63469	0.00357791	0.0536687
hsa-miR-421	EPHA7	Degradome sequencing		validated	0.446054	2.03214	0.0436347	0.400568	0.491984	1.63469	0.00357791	0.0536687
hsa-miR-421	GP2	Degradome sequencing		validated	0.446054	1.50325	0.0575058	0.267944	0.357259	1.63469	0.00357791	0.0536687
hsa-miR-1293	ALOX15	PAR-CLIP	21572407	validated	-0.724739	2.42551	0.0566993	0.274724	0.363028	0.685584	0.0245523	0.182387
hsa-miR-1293	CCND1	PAR-CLIP	26701625	validated	-0.724739	1.01198	0.0831624	0.108797	0.184022	0.685584	0.0245523	0.182387
hsa-miR-1293	IRS4	Degradome sequencing		validated	-0.724739	2.49604	0.168347	0.00109958	0.00322254	0.685584	0.0245523	0.182387
hsa-miR-1293	EPHA7	Degradome sequencing		validated	-0.724739	2.03214	-0.28563	2.27019e-08	1.52722e-07	0.685584	0.0245523	0.182387
hsa-miR-1293	NPTX1	Degradome sequencing		validated	-0.724739	1.30674	-0.00734117	0.887627	0.892038	0.685584	0.0245523	0.182387
hsa-miR-137	CHRM3	PAR-CLIP	23446348	validated	-0.710035	1.13712	-0.0397104	0.444472	0.534812	1.4314	0.0303978	0.182387
hsa-miR-137	MSI1	Immunoblot//Luciferase reporter assay	25940441	validated	-0.710035	1.59594	-0.0913704	0.0779981	0.137425	1.4314	0.0303978	0.182387
hsa-miR-137	SLC6A3	GFP reporter assay//Luciferase reporter assay//qRT-PCR//Western blot	27628529	validated	-0.710035	1.50745	-0.0918158	0.0765525	0.135686	1.4314	0.0303978	0.182387
hsa-miR-137	SLCO4C1	PAR-CLIP	22100165	validated	-0.710035	1.62999	-0.050621	0.329561	0.420474	1.4314	0.0303978	0.182387
hsa-miR-137	SALL1	Degradome sequencing		validated	-0.710035	1.12965	-0.0948999	0.06713	0.121161	1.4314	0.0303978	0.182387
hsa-miR-137	NTRK2	Degradome sequencing		validated	-0.710035	1.57667	0.112724	0.0295497	0.060741	1.4314	0.0303978	0.182387
hsa-miR-137	SYN2	Degradome sequencing		validated	-0.710035	2.0889	0.415941	4.88789e-17	7.23407e-15	1.4314	0.0303978	0.182387
hsa-miR-137	GBP4	Degradome sequencing		validated	-0.710035	-1.11321	-0.0717327	0.166812	0.251921	1.4314	0.0303978	0.182387
hsa-miR-137	SHH	Degradome sequencing		validated	-0.710035	2.19683	-0.35184	2.60873e-12	8.57981e-11	1.4314	0.0303978	0.182387
hsa-miR-137	DIRAS2	Degradome sequencing		validated	-0.710035	1.1461	-0.180996	0.000443188	0.00138088	1.4314	0.0303978	0.182387
hsa-miR-137	DLGAP1	Degradome sequencing		validated	-0.710035	1.80261	-0.0641112	0.216715	0.30595	1.4314	0.0303978	0.182387
hsa-miR-137	NRXN1	Degradome sequencing		validated	-0.710035	1.18265	-0.191946	0.000191955	0.000676412	1.4314	0.0303978	0.182387
hsa-miR-137	SOX2	Degradome sequencing		validated	-0.710035	1.51346	-0.109365	0.034734	0.0699405	1.4314	0.0303978	0.182387
hsa-miR-137	NAP1L2	Degradome sequencing		validated	-0.710035	1.10617	0.00366706	0.943728	0.943728	1.4314	0.0303978	0.182387
hsa-miR-3687	IRS4	Degradome sequencing		validated	0.470142	2.49604	0.0588848	0.256487	0.348258	1.2891	0.126791	0.54339
hsa-miR-496	NPTX1	PAR-CLIP	20371350	validated	0.435379	1.30674	-0.108835	0.0356277	0.0712554	1.24324	0.189983	0.588533
hsa-miR-496	MGAT4C	PAR-CLIP	23446348	validated	0.435379	1.09533	-0.0581068	0.262966	0.353809	1.24324	0.189983	0.588533
hsa-miR-429	SOX2	Luciferase reporter assay//qRT-PCR//Western blot	23111103	validated	0.636461	1.51346	-0.262112	2.81708e-07	1.43768e-06	1.22505	0.220579	0.588533
hsa-miR-429	PPM1H	HITS-CLIP	23824327	validated	0.636461	1.11901	-0.0974225	0.060149	0.111976	1.22505	0.220579	0.588533
hsa-miR-429	YBX2	Degradome sequencing		validated	0.636461	2.00972	-0.0476397	0.358876	0.442614	1.22505	0.220579	0.588533
hsa-miR-429	SYT13	Degradome sequencing		validated	0.636461	1.50767	-0.135484	0.0087948	0.0218599	1.22505	0.220579	0.588533
hsa-miR-429	MPP4	Degradome sequencing		validated	0.636461	1.20064	0.133867	0.00964302	0.0235895	1.22505	0.220579	0.588533
hsa-miR-429	PHACTR3	Degradome sequencing		validated	0.636461	1.6646	0.355034	1.60252e-12	6.77636e-11	1.22505	0.220579	0.588533
hsa-miR-429	OLFM4	Degradome sequencing		validated	0.636461	2.15889	0.203773	7.37151e-05	0.000279739	1.22505	0.220579	0.588533
hsa-miR-429	MSLN	Degradome sequencing		validated	0.636461	1.70886	0.234767	4.58161e-06	2.18735e-05	1.22505	0.220579	0.588533
hsa-miR-429	CNFN	Degradome sequencing		validated	0.636461	-1.27925	-0.218128	2.1387e-05	9.1747e-05	1.22505	0.220579	0.588533
hsa-miR-429	PON3	Degradome sequencing		validated	0.636461	1.48662	-0.050097	0.334598	0.423253	1.22505	0.220579	0.588533
hsa-miR-429	AGR2	Degradome sequencing		validated	0.636461	1.26237	-0.192855	0.00017869	0.000637254	1.22505	0.220579	0.588533
hsa-miR-429	ENDOU	Degradome sequencing		validated	0.636461	-1.46933	-0.162642	0.00162381	0.0046216	1.22505	0.220579	0.588533
hsa-miR-429	BCHE	Degradome sequencing		validated	0.636461	2.07642	0.0427064	0.410847	0.500456	1.22505	0.220579	0.588533
hsa-miR-429	HHLA2	Degradome sequencing		validated	0.636461	1.25895	0.0386402	0.456852	0.543086	1.22505	0.220579	0.588533
hsa-miR-429	ABCC5	Degradome sequencing		validated	0.636461	1.2207	0.131585	0.010963	0.0263825	1.22505	0.220579	0.588533
hsa-miR-429	SLC9A2	Degradome sequencing		validated	0.636461	1.7161	0.0957596	0.0646799	0.118915	1.22505	0.220579	0.588533
hsa-miR-429	ODC1	Degradome sequencing		validated	0.636461	1.1653	0.272519	8.93793e-08	5.629e-07	1.22505	0.220579	0.588533
hsa-miR-429	HOXB8	Degradome sequencing		validated	0.636461	1.59164	0.13535	0.00886211	0.0218599	1.22505	0.220579	0.588533
hsa-miR-429	CD274	Degradome sequencing		validated	0.636461	-1.11495	0.104385	0.0439308	0.0849902	1.22505	0.220579	0.588533
hsa-miR-429	TGM3	Degradome sequencing		validated	0.636461	-1.81901	0.146641	0.00454032	0.0122176	1.22505	0.220579	0.588533
hsa-miR-429	ANO1	Degradome sequencing		validated	0.636461	1.38694	0.0881392	0.0891597	0.154335	1.22505	0.220579	0.588533
hsa-miR-429	LGR6	Degradome sequencing		validated	0.636461	1.55453	0.0730516	0.159129	0.242795	1.22505	0.220579	0.588533
hsa-miR-429	MRAP2	Degradome sequencing		validated	0.636461	2.25156	0.0640953	0.216722	0.30595	1.22505	0.220579	0.588533
hsa-miR-429	CHST4	Degradome sequencing		validated	0.636461	1.10301	0.100969	0.0513595	0.0962179	1.22505	0.220579	0.588533
hsa-miR-429	GREB1L	Degradome sequencing		validated	0.636461	1.45482	0.136298	0.00843537	0.0215247	1.22505	0.220579	0.588533
hsa-miR-429	SCUBE3	Degradome sequencing		validated	0.636461	2.31299	0.306185	1.88221e-09	2.06346e-08	1.22505	0.220579	0.588533
hsa-miR-429	GLB1L2	Degradome sequencing		validated	0.636461	1.39146	0.106535	0.039776	0.0784914	1.22505	0.220579	0.588533
hsa-miR-429	AKR1C2	Degradome sequencing		validated	0.636461	1.128	0.0904018	0.0812184	0.141492	1.22505	0.220579	0.588533
hsa-miR-429	EPHB1	Degradome sequencing		validated	0.636461	1.12355	0.191207	0.000203407	0.000708334	1.22505	0.220579	0.588533
hsa-miR-429	CLDN14	Degradome sequencing		validated	0.636461	1.0573	-0.0325394	0.530989	0.599203	1.22505	0.220579	0.588533
hsa-miR-429	LYPD5	Degradome sequencing		validated	0.636461	-1.33596	-0.0818038	0.114741	0.190806	1.22505	0.220579	0.588533
hsa-miR-429	TFF1	Degradome sequencing		validated	0.636461	1.37145	-0.0379169	0.465328	0.546873	1.22505	0.220579	0.588533
hsa-miR-429	SERPINI1	Degradome sequencing		validated	0.636461	1.01239	-0.0503572	0.332091	0.421884	1.22505	0.220579	0.588533
hsa-miR-429	PCOLCE2	Degradome sequencing		validated	0.636461	1.39888	-0.343662	8.86101e-12	2.38442e-10	1.22505	0.220579	0.588533
hsa-miR-429	HPGD	Degradome sequencing		validated	0.636461	-1.26536	-0.0868588	0.0939226	0.1607	1.22505	0.220579	0.588533
[truncated: 173 more rows]
